# Supplementary material for: Heterogeneity of Human Breast Stem and Progenitor Cells as Revealed by Transcriptional Profiling
Source: Stem Cell Reports. 2018 Mar 29;10(5):1596–609. doi: 10.1016/j.stemcr.2018.03.001 (PMC5995162; doi:10.1016/j.stemcr.2018.03.001)
Supplement: Table S1. Comparison of Expression of All Genes between ALDH+ and ALDH−CD44−CD24+ Cells [file mmc2.xlsx]

## Sheet: Supp Table 1
Gene	logFC	logCPM	LR	PValue	Sample 17 CD44+ CPM	Sample 17 ALDH+ CPM	Sample 17 CD24+ CPM	Sample 23 CD44+ CPM	Sample 23 ALDH+ CPM	Sample 23 CD24+ CPM	Sample 24 CD44+ CPM	Sample 24 ALDH+ CPM	Sample 24 CD24+ CPM
A1BG	0.61225	1.36282	0.725025	0.394501	1.93	1.41	0.58	3.45	1.88	2.6	5.99	2.4	0.79
A1BG-AS1	-0.0389092	2.74127	0.00674682	0.934536	5.98	6.78	3.47	7.13	3.7	5.84	7.06	8.28	10.71
A2M	1.18137	8.66568	6.82416	0.00899329	2155.74	29.59	7.64	1122.27	28.8	7.03	288.18	5.88	7.08
A2M-AS1	-2.58289	1.44466	4.68348	0.0304539	3.77	0	9.84	2.08	1.66	0.97	2.09	0.33	2.68
A2ML1	1.98945	1.03973	4.82602	0.0280333	0	3.43	0.69	0.59	5.2	0.97	1.68	2.4	1.57
A2MP1	-0.759158	-0.588256	0.118438	0.730735	1.56	0.53	0	1.07	0	0.76	0.34	0	0
A4GALT	0.625558	4.01876	2.56761	0.109072	5.24	39.54	11.69	2.73	15.64	11.69	5.25	24.61	28.65
AAAS	-0.136271	4.13253	0.134932	0.713373	18.12	12.77	23.61	17.83	16.31	20.89	16.88	19.6	10.23
AACS	-0.146068	5.78786	0.246378	0.619637	25.75	48.44	58.11	18.9	80.54	67.42	18.9	75.57	102.81
AADAT	-0.00131238	-0.131377	6.4608e-06	0.997972	0.18	1.23	0.46	0.59	0.83	2.16	0.54	0.33	0.31
AAED1	1.43817	4.27955	18.5029	1.69643e-05	30.45	17.26	9.14	28.41	18.96	5.74	35.85	20.47	6.14
AAGAB	0.690371	6.46552	7.47389	0.00626003	96.4	105.59	77.09	128.26	94.81	57.9	95.18	90.71	47.39
AAK1	-0.24935	5.80943	0.700078	0.402758	125.19	31.62	32.87	91.35	33.22	56.38	64.38	35.17	32.59
AAMDC	0.0990655	1.90513	0.0285928	0.865723	4.23	2.29	3.01	2.38	3.92	4.65	2.42	5.99	3.46
AAMP	0.520909	6.71645	4.45654	0.0347678	106.15	135.1	95.96	116.43	106.25	65.25	130.77	106.39	82.34
AAR2	0.305401	4.62506	1.13231	0.287283	28.15	25.19	23.73	33.52	24.32	17.64	26.23	23.52	17.95
AARD	1.18364	3.93664	6.41321	0.0113275	3.96	29.24	5.09	2.56	31.4	11.58	4.04	23.19	25.51
AARS	0.199422	6.97844	0.631063	0.426966	124.36	113.61	93.87	169.92	157.27	115.47	104.6	123.27	130.83
AARS2	-0.00561814	4.88751	0.000432814	0.983402	18.58	40.95	37.5	18.54	28.58	28.79	20.58	34.08	37.63
AASDH	-0.270463	4.17632	0.770006	0.380215	13.98	17.44	21.41	17.06	17.03	17.86	15	17.75	23.93
AASDHPPT	0.961492	4.68592	8.33908	0.00388012	24.56	36.9	22.8	38.75	29.69	15.37	28.86	23.41	9.13
AASS	-0.114647	5.61555	0.178208	0.672918	70.46	42.8	57.07	78.93	32.84	28.79	64.78	31.25	32.43
AATF	0.547587	7.03104	4.51049	0.0336877	114.24	95.99	69.34	249.38	119.96	77.91	236.31	126.32	85.33
AATK	-2.10412	0.298061	4.25079	0.0392322	1.75	0.18	1.97	1.6	0.33	1.08	0.34	0.65	2.05
ABAT	-1.09309	2.87807	5.48181	0.0192154	6.9	7.13	20.14	3.03	5.14	12.99	3.36	3.05	3.31
ABCA1	-0.179211	5.99849	0.226564	0.634083	160.05	67.64	41.79	42.97	17.8	33.87	156.4	24.5	28.34
ABCA10	-1.00579	3.20028	6.11105	0.0134339	9.11	8.81	17.59	13.85	5.64	11.36	5.65	3.05	6.14
ABCA11P	-0.938979	2.42417	3.8149	0.0507986	4.32	3.52	4.98	7.9	3.98	7.25	3.57	3.16	8.34
ABCA12	-1.19847	3.78943	4.37389	0.0364935	13.43	4.84	16.55	33.52	4.48	16.77	26.37	4.25	1.89
ABCA13	-0.274054	1.68305	0.184817	0.667266	0.83	4.67	3.01	1.84	4.53	4.65	1.41	1.52	5.2
ABCA17P	3.01888	-0.555711	4.30671	0.0379622	0.55	0.53	0	0.65	0.22	0.11	0.4	1.96	0.16
ABCA2	-1.05492	3.21601	2.44664	0.117777	12.97	7.75	2.2	10.28	7.68	18.83	3.36	3.38	16.06
ABCA3	-0.0198644	3.92031	0.0036547	0.951794	7.36	16.03	19.56	9.39	19.24	22.83	6.59	19.82	14.17
ABCA4	-2.43217	3.17434	14.208	0.000163675	0.92	4.14	14.01	11	3.37	38.96	3.03	0.76	3.94
ABCA5	-0.84085	6.78978	7.20811	0.00725748	123.44	74.77	225.83	171.17	87.62	110.49	59.26	58.58	83.13
ABCA6	0.365453	3.36734	0.641255	0.423257	2.94	18.93	6.37	4.7	15.53	11.9	3.09	10.34	17.95
ABCA7	-1.60412	4.74568	20.8213	5.04199e-06	5.7	8.98	17.25	7.19	16.14	53.24	8.41	25.48	99.5
ABCA8	7.02112	0.224737	16.2328	5.60169e-05	2.21	3.08	0	1.6	0.88	0	0.4	0.33	0
ABCA9	-0.530917	2.48431	0.84614	0.357647	5.43	5.02	3.01	11.65	3.7	8.22	2.22	3.05	6.45
ABCB1	0.0346028	4.01731	0.00289786	0.957069	35.5	1.85	2.32	80.77	0.66	0.65	20.38	0.33	0
ABCB10	0.0809625	3.81435	0.0625659	0.802486	11.68	19.46	21.18	6.24	15.26	13.31	8.54	15.68	14.01
ABCB6	0.150266	4.39596	0.265439	0.606408	24.56	22.02	19.1	19.85	20.79	20.24	19.58	22.43	19.36
ABCB7	0.338858	5.16057	1.75775	0.184905	41.85	48.08	41.67	28.59	35.99	28.24	33.1	36.48	26.29
ABCB8	-0.503447	4.21084	1.82124	0.177166	14.72	15.41	11.92	19.26	14.1	22.94	13.66	17.64	36.05
ABCB9	0.233614	2.5025	0.221946	0.637561	1.47	5.28	1.85	2.79	5.86	7.25	3.43	10.13	12.12
ABCC1	-0.0789028	6.16204	0.0889187	0.765556	92.07	84.9	60.77	82.73	65.4	100.21	53.61	50.53	52.58
ABCC10	-0.732753	3.97643	2.55497	0.109948	13.25	18.05	10.07	5.88	10.89	28.79	10.76	13.18	30.07
ABCC11	-3.02735	1.45118	12.3118	0.000450115	0.55	0.44	4.17	1.66	1.16	13.64	1.21	0.22	0.47
ABCC2	-1.48059	2.84984	7.43214	0.00640689	5.7	7.57	8.1	7.9	2.21	10.61	4.31	3.05	14.64
ABCC3	-1.5318	7.10891	15.915	6.625e-05	227.47	34.52	60.08	209.86	54.95	207.77	143.08	74.16	229.23
ABCC4	-1.17278	4.79393	4.00671	0.0453196	20.79	22.46	128.95	21.57	12.55	12.77	17.62	5.55	6.3
ABCC5	-0.861448	4.83787	7.64303	0.00569922	41.85	23.16	33.22	19.55	17.75	36.9	22.6	21.02	40.3
ABCC8	-2.83214	0.899424	4.15743	0.0414522	0.92	0.18	9.95	1.13	1	1.73	0.81	0	0
ABCC9	-1.94343	2.96444	16.5868	4.64742e-05	5.89	6.25	36.23	3.27	2.27	5.41	2.83	1.63	5.83
ABCD1	-0.962166	3.29556	4.80452	0.0283851	6.99	6.96	10.42	2.44	7.85	16.77	4.78	10.13	21.57
ABCD3	0.550058	5.97688	5.10716	0.0238272	67.61	78.12	61.93	61.28	74.85	53.46	59.06	70.02	38.73
ABCD4	-0.764042	4.8295	6.02778	0.0140825	41.21	23.43	30.91	28.53	21.45	36.47	18.36	17.64	36.68
ABCE1	1.11722	6.85124	11.6303	0.000648849	120.03	112.81	81.95	234.46	125.1	40.36	161.51	117.5	42.98
ABCF1	0.21989	7.62351	0.840791	0.359171	164.92	152	141.68	248.9	189.17	168.6	259.59	254.26	193.96
ABCF2	0.784319	7.39253	8.96624	0.00275014	208.24	150.33	90.17	330.21	130.3	73.26	302.51	142.65	82.18
ABCF3	-0.0230977	5.24238	0.00601163	0.938198	36.06	38.13	24.42	44.46	31.57	44.8	32.76	40.94	46.13
ABCG1	-0.91076	2.90675	1.71391	0.190479	6.99	2.29	10.3	10.76	2.54	2.71	26.37	1.85	1.26
ABCG2	-0.556762	0.42062	0.192161	0.661124	0.28	0	1.27	2.02	1.11	0.32	1.95	2.29	1.1
ABHD10	0.292275	3.26669	0.505228	0.477212	5.61	14.88	17.71	4.81	10.01	5.09	7.13	11.11	8.97
ABHD11	-0.839033	4.66467	5.62838	0.017672	7.27	21.49	32.76	2.32	22.67	43.39	5.79	32.12	60.3
ABHD12	0.803985	4.03293	4.77385	0.0288951	12.33	14.44	4.75	21.63	23.77	12.12	20.11	17.86	18.42
ABHD13	0.913001	4.78234	9.36701	0.00220926	32.29	34.08	23.96	35.66	32.51	14.5	32.22	27.77	12.6
ABHD14B	0.23378	2.61496	0.251017	0.61636	2.58	9.6	12.27	2.14	8.73	5.95	2.69	5.99	3.78
ABHD15	-0.163178	2.31023	0.113094	0.736649	1.66	6.16	6.02	1.9	5.58	6.93	3.83	5.23	6.14
ABHD16A	-0.202399	5.04089	0.530479	0.466406	29.53	32.5	29.75	24.25	30.57	44.58	32.96	33.65	37.16
ABHD2	1.08328	6.2441	17.8892	2.3415e-05	57.95	97.14	41.9	55.21	131.18	75.21	51.06	120.65	50.07
ABHD3	-0.424372	4.03904	1.21892	0.269574	10.67	11.89	22.8	20.33	10.23	13.2	16.95	20.91	19.68
ABHD4	0.611056	4.51092	3.57897	0.0585153	28.88	26.6	14.24	22.47	34.94	23.48	13.86	22.21	16.69
ABHD5	0.231427	7.20766	0.772198	0.379538	113.87	128.23	150.25	135.74	177.67	118.93	196.83	173.47	133.67
ABHD6	0.674164	2.35813	1.32621	0.249481	10.49	3.08	1.39	4.52	4.86	2.6	5.31	6.64	5.67
ABHD8	-1.0282	2.09787	3.62121	0.0570473	7.91	2.29	5.32	3.15	2.6	3.79	3.63	2.4	6.3
ABI1	0.741529	7.60465	9.08993	0.0025702	120.77	166.8	123.16	181.86	278.62	138.19	198.91	342.47	199.32
ABI2	-0.340469	5.05696	1.36104	0.243357	47.46	19.64	37.62	40.71	32.17	36.58	32.36	26.03	25.35
ABI3BP	3.1237	1.30162	11.122	0.000853098	1.2	7.31	0.69	1.84	4.81	0	1.48	1.74	0.94
ABL1	0.055886	6.81702	0.0392546	0.842945	166.85	110.97	83.69	199.63	70.48	71.21	119.74	88.2	102.18
ABL2	1.86181	8.50103	48.0722	4.10818e-12	148.27	301.98	91.44	396.89	639.93	174.98	383.29	896.08	225.77
ABLIM1	0.143485	6.7287	0.274537	0.600305	172.28	83.58	93.64	181.98	96.35	73.69	87.11	87.77	76.2
ABLIM2	-1.16218	0.536566	1.08186	0.298282	3.5	0.26	0	1.13	0.77	2.06	1.48	0.54	1.89
ABLIM3	-0.594461	3.34623	1.12484	0.288879	3.4	8.89	19.91	6.54	11.22	23.27	6.86	7.3	2.68
ABO	-0.364557	0.113519	0.0472628	0.827897	0	0.09	0	0	1.49	2.06	1.28	0.76	2.99
ABR	0.0667968	6.04037	0.0455463	0.831003	88.03	55.66	27.55	64.25	51.36	63.63	95.92	64.57	79.82
ABRACL	1.22748	5.31519	11.6413	0.000645024	20.97	55.13	44.45	9.63	66.34	25.76	25.16	88.53	20.78
ABT1	0.642013	4.17486	3.08018	0.0792519	21.71	18.41	20.6	20.44	16.97	7.47	24.82	20.47	9.76
ABTB1	-1.1154	2.93773	3.55707	0.0592923	12.05	6.25	6.13	1.96	5.75	14.83	3.09	4.9	13.22
ABTB2	-0.797099	5.04016	5.8556	0.0155275	16.19	22.55	65.05	20.09	26.2	38.52	13.52	41.38	51.95
AC1	0.658189	4.61579	4.961	0.0259252	19.5	26.86	24.31	18.13	32.56	16.88	19.31	39.85	21.73
ACAA1	-0.713176	4.37779	3.35704	0.0669183	16.92	21.75	17.36	10.52	15.87	34.74	9.01	19.49	40.78
ACAA2	0.581694	4.96862	2.92761	0.0870763	38.54	31.88	42.71	32.87	39.42	17.53	21.19	37.35	18.58
ACACA	-0.513639	6.53843	3.77232	0.0521073	61.9	98.55	92.49	69.36	84.03	139.27	52.47	84.39	153.19
ACACB	-1.53491	2.78434	8.65876	0.00325492	4.69	5.11	5.67	4.64	3.98	16.77	6.39	2.18	11.65
ACAD10	-1.16443	3.93491	9.84938	0.00169889	7.82	13.12	15.74	7.19	12.33	31.82	6.66	9.69	32.75
ACAD11	-2.05016	0.894406	4.39631	0.0360168	2.02	0.62	0.23	1.49	0.77	4	1.55	0.44	4.72
ACAD8	-0.482466	4.29583	2.34522	0.125668	18.76	24.13	29.86	9.15	17.97	25.76	12.92	14.59	22.51
ACAD9	-0.380055	5.48566	2.3225	0.127515	50.13	39.89	63.2	38.22	36.32	46.1	38.61	42.58	46.92
ACADM	0.801136	4.79743	5.879	0.0153225	30.81	32.23	27.66	29.18	34.22	19.26	34.31	30.16	10.39
ACADS	0.103947	1.90017	0.0302752	0.861867	1.01	6.08	4.75	0.18	5.97	4.98	1.01	3.59	4.88
ACADSB	-1.7894	4.74953	15.2729	9.30411e-05	13.25	17.09	92.83	10.04	10.06	58.65	10.43	15.03	14.01
ACADVL	-0.249359	9.06539	0.778424	0.377624	461.1	588.56	531.42	347.8	530.75	716.27	383.83	539.56	721.23
ACAP1	-1.37169	1.22937	3.01132	0.082685	1.56	1.23	2.43	1.19	0.94	1.41	5.79	0.44	4.88
ACAP2	0.30301	6.47451	1.55636	0.212199	84.71	111.67	72.23	87.72	93.54	80.94	101.98	84.28	81.55
ACAP3	-1.09093	4.72394	12.5455	0.000397156	8.28	21.05	31.72	7.85	26.81	71.31	7.8	18.95	43.45
ACAT1	0.648853	4.28621	4.36907	0.0365969	16.74	25.36	16.09	20.8	22.22	13.2	16.82	25.37	17.32
ACAT2	1.15683	5.61933	19.3975	1.06144e-05	20.05	91.24	46.07	17.35	67.11	22.4	23.14	101.49	52.27
ACBD3	0.955016	6.87415	11.2093	0.000813889	87.66	101.01	84.15	159.99	165.35	66.44	137.16	181.42	70.53
ACBD4	-0.308341	1.65314	0.198892	0.655617	2.39	0.97	1.27	1.01	4.53	5.95	2.83	3.81	4.25
ACBD5	0.29053	4.85022	0.982332	0.321624	27.59	24.22	23.03	22.53	39.36	30.73	23.68	38.11	28.81
ACBD6	-0.317703	5.45365	1.66585	0.196815	49.95	43.59	48.62	47.61	37.7	50	36.59	34.19	44.71
ACBD7	-0.80673	3.00731	2.78449	0.0951812	5.79	6.52	22.69	6.54	4.75	6.06	5.65	6.64	6.61
ACCS	-2.2608	2.35106	19.8975	8.17068e-06	0.46	1.76	9.14	0.59	3.87	15.26	1.01	1.96	11.65
ACD	-0.342006	4.04023	1.01645	0.313362	19.78	12.95	11.81	26.8	10.84	13.42	25.29	8.82	16.53
ACE	-0.397646	4.4862	0.763625	0.382196	2.21	16.38	10.53	0.95	31.68	35.82	3.23	27.22	73.68
ACE2	1.65743	3.18346	14.6	0.000132918	3.22	18.05	6.13	3.03	21.78	3.46	2.62	13.94	7.71
ACER2	-0.604532	2.89794	1.1186	0.290221	17.29	6.08	2.55	14.8	1.49	5.74	11.84	1.52	3.62
ACER3	0.615127	3.63173	2.31539	0.128099	14.16	12.15	13.08	15.16	13.38	5.74	19.58	10.56	5.67
ACHE	-0.968857	2.36764	4.36194	0.0367503	3.22	3.7	10.07	2.2	2.6	3.79	3.97	5.77	10.55
ACIN1	-0.6308	8.20935	6.08833	0.0136078	268.67	227.74	278.38	304.59	256.28	427.77	259.45	229.22	410.44
ACLY	0.561666	7.15611	5.50047	0.0190114	126.29	174.9	124.66	96.04	164.41	99.23	117.05	220.51	159.17
ACN9	1.09059	1.95008	3.31688	0.068572	3.59	3.87	4.63	2.5	5.53	1.73	3.3	6.32	1.57
ACO1	0.924319	6.28373	15.2209	9.56386e-05	87.29	93.35	52.09	63.36	73.91	34.95	99.02	125.99	69.59
ACO2	0.460934	5.95602	3.68273	0.0549789	66.13	70.37	53.71	69.24	71.26	43.83	67.74	63.16	51.48
ACOT1	0.402063	1.34434	0.376066	0.539716	3.5	2.82	1.74	2.56	3.43	1.62	1.82	1.42	2.2
ACOT11	-0.299094	0.840784	0.139879	0.708402	0.46	0.53	0.46	0.83	2.93	2.06	0.87	1.96	5.04
ACOT13	0.835253	4.52224	5.9166	0.0149989	16.65	35.14	35.54	8.14	29.58	12.66	15.34	37.68	14.64
ACOT2	-0.097989	2.34997	0.0297704	0.863012	9.93	1.5	4.86	8.86	4.04	3.14	5.31	3.92	2.36
ACOT4	0.361036	-0.00753076	0.115665	0.733784	0.18	0.09	0	0.48	2.43	1.41	0.54	0.87	1.26
ACOT7	0.110522	3.29028	0.0662229	0.796918	15.27	2.82	1.97	18.84	5.58	5.84	18.43	8.71	8.5
ACOT8	0.86828	2.63971	3.21951	0.0727655	3.5	8.63	2.32	4.7	7.35	7.9	4.71	10.24	5.2
ACOT9	0.851914	6.02292	8.52914	0.00349505	84.9	59.53	18.06	110.37	67.61	48.91	89.6	60.76	43.3
ACOX1	0.46021	5.80198	3.61922	0.0571155	48.57	75.21	49.31	37.86	69.71	49.78	42.04	70.56	57.62
ACOX3	-0.831119	4.8848	8.41616	0.003719	36.52	22.19	45.61	27.76	27.42	51.73	15.07	15.57	22.67
ACP1	1.27954	6.11907	23.061	1.56943e-06	60.43	87.8	46.3	88.38	100.28	31.49	77.43	93.54	37.79
ACP2	0.764032	3.94412	5.28591	0.0214986	13.98	18.67	14.93	10.28	24.93	12.23	10.56	20.36	10.86
ACP5	1.06485	-0.402918	0.298796	0.584638	0	1.14	2.78	0	0.39	0	0.54	0.65	0
ACP6	-0.989722	2.64156	4.28202	0.0385176	5.79	3.96	10.65	3.03	7.96	12.01	2.83	2.72	5.98
ACPL2	0.659311	2.78049	2.22435	0.13585	7.08	6.08	6.02	7.9	10.39	6.49	6.46	6.86	2.52
ACPP	1.08289	0.871336	1.67069	0.196167	2.12	1.32	1.74	0.36	2.54	0.87	0.81	3.92	1.42
ACRBP	-1.46511	0.314586	2.35781	0.124657	0.28	0.88	1.5	0.77	0.66	2.71	1.48	0.33	1.26
ACRC	-1.00399	3.87936	8.76936	0.00306333	16.92	8.45	23.84	17.35	11.28	20.67	12.92	7.73	11.81
ACSF2	-0.778184	3.8493	4.38396	0.0362786	11.77	7.31	9.61	15.81	19.35	38.52	6.93	6.75	12.12
ACSF3	-0.334926	4.28199	1.21339	0.270663	19.5	17.17	22.46	18.54	17.63	19.7	15.74	18.19	24.88
ACSL1	0.16736	7.89022	0.429644	0.512164	60.71	291.59	351.07	62.52	393.6	266.86	65.92	344.43	297.4
ACSL3	0.431093	7.75888	2.73899	0.0979264	160.97	227.21	231.39	200.59	275.69	160.16	200.66	294.01	197.11
ACSL4	1.52103	7.88951	15.8487	6.86119e-05	384.48	247.82	100.36	478.85	178.34	30.73	324.91	262.76	123.59
ACSL5	0.963858	4.78002	10.5913	0.0011362	3.31	55.04	26.85	1.43	35.77	16.34	5.65	62.94	39.04
ACSL6	1.39054	2.69077	7.07548	0.0078146	0.92	17.26	3.82	0.53	12	9.74	0.2	9.47	2.52
ACSM1	-0.515957	-0.222356	0.220207	0.638883	0.46	0.44	0.81	1.37	0.39	1.3	0.2	0.76	0.47
ACSM3	0.39181	1.52959	0.196809	0.657309	9.66	2.73	0.12	4.4	1.71	1.73	2.09	0.44	1.1
ACSS1	-1.19728	3.47637	8.89111	0.00286563	6.71	13.83	25.58	7.19	7.57	16.34	6.32	3.48	12.12
ACSS2	0.361204	5.45662	1.36789	0.242175	17.2	57.6	35.88	8.56	65.07	47.07	12.58	75.46	74.94
ACSS3	-2.03004	2.25212	10.2367	0.0013767	4.05	1.14	17.59	3.45	2.49	7.25	1.41	1.74	2.83
ACTA1	-2.71169	-0.610502	3.01055	0.0827245	0.64	0	0.46	0.42	0.17	1.84	0.74	0.11	0
ACTA2	1.52684	6.66016	7.50864	0.00614039	624.64	11.18	4.4	168.73	17.3	1.73	76.08	1.42	2.36
ACTB	0.595886	10.9514	2.66045	0.102872	2550.24	1726.92	1385.66	1446	2947.2	1630.91	1611.35	2676.91	1844.55
ACTBL2	0.428757	2.72752	0.558758	0.454761	4.05	4.05	1.85	6.83	8.51	3.35	4.1	10.24	15.59
ACTG1	0.439791	10.5211	1.53333	0.215613	1313.85	1563.02	1359.27	680.56	2497.49	1344.9	863.05	1890.27	1711.67
ACTG1P4	-1.04355	-0.291448	0.602616	0.437582	0.28	0.62	0.12	0.53	0.22	0.54	0.61	0.33	3.31
ACTG2	0.354126	5.80821	0.507638	0.476163	276.77	1.23	1.16	152.33	1.38	0.43	67.27	0.22	0.79
ACTL10	-2.10139	2.76555	16.8974	3.94547e-05	4.97	3.61	6.37	3.68	2.76	12.99	4.98	2.18	19.36
ACTL6A	1.05665	6.24143	17.9742	2.23923e-05	83.52	94.41	50.81	97.29	86.68	43.5	100.03	87.44	35.11
ACTN1	-0.414084	9.02231	1.64296	0.199919	968.18	248.26	323.18	788.2	441.97	609.36	516.22	338.66	443.98
ACTN1-AS1	-1.46907	1.86354	4.29439	0.0382383	4.78	2.2	1.39	3.27	1.88	5.52	3.7	0.98	8.03
ACTN2	-2.45478	0.963633	10.3983	0.0012613	2.3	1.14	4.05	0.83	0.33	1.73	2.09	0.33	3.94
ACTN3	-3.68927	-0.575412	7.87814	0.0050036	0.18	0	0.58	0.36	0.11	0.76	0.87	0.11	2.05
ACTN4	0.053505	8.60421	0.0369169	0.847634	383.01	267.37	278.73	524.37	433.96	413.49	329.55	455.17	415.17
ACTR10	0.998673	5.17806	8.38574	0.00378175	35.32	36.02	34.15	48.2	46.88	16.45	45.94	45.63	15.11
ACTR1A	0.749822	6.37706	9.71105	0.00183163	103.2	100.49	61.12	78.27	86.79	56.06	109.58	98.55	52.11
ACTR1B	0.359081	4.89101	1.74698	0.186257	31.83	42.54	31.02	19.97	33.17	23.48	21.39	32.45	29.76
ACTR2	0.749391	6.43579	9.13219	0.00251151	85.54	113.7	83.57	95.03	110.95	57.25	66.53	106.5	58.25
ACTR3	1.33792	8.24937	25.718	3.95114e-07	368.66	328.84	175.83	386.49	446.5	143.38	371.72	378.73	136.34
ACTR3B	-1.04458	3.48893	8.25555	0.00406276	11.5	4.32	11.23	14.92	8.73	14.28	11.17	7.51	16.06
ACTR3C	-1.39134	3.12537	10.5225	0.0011793	4.51	6.52	10.3	3.51	6.58	25.32	3.77	4.68	12.6
ACTR5	-0.530446	3.55216	2.16189	0.14147	8.19	7.75	7.18	12.06	7.85	12.99	17.56	10.45	20.31
ACTR6	1.1853	5.32004	21.2727	3.98362e-06	38.82	55.04	28.47	30.55	54.73	23.48	39.35	63.16	24.09
ACTR8	-0.272273	5.12048	1.01809	0.312972	31.37	27.3	41.55	42.26	36.65	35.71	29.06	31.14	36.53
ACTRT3	-0.188309	1.95684	0.11561	0.733846	5.98	3.79	5.79	4.64	1.82	2.16	2.96	3.48	2.83
ACVR1	-0.0516955	5.09858	0.0317125	0.85866	49.21	27.65	35.77	42.79	29.63	27.38	28.12	33.97	32.27
ACVR1B	0.0691433	4.46281	0.0471395	0.828118	37.25	17.26	15.05	24.19	22.39	20.78	25.56	16.55	17.63
ACVR1C	-1.07447	0.47608	1.03658	0.308619	0.64	0.53	3.13	2.56	0.72	1.52	0.94	0.65	0.16
ACVR2A	0.391322	5.46659	2.01115	0.156147	100.53	25.63	24.42	74.83	21.84	13.09	102.11	18.73	14.33
ACVR2B	-0.145104	3.89427	0.136397	0.711889	18.03	15.5	16.9	6.66	20.29	22.18	8.61	11.32	12.91
ACVR2B-AS1	-1.0253	0.192089	1.20176	0.272969	0.74	0.18	0.93	0.83	1.27	2.27	1.08	0.65	0.79
ACVRL1	0.708585	1.7763	1.12357	0.289151	3.59	6.69	8.8	0.71	1.38	0.87	2.09	4.68	0.79
ACYP1	0.209394	2.0996	0.168077	0.681826	5.06	4.76	4.75	4.87	3.43	3.46	2.76	4.79	3.15
ACYP2	0.0641908	2.1367	0.0140242	0.905732	1.93	5.81	4.4	4.93	3.76	4.55	4.84	3.81	3.94
ADA	-0.360464	-0.234303	0.104401	0.746611	0.28	0.88	1.5	0.53	0.5	0.22	1.14	0.33	0.79
ADAL	-0.835787	2.65143	3.63566	0.0565543	7.27	2.91	7.06	6.18	4.92	6.49	6.93	4.68	8.82
ADAM10	-0.127643	6.42541	0.237382	0.626104	78.37	108.59	144.81	48.68	86.46	97.18	65.86	77.53	64.71
ADAM11	-5.49121	0.660834	16.1902	5.72908e-05	1.1	0.35	1.74	0.12	0	4.55	1.28	0	4.72
ADAM12	1.10327	3.46384	2.54861	0.110392	18.12	23.51	2.2	7.79	12.49	4.55	2.89	11.98	14.33
ADAM15	0.564565	6.01641	3.95017	0.0468665	42.22	94.67	37.74	32.39	79.99	62.44	49.04	94.52	88.32
ADAM17	0.228921	7.59027	0.831623	0.361804	258.19	153.68	173.16	287.24	172.7	120.55	257.91	173.9	135.08
ADAM19	-0.081469	0.677486	0.00470198	0.945331	0.83	1.76	3.47	0.24	1.66	1.3	2.96	0.44	0
ADAM1A	-0.713195	1.83971	1.75325	0.185469	1.84	3.35	5.67	2.62	3.21	4.33	2.89	2.4	4.72
ADAM20	-1.98866	0.681433	4.26019	0.0390155	2.58	0	1.62	2.79	0.77	1.41	1.41	0.54	1.73
ADAM20P1	-0.474059	0.174995	0.166405	0.683327	0.74	0.53	0	1.96	0.88	2.71	0.74	0.22	0.63
ADAM22	-0.218256	1.37627	0.0664606	0.796562	8.74	0.79	1.27	3.51	1.16	0.32	4.44	0.11	0.94
ADAM23	0.722088	-0.12153	0.276125	0.599252	0.46	0.97	0.81	1.72	0.44	0.11	1.68	0	0
ADAM28	-0.92819	2.17138	0.853565	0.355546	0.37	2.55	11.46	0.06	7.57	6.82	4.78	1.85	3.78
ADAM32	-0.0128913	3.89539	0.00127435	0.971523	4.32	24.39	21.3	10.4	21.5	22.4	3.3	11.54	13.38
ADAM8	0.401184	2.6866	0.805922	0.369329	1.66	2.91	2.66	3.15	6.52	5.3	4.17	18.95	11.81
ADAM9	1.11357	8.46419	19.195	1.18019e-05	170.99	574.99	273.17	161	599.19	281.47	158.89	663.27	293.94
ADAMTS1	0.340743	7.75183	1.01447	0.313835	608.73	89.83	49.54	675.75	35.44	28.68	351.41	46.71	51.01
ADAMTS10	-1.37675	3.50477	12.1482	0.000491358	3.96	10.48	21.07	0.95	5.8	12.44	2.76	9.04	35.9
ADAMTS12	3.36006	1.83167	23.6112	1.17899e-06	4.23	7.66	0.69	4.99	6.14	0.87	2.69	2.29	0
ADAMTS13	-1.22313	1.64157	2.37497	0.123294	3.22	1.32	0.69	1.43	2.87	8.77	1.21	1.85	5.83
ADAMTS15	-1.62356	2.24382	4.25196	0.039205	4.69	4.76	3.47	11	1.16	6.93	4.37	0.22	4.25
ADAMTS17	-0.609716	3.19765	1.70868	0.191157	9.01	5.11	3.13	17.29	4.48	14.39	14.6	4.79	7.87
ADAMTS18	0.0401909	1.74756	0.0018604	0.965596	11.22	0.09	0.69	11.47	0.61	0.32	2.69	0.44	0.16
ADAMTS19	2.81559	-0.64343	2.13744	0.143742	0.18	2.38	0	0.18	0.22	0.22	0.74	0.11	0
ADAMTS2	0.520227	3.91216	0.938449	0.332677	68.07	6.43	7.41	33.94	1.22	1.52	12.58	1.96	0
ADAMTS3	-0.476412	3.18805	1.22635	0.268118	18.86	5.72	8.68	20.86	3.59	4.55	8.48	3.92	5.35
ADAMTS4	0.411053	7.1023	1.48172	0.223505	361.85	171.73	183.12	150.36	71.87	25.54	111.73	81.89	76.83
ADAMTS5	1.54296	4.83669	4.14144	0.0418456	75.42	5.64	0	135.09	1.33	1.19	31.35	2.07	1.89
ADAMTS6	-0.324394	0.37264	0.105217	0.745656	0.74	0.53	0.46	2.2	1.44	2.27	1.68	0.11	0.16
ADAMTS7	-0.266899	0.657864	0.0547292	0.815029	4.97	1.67	0	0.65	0.66	1.52	0.81	0.98	1.57
ADAMTS8	-3.08824	0.141956	3.57902	0.0585137	2.12	0	3.7	1.13	0.39	0.11	0.54	0	0.63
ADAMTS9	-0.163206	8.69996	0.125526	0.723117	596.95	234.44	264.26	740.95	87.18	84.3	567.88	531.07	634.32
ADAMTS9-AS2	-1.0042	2.86843	4.89227	0.0269773	6.25	5.64	11.69	7.79	3.43	4.65	10.9	3.7	10.39
ADAMTSL1	-0.874092	-0.276743	0.506881	0.476492	0	0.7	2.2	0.48	1.16	0.76	0.2	0.11	0.31
ADAMTSL3	-0.334345	-0.565664	0.0696857	0.791795	0.28	0.09	0	0.24	0.88	1.41	0.4	0.54	0.79
ADAMTSL4	-1.20221	1.66328	3.47288	0.0623826	3.5	1.59	2.08	3.68	1.55	3.14	2.29	2.07	7.71
ADAP1	1.21143	2.32223	5.8405	0.0156614	3.4	5.11	2.2	2.56	7.96	4.33	2.89	11.22	3.78
ADAP2	-0.370736	-0.0946654	0.0751562	0.783972	1.1	0	0	1.19	0.17	0.32	3.16	0.22	0.16
ADAR	-0.0678485	7.29541	0.0783198	0.779587	162.71	125.32	171.43	175.15	184.2	173.14	142.21	146.03	131.93
ADARB1	-0.898338	4.81887	9.1743	0.00245437	46.45	14.62	28.71	34.29	19.9	39.07	28.79	15.14	25.51
ADAT1	-0.659869	4.38852	4.86664	0.0273807	20.7	23.87	29.63	15.33	15.81	25.21	13.86	14.37	28.65
ADAT2	0.260944	2.26705	0.245987	0.619915	5.43	7.13	3.24	6.54	4.37	3.9	2.96	3.38	4.72
ADAT3	0.684679	1.00129	0.629003	0.427721	3.13	1.06	0.81	0.48	2.49	2.16	1.95	3.27	1.1
ADC	-2.26999	3.04815	19.4446	1.03558e-05	6.53	6.69	14.47	7.13	2.05	11.69	4.37	1.85	19.21
ADCK1	0.291311	2.42264	0.312573	0.576106	3.31	9.6	3.13	2.5	4.31	6.49	4.04	6.75	6.93
ADCK2	0.607495	3.1328	2.26898	0.131987	7.73	13.3	5.44	8.8	7.91	7.14	10.16	9.36	7.4
ADCK3	-0.325759	5.83589	1.53947	0.214696	43.69	77.06	86.7	18.19	53.01	58.44	24.62	59.02	92.57
ADCK4	-0.589755	4.1502	2.23979	0.134499	22.17	13.39	17.83	11.11	14.54	19.7	9.22	18.29	32.75
ADCK5	-1.21229	2.20067	3.94564	0.0469929	3.13	2.11	2.32	1.19	3.26	9.63	2.96	4.36	11.97
ADCY1	1.06945	2.13269	1.23392	0.266645	17.11	0.18	0	7.96	0.94	0.65	9.89	0.22	0
ADCY10	-1.27717	0.410457	2.0216	0.155076	0.83	0.53	1.04	2.62	0.55	0.87	1.28	0.54	2.2
ADCY10P1	-1.61923	2.94685	12.2031	0.000477113	3.04	5.55	8.68	2.79	5.09	21.64	4.17	3.38	14.48
ADCY2	-0.2143	-0.262839	0.0334045	0.854979	1.75	0.35	0.46	0.06	0.61	0.76	0.61	0.76	0.79
ADCY3	-0.301321	5.47866	1.50016	0.220647	84.44	41.13	57.07	45.35	22.78	26.51	55.16	31.25	36.05
ADCY4	-1.47036	1.40614	3.31904	0.0684818	3.04	2.38	1.04	1.43	0.61	3.35	2.76	1.31	7.24
ADCY5	-1.20819	1.27694	1.09778	0.294753	6.07	0	2.43	3.33	0.83	0.87	5.79	0.33	0
ADCY6	-0.724962	5.80659	9.03896	0.00264287	49.3	55.48	84.15	40.71	52.79	85.27	34.78	35.06	65.02
ADCY7	-0.0300953	1.15517	0.0022111	0.962495	1.01	1.14	1.5	1.72	1.88	1.62	3.03	3.48	3.31
ADCY8	2.67814	0.311027	1.76501	0.184001	0	0	0	7.07	0.17	0	1.14	0	0
ADCY9	-0.858074	5.09503	7.88199	0.00499295	44.52	20.7	30.67	40.3	28.03	48.37	25.02	21.34	47.39
ADCYAP1R1	7.20597	0.0653166	15.3406	8.97654e-05	1.01	4.58	0	0.24	0.61	0	0.74	0.44	0
ADD1	0.27923	6.98721	1.41646	0.233987	146.8	117.92	100.01	137.23	146.16	120.55	141.2	127.84	102.34
ADD3	0.667959	6.13807	6.00888	0.0142341	17.02	93.44	95.26	13.61	124.38	55.95	20.32	137.42	75.26
ADH5	1.14839	5.87992	17.7179	2.56199e-05	137.69	59.09	27.2	84.81	53.62	21.53	65.52	52.38	25.98
ADHFE1	-0.587395	1.17082	0.482882	0.48712	0.37	2.47	1.85	3.51	0.83	3.9	1.88	1.52	2.52
ADI1	0.944116	5.84732	11.9535	0.000545436	56.66	72.66	51.63	69.3	68.33	29	56.77	77.42	34.48
ADIPOR1	0.716664	6.8375	9.52662	0.00202513	94.74	110.97	67.48	121.01	151.75	82.46	137.36	155.61	106.11
ADIPOR2	1.24092	5.7184	18.9227	1.36125e-05	85.45	49.76	27.9	66.51	59.76	24.35	53.41	77.64	27.08
ADIRF	-0.214542	2.88073	0.146547	0.701857	1.56	3.96	1.85	2.26	13.32	20.24	5.85	5.55	10.39
ADK	0.379483	5.98506	2.28908	0.130287	48.38	54.78	41.32	75.12	60.92	48.8	70.83	95.93	72.42
ADM	0.499953	7.56463	2.22683	0.135632	280.72	65.26	31.14	476.47	98.46	78.13	336.81	180.54	153.97
ADM2	-1.11598	2.7889	5.73196	0.0166589	2.21	3.61	8.8	1.6	9.62	16.77	2.76	4.36	11.65
ADM5	0.174271	2.91784	0.199218	0.655353	6.81	13.83	13.77	3.21	7.91	5.41	3.03	6.32	6.45
ADNP	-0.129191	6.70504	0.295607	0.58665	120.4	117.22	157.77	86.06	99.67	100.64	68.68	95.06	92.1
ADNP2	0.68933	5.14251	5.43986	0.0196822	19.68	41.48	39.36	24.37	49.97	26.62	29.4	59.13	26.29
ADO	0.795477	5.14143	8.62135	0.00332246	56.29	42.8	18.29	40.89	28.03	17.64	52	35.06	24.72
ADORA1	0.790057	3.81155	2.61083	0.106136	2.48	20.87	4.4	0.83	21.12	12.55	3.63	27.55	32.27
ADORA2A	0.587424	4.37455	3.48669	0.0618641	12.33	30.56	29.29	10.94	27.81	15.47	12.04	30.6	16.22
ADORA2B	1.64755	2.61918	12.5692	0.00039216	2.94	8.54	2.55	4.93	9.84	3.79	7.4	10.45	2.83
ADPGK	0.559418	5.84898	4.8267	0.0280222	49.49	85.6	53.94	58.18	60.2	39.71	57.78	63.81	48.33
ADPGK-AS1	-1.90699	2.34555	11.4617	0.000710446	2.76	2.47	3.47	2.97	1.27	9.52	3.83	3.48	15.74
ADPRH	0.122331	1.69477	0.0420608	0.837504	4.42	2.03	3.13	3.74	3.54	3.68	2.15	3.16	1.57
ADPRHL1	-0.122448	1.15711	0.027398	0.868532	0.28	2.2	1.5	2.44	2.1	3.14	1.28	2.4	3.46
ADPRHL2	1.15561	4.94723	15.1012	0.000101897	36.52	37.96	13.89	58.01	29.13	14.93	40.29	29.84	14.8
ADPRM	-0.709757	3.4272	2.67009	0.10225	9.29	3.96	15.16	12.96	9.95	8.66	11.77	10.13	13.54
ADRA1A	-1.46514	-0.752947	0.635662	0.425286	1.01	0	0	0.95	0	0.32	1.08	0.11	0
ADRA2A	-2.4767	1.97109	12.5457	0.000397117	3.13	2.29	3.36	1.31	1.16	13.09	1.28	1.2	8.03
ADRA2B	-0.915675	1.74864	2.24095	0.134399	2.21	3.17	4.63	4.28	1.6	3.03	4.51	1.42	3.94
ADRA2C	0.494322	0.900466	0.325619	0.56825	4.05	1.14	0.46	2.32	1.44	0.43	1.88	1.2	2.2
ADRB1	-0.727538	-0.550864	0.262756	0.608233	0.46	0	0	1.31	0.5	0.32	0.67	0.22	0.94
ADRB2	-0.400074	5.14049	1.27589	0.258664	26.77	20.08	18.4	19.14	28.58	47.51	27.11	55.21	74
ADRBK1	-0.325166	6.00906	1.45527	0.227684	40.2	62.97	76.4	39.58	73.97	83.87	65.52	54.77	81.08
ADRBK2	0.415197	5.02291	2.04963	0.152243	52.61	28.8	23.15	31.68	35.21	21.21	39.42	31.03	27.71
ADRM1	0.621875	7.12612	7.14531	0.00751601	159.86	124.62	82.53	146.32	132.07	79.54	226.43	180	124.06
ADSL	0.674129	6.72739	7.19892	0.00729474	132.27	118.36	78.13	131.76	82.42	49.45	190.64	104.32	64.23
ADSS	0.777011	6.32263	11.0813	0.000872034	50.13	121.18	65.98	50.46	100.11	60.28	61.21	130.34	79.19
ADSSL1	-3.20667	2.76208	38.0927	6.74628e-10	3.96	1.41	8.33	3.09	1.49	18.18	2.29	2.07	20.31
ADTRP	-0.0533244	2.63361	0.0039199	0.950078	13.25	0	0	18.36	0.72	0.54	19.31	0.22	0.47
AEBP1	1.94602	6.27494	24.9708	5.82052e-07	229.67	49.85	5.44	256.39	16.86	6.28	114.89	9.69	4.88
AEBP2	-0.230271	5.78959	0.853767	0.355489	63.37	56.28	73.39	62.82	47.04	46.97	47.36	44.65	54.47
AEN	1.20036	5.99737	22.4455	2.16186e-06	47.37	78.82	38.66	74.47	86.68	39.39	68.82	101.6	37.16
AES	0.504071	6.52656	3.09291	0.0786341	72.3	95.64	71.88	44.34	154.46	95.34	52.33	136.55	105.48
AFAP1	-0.111116	5.37362	0.205107	0.65063	38.17	40.6	46.18	34.17	41.07	41.55	37.33	44.21	48.49
AFAP1L1	-1.00034	3.68882	2.44522	0.117883	27.41	2.11	23.96	21.46	3.65	4.44	21.19	6.42	3.46
AFAP1L2	0.217542	3.64316	0.222438	0.637188	24.83	7.93	3.01	49.57	6.25	6.93	8.07	0.98	2.05
AFF1	-0.600521	7.00777	5.35678	0.0206418	135.67	71.42	111.24	154.64	111.89	176.07	110.12	117.39	168.46
AFF2	4.88667	0.924188	6.70083	0.00963679	3.96	0.09	0	3.15	1	0	6.32	0	0
AFF3	-3.56018	3.88671	24.2962	8.26031e-07	4.14	4.05	46.53	6.12	3.76	65.04	2.02	0.11	0.63
AFF4	-0.0757092	8.31946	0.0837335	0.7723	287.81	278.03	382.67	342.81	348.05	350.18	244.99	345.08	293.94
AFG3L1P	-0.844418	3.90024	6.25325	0.0123966	11.59	13.91	18.06	12.78	9.84	24.78	12.31	10.78	19.21
AFG3L2	0.652132	6.98279	5.59241	0.0180384	122.15	155.97	130.34	163.2	142.9	69.8	144.22	130.34	77.46
AFMID	-0.115993	3.16483	0.0864658	0.768719	5.98	9.86	13.08	3.27	12.77	12.12	4.78	8.6	8.97
AFTPH	0.418834	7.08797	2.39627	0.121625	95.75	134.22	151.06	134.97	177.34	103.45	132.99	182.29	110.68
AGA	0.13295	2.87888	0.0882752	0.766381	2.39	3.26	4.63	2.14	10.28	7.79	7.67	15.14	11.81
AGAP1	-0.644189	6.89827	6.42781	0.0112347	23.36	151.39	176.87	22.53	144.95	224.33	23.75	97.02	208.76
AGAP11	-1.34608	2.19994	3.96821	0.0463671	2.39	2.29	7.18	1.84	4.81	13.42	4.71	1.42	1.89
AGAP2	-0.920463	1.70266	2.31986	0.127731	3.68	1.59	1.5	3.21	1.71	4.76	5.18	1.96	4.25
AGAP3	-0.331759	5.59246	1.21272	0.270794	61.44	48.97	43.64	36.91	44	60.49	29.53	43.23	64.86
AGAP5	-0.960419	1.97896	3.20047	0.0736171	2.58	2.91	3.7	2.67	2.21	7.68	3.43	3.59	5.67
AGAP6	-0.745901	3.77502	4.66138	0.0308483	11.68	9.78	10.65	16.94	10.28	22.4	13.18	9.15	17.79
AGAP7	-1.36313	0.652187	2.32701	0.127146	2.21	2.73	5.44	0.48	0.5	1.41	0.07	0	0.16
AGBL2	-2.12204	0.343788	5.3546	0.0206676	1.75	0.26	1.85	1.13	0.33	2.06	0.67	0.65	1.57
AGBL3	-1.03279	1.45813	2.25603	0.133095	4.05	0.97	2.2	1.31	2.27	3.57	3.36	1.52	4.25
AGBL5	-0.042701	3.51282	0.0143078	0.904788	7.82	13.12	13.31	7.9	14.65	13.2	10.22	9.36	11.65
AGER	-0.914235	1.21253	1.93472	0.164243	1.93	1.85	1.97	2.14	1.27	3.57	2.29	1.42	3.15
AGFG1	0.16865	6.90044	0.482246	0.487407	103.85	127.43	131.38	140.86	127.64	113.95	104.6	127.3	96.51
AGFG2	-0.132034	2.5639	0.0786531	0.779131	3.96	6.69	10.65	1.6	7.96	7.36	2.89	5.66	5.2
AGGF1	0.18501	5.70707	0.542647	0.461338	63.93	47.38	51.51	51.17	56.88	44.15	49.17	57.28	47.07
AGK	0.0802952	4.27985	0.0606853	0.805416	23.64	22.55	16.32	16.94	19.62	16.45	16.21	17.75	23.93
AGL	-0.146173	5.28265	0.334578	0.562976	46.63	37.52	48.38	37.68	37.59	37.44	38.81	31.47	33.22
AGMAT	3.34386	0.105943	6.73194	0.00947018	1.2	2.29	0	0.53	1.05	0.43	0.94	1.42	0
AGO1	-0.3755	5.37279	2.05733	0.151475	56.66	45.27	51.16	28.17	32.06	44.37	37.67	32.01	44.24
AGO2	0.104626	6.93829	0.197057	0.657107	103.85	106.91	88.78	167.36	117.58	119.25	150.55	126.21	121.54
AGO3	-0.430405	5.72289	2.75973	0.0966645	57.03	34.26	35.42	88.26	35.93	67.31	67.74	38.66	48.96
AGO4	-0.637176	5.07778	5.21528	0.0223893	33.3	29.85	48.96	22.35	34.33	57.9	17.29	24.94	33.85
AGPAT1	0.377875	3.80641	0.845273	0.357893	26.21	9.95	5.21	11.83	12.16	8.55	27.58	10.24	12.28
AGPAT2	0.415464	3.18172	0.518721	0.471388	12.79	4.58	1.5	7.01	13.6	10.28	7.6	11.11	11.65
AGPAT3	0.557435	5.87365	4.99488	0.0254223	44.89	70.1	42.13	50.7	77.73	61.68	60.74	71.54	46.44
AGPAT4	0.640938	3.40822	2.60385	0.106605	14.62	16.91	6.6	10.4	11.44	6.93	7.94	9.26	9.76
AGPAT4-IT1	1.00491	-0.154623	0.462567	0.496427	1.47	1.85	0	0.36	0.83	0.22	0.13	0.54	1.26
AGPAT5	1.20839	5.88519	12.702	0.000365257	66.23	43.86	24.31	143.71	41.57	16.12	141.13	38.98	13.22
AGPAT6	-0.0639003	6.37029	0.063338	0.801296	92.26	100.13	89.13	51.94	72.92	95.34	61.28	92.12	88.17
AGPAT9	2.39284	5.982	43.2341	4.85659e-11	7.08	71.42	7.18	32.39	101.66	20.78	46.89	209.51	70.53
AGPHD1	0.0517375	-0.631393	0.00107749	0.973814	0.83	0	0.46	0.48	0.5	0.87	0.34	0.76	0
AGPS	0.980067	6.08158	13.3086	0.000264185	70.27	75.39	36.92	58.13	95.19	36.58	66.06	100.94	68.33
AGR2	-1.37006	3.8697	10.4146	0.00125022	2.02	14.36	49.54	1.72	12.33	40.8	1.01	4.25	4.72
AGR3	-4.85602	0.926921	16.7997	4.15395e-05	0.37	0	8.57	0.36	0.44	6.38	0.13	0	0.16
AGRN	-0.52386	7.08418	2.55482	0.109958	88.03	106.3	110.77	80.53	171.09	289.15	39.89	131.87	202.62
AGT	-1.15365	-0.307378	0.822458	0.364462	0.37	0	0	0.36	0.94	2.16	0.54	0.44	1.1
AGTPBP1	-0.0762234	5.42482	0.0902311	0.763884	40.56	35.32	45.26	41.6	46.49	40.04	39.55	46.61	49.75
AGTR1	1.57104	1.95064	4.11664	0.0424633	10.49	3.52	2.55	9.87	1.11	0.22	3.5	1.2	0
AGTRAP	0.639326	3.74553	3.4179	0.0644929	4.51	13.3	9.03	9.98	20.73	13.53	6.39	26.13	15.74
AGXT	1.8947	0.824435	2.02682	0.154543	2.21	0.62	0	6	0.28	0.22	3.97	0	0
AGXT2	-1.75748	-0.537437	1.63356	0.201211	0	0.62	1.85	0.06	0.44	1.62	0.2	0	0.16
AGXT2L2	-1.36992	4.23002	11.8404	0.000579608	13.15	14.62	24.77	4.28	12.77	38.52	10.49	12.2	37.63
AHCTF1	-0.0835749	7.2987	0.115096	0.734415	148.92	158.26	164.02	214.55	142.07	148.25	172.54	126.86	139.81
AHCTF1P1	0.684119	1.53723	1.20416	0.272492	4.23	3.7	1.27	3.21	2.16	2.16	3.9	2.18	1.42
AHCY	0.8979	6.24053	11.4418	0.000718098	98.14	99.87	67.95	93.43	74.08	29.33	90.27	81.23	44.24
AHCYL1	0.22588	6.66178	0.790538	0.373938	97.77	120.92	115.64	113.16	119.3	88.95	59.4	104.32	90.21
AHCYL2	-0.611025	4.49079	3.78598	0.0516836	14.72	27.39	26.74	15.21	16.69	31.38	16.35	17.64	35.27
AHDC1	-0.714273	4.86648	6.87486	0.00874165	20.24	31.09	42.37	15.93	26.37	45.99	14.6	22.87	42.19
AHI1	-1.0875	6.92261	15.1198	0.0001009	101.82	81.11	120.15	187.69	80.27	206.91	79.38	66.21	167.04
AHNAK	-0.564143	10.5898	3.21318	0.0730475	1176.34	959.14	1724.12	2033.07	1653.23	1973.52	1184.8	1274.37	1890.36
AHNAK2	-0.021813	4.2327	0.00224362	0.962221	5.89	10.39	6.13	5.41	21.34	16.34	6.53	35.39	61.72
AHR	1.19849	9.12686	11.7509	0.00060815	570.37	470.46	210.32	505.18	823.13	279.63	464.69	1116.04	590.08
AHRR	-0.627785	2.53257	1.29301	0.255494	7.82	2.2	1.97	9.39	5.47	9.74	3.43	3.7	6.77
AHSA1	0.738667	7.61716	5.27589	0.0216227	175.77	151.83	139.83	373.77	175.46	85.92	332.64	230.31	99.19
AHSA2	-1.10454	5.42385	16.7344	4.29934e-05	30.81	40.95	67.25	27.7	27.59	81.92	28.52	26.68	54
AIDA	1.0436	3.24859	4.83716	0.0278527	17.66	6.16	7.64	14.32	11.17	4.76	9.22	10.24	2.2
AIF1L	1.30577	4.71558	14.9988	0.000107579	24.83	35.58	19.56	13.19	51.69	15.15	12.31	43.34	19.05
AIFM1	0.584285	3.96573	3.21329	0.0730425	14.81	18.41	14.82	17.35	19.96	14.61	10.96	18.62	9.29
AIFM2	0.417151	4.90044	1.09829	0.294643	26.77	26.16	11.69	13.08	35.77	34.09	22.33	54.34	43.45
AIFM3	-0.0448585	-0.193452	0.00117351	0.972673	1.01	0.44	0	1.19	0.44	0.87	1.21	0.33	0.63
AIG1	0.673595	4.06381	3.61754	0.0571735	29.53	14.71	13.54	19.43	16.81	11.9	16.95	18.62	7.08
AIM1	0.00230878	7.94564	8.41984e-05	0.992679	225.81	197.71	201.64	245.87	336.5	338.39	202.95	237.49	230.8
AIM1L	-0.813218	-0.265684	0.46253	0.496444	0.74	0	0.46	0.18	0.66	0.97	0.67	1.2	1.42
AIM2	-1.66701	0.116209	0.598648	0.439094	0.28	0	0.46	0	0.06	0	6.66	0	0
AIMP1	0.770131	6.27484	7.60706	0.005814	67.61	105.42	78.83	89.86	88.45	42.64	87.25	88.31	46.6
AIMP2	1.59465	5.10287	25.8662	3.65915e-07	36.88	39.1	14.12	63.24	36.32	8.98	53.81	39.31	15.11
AIP	0.612834	4.78265	3.97406	0.0462061	33.85	25.19	11.81	27.28	28.58	21.21	34.98	36.04	27.08
AJAP1	2.25891	2.29897	4.48363	0.034221	12.79	1.14	0.12	16.88	0.28	0.11	10.09	0	0
AJUBA	-0.283811	4.53576	0.575251	0.44818	48.01	11.01	25.58	32.57	22.11	27.38	18.3	13.07	8.82
AK1	0.501903	4.81318	2.28938	0.130262	15.18	19.82	21.76	14.32	49.03	29.65	13.39	55.64	32.9
AK2	0.842242	6.47399	11.5444	0.000679553	82.32	87.45	42.37	130.4	105.53	51.73	120.95	102.79	74.47
AK3	0.119054	4.90798	0.13817	0.710108	40.84	32.59	47.92	27.34	26.76	23.59	30.14	25.48	13.85
AK4	0.77913	4.65708	5.67001	0.0172574	20.79	28.09	20.26	37.68	28.36	12.99	25.9	32.67	18.42
AK5	1.14188	2.6521	3.96457	0.0464673	2.39	10.66	7.87	0.71	12.77	6.38	2.42	9.91	1.73
AK7	-0.635766	1.25904	0.996375	0.318189	1.75	1.67	2.55	1.31	2.49	3.03	1.14	2.18	4.41
AK8	-1.78455	0.664964	2.76118	0.0965769	3.77	0.88	0.35	0.95	0.66	1.84	1.08	0.22	3.46
AKAP1	-0.154836	6.63569	0.319843	0.571702	117.64	102.16	81.03	67.04	85.19	87.44	119.47	87.44	146.26
AKAP10	-0.343116	5.75635	1.89576	0.168554	55.19	41.74	56.49	51.35	49.48	70.34	47.36	54.77	58.41
AKAP11	-0.125622	5.90701	0.252476	0.615337	66.13	53.72	76.97	67.58	63.52	63.74	55.63	48.24	42.82
AKAP12	-0.987242	7.8121	10.6299	0.00111276	404.53	113.43	317.51	375.79	105.14	224.55	318.11	74.37	87.22
AKAP13	-0.76795	8.92565	7.07146	0.00783214	263.16	412.33	631.54	171.05	485.48	822.87	219.29	476.73	893.46
AKAP17A	-0.760806	7.21745	8.22163	0.0041394	112.22	125.06	163.79	165.04	104.59	212.1	103.53	123.27	228.76
AKAP2	0.186778	0.489764	0.0272407	0.868907	3.77	0.79	0	1.43	0.5	0.32	2.56	0.22	1.26
AKAP3	-1.13193	2.00819	2.60641	0.106432	4.32	1.5	11.23	2.91	4.75	2.6	1.55	1.63	4.57
AKAP5	-2.42492	0.509844	5.54288	0.018556	2.67	0.18	1.27	1.25	0.61	1.52	2.35	0	1.42
AKAP6	-1.15676	3.82419	11.2856	0.000781113	8.65	9.69	20.6	7.13	13.05	31.17	8.41	8.82	19.05
AKAP7	0.867601	2.89086	2.65603	0.103158	12.69	7.75	8.22	12.6	6.14	2.81	9.82	3.81	0.63
AKAP8	-0.174848	6.79196	0.56116	0.453793	120.95	98.64	97.81	108.52	98.23	112.11	126.73	102.79	130.04
AKAP8L	-0.859327	7.0257	10.6592	0.00109527	56.94	121.97	146.19	62.17	117.03	233.1	76.28	101.92	256.47
AKAP9	-0.966588	9.29461	12.2565	0.000463642	554.46	438.58	881.33	543.27	567.4	1080.63	397.62	401.92	785.62
AKD1	-1.20326	4.13356	13.3976	0.000251945	7.54	8.19	22.57	12.9	15.53	44.58	8.21	14.7	22.83
AKIP1	0.129075	3.1618	0.112345	0.73749	5.06	11.36	16.09	3.57	10.61	7.68	4.1	12.09	8.82
AKIRIN1	0.838006	6.16974	8.65064	0.00326947	74.14	75.12	68.52	90.34	88.01	39.07	82.2	91.36	37.16
AKIRIN2	0.718746	4.98671	5.56697	0.0183024	29.53	24.57	23.61	43.27	42.51	23.16	28.39	47.48	20.94
AKNA	-0.80489	5.87725	8.9981	0.00270261	46.27	50.82	82.99	24.96	53.57	87.22	38.34	47.69	96.35
AKNAD1	-1.01756	0.527147	1.47732	0.224194	1.84	0.35	0.93	0.65	0.61	1.3	2.49	1.31	2.2
AKR1A1	0.591361	5.05559	3.63618	0.0565366	28.97	35.93	18.17	17.18	41.13	25.21	40.97	46.71	43.61
AKR1B1	1.07359	5.50168	10.8739	0.000975308	65.12	47.03	10.88	75.84	30.85	22.08	74.06	49.55	30.23
AKR1B10	0.0809485	0.457371	0.00521502	0.942431	0	0	0	1.13	2.54	2.06	0.07	2.61	2.68
AKR1B15	-0.5821	1.76942	0.616006	0.432536	0.18	0.97	1.5	0.06	6.58	13.09	0.74	3.48	2.83
AKR1C1	1.64268	6.96432	11.9076	0.000559058	84.99	87.28	15.74	66.86	190.11	86.46	62.09	404.75	124.22
AKR1C2	0.943466	6.11283	5.32514	0.0210199	41.67	39.37	16.32	83.32	101.05	66.88	29.8	162.36	80.61
AKR1C3	1.70161	7.20622	39.0176	4.20002e-10	15.18	161.16	51.97	40.89	302.61	80.3	36.39	480.33	158.86
AKR1E2	-0.348174	3.27679	0.756851	0.384316	3.22	6.16	14.12	5.76	12.94	11.9	5.85	13.39	12.75
AKR7A2	0.129081	2.7722	0.100291	0.75148	4.78	7.93	6.48	4.87	7.96	9.63	4.1	8.17	6.14
AKR7A3	-3.4757	1.00525	11.3581	0.000751179	0.37	0.35	8.1	0.59	0.88	3.68	1.28	0	2.05
AKT1	0.301265	6.7382	1.34211	0.246663	136.59	117.48	73.5	88.97	96.74	100.86	136.02	117.06	91.94
AKT1S1	-1.41655	5.85813	25.699	3.99027e-07	36.52	45.71	88.2	29.89	28.14	78.13	28.59	42.14	144.53
AKT2	0.200631	5.68678	0.64028	0.42361	51.6	56.19	39.93	51.41	46.44	52.7	59.87	57.39	46.44
AKT3	1.65232	6.47515	32.8743	9.83127e-09	85.82	137.21	24.77	108.29	128.53	47.29	92.63	118.91	55.1
AKTIP	0.517053	5.09141	3.79191	0.0515007	42.31	33.03	25	38.39	44.56	29.87	32.96	35.06	23.77
ALAD	-0.707177	3.22179	2.98499	0.0840398	8.55	6.16	18.29	6.24	9.67	9.52	6.53	6.97	10.86
ALAS1	-0.0111064	5.97824	0.00193619	0.964903	44.06	69.66	85.19	27.64	58.05	44.15	61.89	83.3	92.42
ALB	-3.79876	0.00962472	6.83857	0.00892103	0	0	2.32	1.07	0.55	0.97	0.47	0.22	2.52
ALCAM	-0.34586	6.28756	1.0083	0.315309	41.39	60.5	144.46	47.78	120.84	156.05	32.89	61.74	35.9
ALDH16A1	-0.243918	4.29842	0.563981	0.452661	14.07	27.83	23.96	10.16	18.96	19.48	11.03	17.75	32.9
ALDH18A1	0.85784	5.50167	7.64139	0.00570441	53.53	45.53	37.85	67.93	54.06	18.18	67.6	39.09	21.73
ALDH1A1	2.42166	1.38898	6.75286	0.00935973	1.29	3.79	0.12	7.37	2.93	0.54	1.21	2.61	1.42
ALDH1A2	1.3033	0.700583	1.64081	0.200214	0	4.84	0.93	0.12	1	1.3	0.81	3.38	0.94
ALDH1A3	2.42003	10.0986	33.273	8.00862e-09	115.9	1982.58	202.22	102.4	2809.6	416.74	136.42	3005.44	1095.14
ALDH1B1	0.660523	2.6109	1.67331	0.195815	7.17	5.81	8.45	2.14	7.3	2.92	5.45	9.58	4.72
ALDH1L1	-0.821848	0.9621	1.02664	0.310948	0.09	2.91	4.51	0.71	1.22	1.62	0.74	1.31	3.62
ALDH1L2	0.479737	2.85376	0.781914	0.376556	18.21	4.67	0.93	18.42	3.76	3.46	9.35	1.42	2.36
ALDH2	0.506007	2.95211	1.08294	0.298041	2.12	18.85	8.33	0.42	10.78	10.17	1.75	9.04	6.93
ALDH3A1	0.0204647	1.01122	0.000486418	0.982404	4.42	0.44	0.23	0.71	1.99	2.38	1.95	2.4	2.2
ALDH3A2	0.664174	6.08444	2.8349	0.0922363	137.88	22.1	12.96	106.68	58.38	46.53	100.7	81.02	42.35
ALDH3B1	1.0126	0.553906	0.839491	0.359542	0	1.5	0	0.12	2.1	1.84	0.4	2.29	4.09
ALDH3B2	-1.72668	2.91309	16.7354	4.29715e-05	0.37	3.96	14.82	1.13	8.07	29.54	0.34	2.5	6.3
ALDH4A1	-0.838837	2.75753	3.6403	0.0563967	7.27	5.55	7.06	4.93	3.87	11.15	5.65	5.77	8.5
ALDH5A1	1.1413	1.11674	1.85838	0.172812	1.29	3.35	3.47	0.12	3.15	0.65	1.75	2.83	1.42
ALDH6A1	-0.19311	2.54082	0.168645	0.681319	3.31	5.72	10.76	3.03	6.63	7.25	3.57	6.53	4.25
ALDH7A1	-0.615783	4.17448	3.10651	0.0779801	40.01	15.76	23.5	13.08	12.33	17.21	13.52	9.36	16.37
ALDH8A1	-0.416296	1.76393	0.525425	0.468537	3.5	4.14	5.09	3.86	2.21	4.11	2.83	1.63	1.57
ALDH9A1	0.310015	6.249	0.859033	0.354009	75.33	88.6	141.22	69.18	87.01	39.93	63.37	72.41	45.81
ALDOA	0.996816	8.42619	14.6304	0.00013079	333.43	380.45	161.59	351.78	421.85	211.02	404.82	523.66	305.43
ALDOC	0.239531	3.57927	0.438451	0.507871	12.33	10.04	8.57	8.74	11.72	8.12	11.77	17.42	17.63
ALG1	1.35278	2.80494	8.49367	0.00356384	6.62	6.78	1.85	7.96	8.46	3.25	6.46	13.18	6.61
ALG10	2.07039	1.16533	6.57479	0.0103433	1.47	1.5	0	3.09	3.43	1.3	4.04	2.29	0.79
ALG10B	0.549827	2.38151	1.2806	0.257788	6.9	5.2	5.09	8.91	5.31	3.03	4.1	4.14	2.2
ALG11	0.4859	2.79666	1.17677	0.278014	8.37	4.67	6.37	8.08	8.07	4.11	7.26	8.93	4.88
ALG12	0.535083	4.13949	2.58165	0.108109	14.26	22.02	9.61	18.72	20.51	15.8	17.56	19.6	18.89
ALG13	-0.6625	5.16592	5.56951	0.0182759	25.39	45.27	54.06	27.93	26.53	52.7	25.09	23.74	41.25
ALG14	1.66369	2.2256	10.7963	0.00101702	5.89	5.72	2.32	3.68	6.69	1.62	5.25	6.75	2.2
ALG1L9P	0.484147	-0.704771	0.130813	0.717591	0.37	0.79	0	0.12	0.44	0.43	0.4	0.54	1.1
ALG2	0.785792	5.38046	6.1019	0.0135037	31.64	46.24	32.53	63.18	49.2	18.72	50.72	48.57	32.12
ALG3	0.767292	3.9962	4.45771	0.0347441	15.91	12.42	12.15	23.54	16.2	7.47	21.79	22.54	9.6
ALG5	1.16053	4.75837	15.7038	7.40762e-05	31.55	41.92	23.61	28.77	31.18	12.23	24.35	34.52	13.54
ALG6	-0.249584	2.30451	0.189356	0.663453	3.13	5.11	4.63	0.59	6.85	7.9	2.02	5.23	8.03
ALG8	1.48964	2.87221	11.8477	0.000577334	5.15	10.74	4.28	7.25	10.78	3.57	9.28	9.58	3.15
ALG9	0.0685569	3.68396	0.0335955	0.85457	16.28	11.36	12.39	10.7	11.94	14.28	16.55	12.74	7.71
ALK	-1.56946	1.02487	3.0872	0.0789107	0.09	1.94	4.17	1.19	0.72	2.27	2.22	0.76	4.09
ALKBH1	0.53018	3.50233	2.36779	0.123862	11.22	8.37	6.37	16.58	13.05	8.87	14.26	12.96	8.34
ALKBH2	0.655228	5.17268	5.38804	0.0202752	41.58	38.05	33.8	34.11	30.9	14.61	54.15	47.8	27.87
ALKBH3	0.618436	4.66602	3.45999	0.0628707	28.79	26.24	30.91	26.45	27.81	14.39	25.43	32.67	14.01
ALKBH4	-0.65557	2.23211	1.88874	0.169345	6.25	3.52	4.98	3.8	2.82	3.79	6.05	3.16	6.61
ALKBH5	0.348995	6.74819	2.28064	0.130998	117	113.7	87.74	108.58	98.18	71.96	137.7	124.57	106.43
ALKBH6	-0.160889	2.47122	0.0918909	0.761787	5.24	2.82	3.7	2.79	6.36	8.01	3.3	8.71	7.87
ALKBH7	0.223461	3.24867	0.328616	0.566475	7.63	15.85	12.27	1.9	8.79	7.14	5.92	12.41	12.6
ALKBH8	0.344751	4.09951	1.15807	0.281866	15.91	13.83	14.58	19.2	19.18	13.09	23.61	19.82	13.22
ALMS1	-0.733787	6.36949	8.65755	0.00325708	57.3	62.35	77.09	73.46	76.45	136.13	76.89	59.24	124.06
ALMS1P	-0.960404	-0.189679	0.395892	0.529218	0	0.18	0	0.53	0.39	2.49	1.68	0.33	0.79
ALOX12P2	-1.56271	3.73969	10.1022	0.00148089	15.18	5.72	10.65	8.74	7.46	40.15	14.8	5.55	10.71
ALOX15B	-3.77474	2.2253	13.5823	0.000228325	4.42	0.09	1.5	8.44	0.55	22.51	2.76	0.22	0
ALOX5	-0.394082	4.59258	0.474598	0.490879	2.76	34.17	25	0.12	35.44	48.37	2.83	21.23	46.6
ALOXE3	0.482355	2.25029	0.748673	0.386897	2.39	3.17	3.13	8.97	4.31	3.9	7.47	5.44	1.89
ALPK1	-0.997822	5.65519	14.2809	0.000157457	36.24	57.33	97.35	18.66	46.21	87.11	16.82	26.57	66.44
ALPK2	-0.575416	0.566828	0.130932	0.717467	3.77	0	0	4.28	0.33	0	1.75	0.11	0.94
ALPK3	-0.635208	3.20047	2.48184	0.115168	14.72	8.72	10.53	16.88	4.7	9.41	6.32	3.7	5.98
ALPL	1.03711	4.197	9.20454	0.00241415	23.55	26.51	8.91	26.45	31.57	13.85	12.98	10.45	8.5
ALS2	0.0734057	5.93378	0.0950951	0.757797	67.79	52.66	50.81	75.72	49.37	51.08	86.71	61.52	52.74
ALS2CL	-0.607137	6.73061	2.48273	0.115102	71.93	71.78	60.65	68.88	97.02	153.77	42.04	125.23	264.02
ALS2CR11	-1.93911	1.4801	2.68473	0.101315	3.86	0	3.82	8.8	0.39	0.22	4.44	0.65	0.63
ALS2CR12	-1.90212	2.11335	9.18238	0.00244356	8.65	0.53	3.24	5.41	1.49	7.79	5.99	1.52	2.68
ALS2CR8	-1.55503	3.15925	13.8852	0.000194327	4.14	5.64	16.67	4.64	5.31	19.91	7	5.23	11.02
ALX4	-1.63083	0.946283	1.5054	0.219843	2.94	0	9.14	1.49	0.94	0.43	0.27	0.44	0.63
ALYREF	0.796413	6.14858	8.57954	0.00339961	74.87	78.56	55.91	109.12	70.54	33.76	95.18	77.2	41.25
AMACR	-1.43256	-0.140703	1.37728	0.240565	0.09	0.79	3.01	0	0.72	0.97	0.34	0.11	1.1
AMBRA1	-0.39858	6.26283	2.69799	0.100475	94.19	58.56	75.82	94.26	63.24	75.21	75.88	61.63	90.84
AMD1	0.454306	7.42847	3.70359	0.0542954	180.74	184.5	144.92	172.53	192.16	121.96	205.3	194.59	151.93
AMDHD2	-1.39879	3.23366	12.9591	0.00031837	6.99	6.87	12.62	6.6	6.52	17.42	4.64	4.79	17.48
AMER1	-0.16268	2.85595	0.152986	0.695698	4.14	7.84	10.07	5.11	8.73	6.93	6.12	6.21	8.66
AMFR	0.741895	6.42652	8.63959	0.00328935	134.66	88.86	64.94	128.79	73.74	49.24	116.37	80.91	34.48
AMH	-0.300912	1.52033	0.135287	0.713012	0.92	0.53	0	10.58	1.6	3.57	2.42	1.31	2.68
AMICA1	-0.807672	0.601559	0.792186	0.37344	0.28	2.29	1.74	0.71	0.77	2.38	1.35	0.65	2.36
AMIGO1	-0.0687335	1.2173	0.010248	0.919366	5.15	2.38	2.78	1.31	1.82	1.95	1.68	1.2	1.1
AMIGO2	-1.90725	5.76703	17.6738	2.62219e-05	140.36	11.45	33.34	147.93	5.42	46.42	95.25	2.94	4.41
AMIGO3	-0.523375	3.28212	1.56272	0.211268	4.51	5.37	9.84	15.27	8.96	11.47	6.86	10.67	13.22
AMMECR1	0.465594	3.7205	1.4929	0.221766	6.9	12.68	14.58	12.6	20.45	14.39	10.56	17.42	7.24
AMMECR1L	0.772178	6.1092	10.507	0.00118921	71.93	79	46.18	76.73	84.19	57.57	74.33	86.46	42.98
AMN	-0.880203	0.277352	0.665061	0.414779	1.66	0	0.93	0.59	0.94	0.97	1.55	1.2	1.73
AMN1	0.924331	1.65643	2.20868	0.137236	3.04	3.43	1.74	1.19	4.37	2.92	3.23	4.9	1.89
AMOT	-0.36658	5.20625	1.27326	0.259157	12.23	56.36	111.12	4.64	40.63	33.65	8.61	27.33	36.84
AMOTL1	0.823866	6.91821	6.97495	0.00826584	268.21	69.93	49.77	332.17	46.16	18.07	214.92	54.77	31.8
AMOTL2	0.624014	7.94118	4.67292	0.0306419	160.97	239.72	218.19	214.25	433.02	241.32	102.99	384.5	215.38
AMPD1	-2.45336	0.175613	5.59856	0.0179753	1.2	0.62	3.47	1.13	0.28	1.3	0.54	0	0.31
AMPD2	-0.0832065	5.81103	0.111975	0.737907	75.52	44.12	39.59	83.8	32.17	36.04	98.21	42.79	51.17
AMPD3	0.377521	3.12508	0.635869	0.425211	11.5	9.34	3.24	11.65	4.92	8.77	14.6	7.51	5.04
AMPH	-3.2936	2.68394	15.4637	8.41029e-05	0.18	2.29	8.1	2.5	1.27	40.8	0.54	0	1.42
AMT	-2.57615	0.60627	6.20714	0.0127236	1.29	1.41	3.47	0.18	0.94	3.46	0.07	0	2.05
AMY2B	0.215139	3.68338	0.306799	0.579651	13.06	15.06	8.22	11.53	11	11.69	22.4	9.69	11.18
AMZ2	0.112904	4.80254	0.155371	0.693454	26.67	33.55	33.8	19.26	28.8	19.91	29.93	26.79	31.02
AMZ2P1	-0.300797	3.21984	0.608945	0.435185	7.54	9.42	7.18	7.01	6.19	9.09	10.22	9.91	16.22
ANAPC1	0.208509	4.90193	0.565511	0.452048	28.88	30.21	21.07	43.27	28.91	29.54	31.48	28.09	25.82
ANAPC10	0.609393	4.85748	4.41092	0.0357095	25.2	31.53	22.11	37.62	31.9	18.18	40.29	30.71	21.41
ANAPC11	1.44738	3.78264	14.5673	0.000135244	13.98	22.63	11.23	9.27	14.93	4.44	20.65	18.95	5.83
ANAPC13	0.302891	3.97699	0.887143	0.346253	15.08	19.46	20.95	11.11	16.36	11.04	13.86	18.84	13.54
ANAPC15	0.411331	4.77812	2.0303	0.15419	29.43	34.43	20.14	22.7	32.67	23.48	26.57	27.88	28.02
ANAPC16	0.846631	5.20453	8.89883	0.00285353	33.76	46.5	35.77	27.76	68.16	28.79	27.78	39.85	21.57
ANAPC2	-0.74301	4.48301	5.6966	0.0169978	23.27	20.08	23.38	18.42	16.86	32.25	16.01	16.55	33.38
ANAPC4	-0.29569	4.90381	0.821704	0.364683	38.17	32.14	25.58	20.44	28.86	44.69	23.07	23.3	31.8
ANAPC5	-0.0577368	6.51003	0.0561082	0.812756	100.44	109.29	95.84	67.22	92.1	106.81	63.77	87.88	95.57
ANAPC7	0.502922	5.35037	4.07614	0.0434929	46.45	35.14	23.38	54.32	42.23	29.22	60.68	41.81	31.96
ANG	1.94524	0.984991	4.52642	0.0333753	1.01	1.41	0	0.53	4.42	1.84	0.74	4.9	1.26
ANGEL1	-0.238477	3.80813	0.507955	0.476026	12.69	17.44	18.4	7.01	13.99	15.8	10.96	11.87	16.69
ANGEL2	0.382583	4.96279	2.0447	0.152737	41.02	40.95	31.83	24.66	33.45	22.62	28.59	29.95	25.98
ANGPT1	1.44245	0.302195	1.04901	0.305735	1.56	0	0	3.03	0.94	0.32	2.69	0.11	0
ANGPT2	-1.30655	4.00322	10.9175	0.000952578	18.95	29.5	58.45	6.42	2.54	8.01	4.57	4.03	11.02
ANGPTL2	0.923154	2.08693	1.10255	0.293708	22.63	0.88	0.46	5.88	0.44	0.22	5.52	0	0
ANGPTL4	0.584349	5.70777	3.28848	0.0697675	28.88	56.45	21.65	23.89	44.5	45.67	36.59	125.77	86.12
ANK2	3.49148	2.66053	27.3922	1.66098e-07	12.42	10.74	1.39	13.61	4.15	0.22	9.35	2.4	0
ANK3	-0.949504	6.51649	13.1915	0.000281219	29.89	76.88	171.54	22.58	124.6	206.37	18.57	57.28	115.4
ANKAR	0.0898108	2.9244	0.0397361	0.841997	9.01	9.78	4.28	5.41	6.08	7.47	9.28	6.42	9.13
ANKDD1A	-1.1467	0.616473	1.21295	0.270748	2.48	0	0.81	1.01	0.77	1.84	3.5	0.98	0.63
ANKDD1B	-1.50923	-0.427424	1.10302	0.293604	1.1	0	0	0.89	0.55	1.84	0.27	0.11	0.31
ANKEF1	1.12126	3.10747	7.11931	0.00762579	2.02	10.74	6.48	2.14	14.26	6.82	5.79	21.23	6.61
ANKFY1	-0.772244	6.06279	9.27519	0.00232278	59.05	64.2	83.23	57.89	57.16	100.1	38.68	44.54	95.72
ANKH	0.146845	5.75648	0.168612	0.681348	241.91	14.36	12.85	96.99	14.15	18.29	65.65	12.41	7.56
ANKHD1	-0.551551	1.52584	0.644954	0.421922	2.85	1.23	5.09	2.44	2.99	1.73	1.61	2.83	3.94
ANKIB1	0.164791	6.10801	0.497464	0.480616	72.94	67.64	64.59	81.72	68.99	60.71	80.39	66.32	55.73
ANKK1	0.634567	1.21261	0.603311	0.437317	0.46	5.55	3.01	1.66	2.87	1.08	1.82	0.98	1.73
ANKLE1	-0.79653	0.394948	0.616438	0.432374	1.47	0.88	0.69	0.59	1.27	0.97	0.87	0.44	3.62
ANKLE2	-0.0562581	8.73308	0.043385	0.835002	375.1	233.56	259.17	753.96	375.58	386.87	551.67	449.07	442.87
ANKMY1	-1.70792	2.46754	12.752	0.000355632	2.67	0.88	4.17	5.65	4.31	13.74	5.85	3.16	8.19
ANKMY2	0.226734	3.738	0.453028	0.500901	10.67	15.41	12.27	12.36	16.2	13.42	14.33	12.09	11.65
ANKRA2	-0.726001	4.9979	7.11634	0.00763844	23.55	37.16	57.88	14.86	31.12	44.48	15.4	20.15	42.04
ANKRD1	0.208531	2.02009	0.0358111	0.849906	1.47	0	0	24.72	0.22	0.65	5.31	0.65	0.16
ANKRD10	-0.070845	7.92281	0.0842596	0.771606	234.09	234.26	241.46	260.67	265.02	275.52	183.37	234.77	253.32
ANKRD11	-1.07978	7.98453	19.46	1.02727e-05	247.98	148.92	285.79	293.84	188.67	410.03	233.76	144.06	325.11
ANKRD12	-0.564953	8.21886	4.75396	0.0292309	224.25	228.89	388.58	248.84	263.19	420.09	302.1	278.77	325.43
ANKRD13A	0.907116	5.80296	11.7745	0.000600471	37.99	72.3	32.41	69.66	97.18	47.72	33.57	65.44	44.24
ANKRD13B	-0.703352	2.92949	2.68855	0.101072	8.65	6.25	7.18	5.82	6.03	11.25	9.48	4.14	8.34
ANKRD13C	0.112572	5.83497	0.169064	0.680945	71.01	45.18	64.36	76.31	56.88	40.47	55.09	57.82	44.87
ANKRD13D	-0.657455	4.49306	3.44201	0.0635584	27.32	18.23	18.29	14.62	16.64	35.06	19.04	19.82	32.59
ANKRD16	-0.510297	2.57122	1.29663	0.25483	6.35	3.79	7.76	5.41	5.42	5.09	5.65	5.01	7.71
ANKRD17	-0.345815	8.49888	1.82896	0.17625	338.76	286.31	419.6	406.58	366.84	405.81	314.61	316.44	399.42
ANKRD18A	-2.17349	5.49433	42.2487	8.03734e-11	7.08	30.3	70.15	12.66	21.78	133.65	7.8	15.57	106.74
ANKRD20A11P	-3.10332	0.508879	4.63031	0.0314118	0.09	0	0	0.48	0.83	9.09	0.81	0	0.31
ANKRD20A4	-0.899478	0.68783	1.13011	0.287753	0.46	1.41	2.08	0.3	0.28	1.19	3.03	2.29	2.36
ANKRD20A5P	-4.47587	1.1885	21.7278	3.142e-06	0.74	0	2.08	1.01	0.88	12.77	0.34	0	1.89
ANKRD20A9P	-1.50045	-0.105987	1.19621	0.274081	0.09	0.44	1.39	0.24	0.33	0.65	3.03	0	0.47
ANKRD22	0.285304	-0.244109	0.0598192	0.806782	0	1.59	0.23	0.18	0.61	1.52	0.07	0.87	1.42
ANKRD23	-1.20277	2.24815	4.76339	0.0290713	5.15	3.7	3.36	4.46	2.71	9.09	3.23	2.29	7.71
ANKRD24	-2.00183	1.01873	5.83626	0.0156991	0.18	2.2	3.36	0	1.16	5.3	0.07	0.54	5.04
ANKRD26	-1.38919	5.7947	25.68	4.02988e-07	43.41	43.77	76.97	32.75	36.54	118.17	29.33	29.29	88.64
ANKRD26P1	-1.00017	-0.680404	0.385148	0.534861	0	0	0	0.83	0.44	0.54	1.55	0	0.31
ANKRD26P3	-2.19714	-0.602902	0.324116	0.569144	0	0	2.2	0.83	0.55	0	0.67	0	0
ANKRD27	0.208544	5.40063	0.625533	0.428999	47.19	40.78	29.98	40.41	46.16	45.34	51.86	40.83	35.9
ANKRD28	-0.179856	7.03093	0.275642	0.599572	102.28	120.3	167.84	86.95	121.78	136.89	230.12	114.01	95.09
ANKRD29	-1.83589	-0.660363	1.26972	0.259819	0.92	0	0	1.13	0	0.11	0.61	0.33	1.1
ANKRD30A	-4.4332	7.0644	40.0026	2.53624e-10	14.26	31.44	350.96	7.79	11.72	765.51	4.84	2.07	15.59
ANKRD30B	-5.65349	0.674686	18.8556	1.40997e-05	0	0	1.74	0.36	0.22	10.06	0.4	0	0.79
ANKRD31	-1.9054	1.34615	7.38716	0.00656911	0.55	0.62	2.32	3.51	1.27	3.14	2.15	1.42	7.08
ANKRD32	-0.415618	3.54237	1.45269	0.228097	14.62	9.25	13.89	9.57	9.62	12.55	12.44	9.69	11.81
ANKRD33B	-0.528154	2.93104	0.875822	0.349349	5.43	5.99	17.59	7.37	3.43	3.14	13.12	6.32	4.72
ANKRD34A	-1.5106	1.72378	4.54645	0.032987	4.78	1.59	1.62	2.26	1.27	4.22	1.95	2.18	9.29
ANKRD34B	0.422524	-0.322377	0.0928815	0.760545	0.28	0	0.12	2.67	0.77	0.22	0.54	0.22	0.16
ANKRD35	-1.05017	1.24224	2.32343	0.127438	2.67	2.29	3.7	2.44	0.94	2.6	3.03	0.65	1.42
ANKRD36	-0.844525	7.40829	4.24804	0.0392956	44.7	195.25	111.47	18.78	96.96	206.04	50.59	175.43	630.07
ANKRD36B	-0.558928	6.80776	1.82359	0.176887	18.58	164.16	72.46	12.24	99.4	193.49	24.35	102.69	320.86
ANKRD36BP2	-0.0391917	2.96319	0.00200104	0.96432	1.84	2.55	3.01	0.65	1.71	1.73	52.13	2.29	1.42
ANKRD37	-0.827403	4.87154	5.35407	0.0206739	18.58	25.98	22.34	30.91	16.53	40.69	25.7	22.21	59.67
ANKRD39	-0.0531766	1.7055	0.00458727	0.946001	7.91	2.11	0.35	3.21	1.77	2.92	2.76	2.94	3.94
ANKRD40	1.0762	6.25914	16.2485	5.55548e-05	107.43	72.66	45.49	110.01	67.77	32.68	139.25	83.74	28.02
ANKRD42	-0.809282	4.77957	6.09942	0.0135226	27.23	23.6	29.52	29.84	18.08	35.71	16.01	21.34	44.87
ANKRD44	-0.738773	1.7865	1.19929	0.273464	3.04	2.64	2.43	4.16	1.44	5.09	7.33	1.31	1.73
ANKRD46	-0.767953	3.33075	3.02416	0.0820326	10.49	7.05	7.18	14.14	5.92	7.25	13.59	4.9	18.74
ANKRD49	0.0876958	4.25096	0.0502154	0.822689	17.75	11.54	24.89	20.39	23.05	16.34	21.66	22.32	11.65
ANKRD50	-0.639837	6.23314	5.66767	0.0172804	69.54	48.17	111.93	64.37	71.92	114.49	54.55	68.82	71.95
ANKRD52	-0.134682	5.48224	0.256393	0.612609	42.68	46.15	38.43	41.96	44.34	61.14	31.01	44.86	50.38
ANKRD53	-0.858406	0.854202	1.1559	0.282318	2.67	0.35	1.27	3.8	0.72	1.62	2.15	0.98	0.79
ANKRD54	0.344692	4.27577	1.07291	0.300288	16.56	23.43	12.73	20.39	18.68	17.42	15.4	24.83	23.46
ANKRD6	-0.0356107	3.78508	0.00831695	0.927336	22.54	9.42	9.38	17.65	13.05	8.22	14.73	10.45	17
ANKRD62P1-PARP4P3	2.51642	-0.571531	2.24832	0.133759	0	1.32	0	0	0.94	0.32	0.67	0.54	0.63
ANKRD65	0.593006	1.01048	0.30824	0.578762	7.17	0.97	0	1.72	1.88	2.06	0.61	1.2	0.79
ANKRD9	-0.292216	3.07808	0.3574	0.549954	6.44	6.78	4.51	2.79	10.01	13.96	5.11	9.91	15.59
ANKS1A	-0.29218	5.39444	1.29351	0.255402	37.53	37.25	39.36	54.38	35.99	56.16	37.87	36.91	41.56
ANKS1B	-2.51953	5.85211	81.0495	2.20133e-19	12.97	28.36	109.62	15.16	19.85	156.05	15.54	22.21	140.28
ANKS3	-0.868387	4.22155	6.65576	0.00988358	14.16	14.09	17.83	26.15	12.33	24.89	19.98	10.67	26.45
ANKS4B	0.343223	-0.573447	0.0569601	0.811367	0	1.14	1.27	0.36	0.44	0.32	0.67	0.22	0
ANKS6	0.401005	1.76801	0.494052	0.482125	4.87	5.02	3.01	3.15	2.21	2.92	3.16	3.05	1.57
ANKZF1	-0.466253	6.03666	3.0537	0.0805536	48.29	72.3	79.52	30.13	74.24	104.64	29.67	57.06	93.99
ANLN	-0.666194	3.9069	2.0591	0.1513	2.39	14.44	12.04	2.91	18.02	57.25	3.83	10.34	12.75
ANO1	1.13786	6.02452	18.1398	2.05262e-05	162.9	30.21	12.04	222.16	52.57	26.51	55.56	14.37	6.61
ANO10	-0.0958532	5.34231	0.131824	0.716549	16.37	41.74	41.32	14.44	57.77	64.82	19.78	51.62	56.21
ANO2	-1.05224	0.659407	1.08272	0.29809	1.1	0.62	4.86	1.25	1.05	1.84	1.08	0.87	0.16
ANO4	0.780422	-0.493187	0.101911	0.749548	0	0	0	0.18	0.55	0	2.35	0	1.73
ANO5	-0.357752	0.690318	0.158255	0.690768	0.37	0.26	0.69	1.31	4.7	1.95	0.87	0.54	1.89
ANO6	-0.0111895	7.38321	0.00170734	0.967041	225.81	98.11	135.2	312.38	142.24	170.22	187.21	140.47	88.8
ANO7	1.25489	-0.710934	0.811515	0.367673	0.46	0.26	0	0.71	0.28	0.54	0.47	0.98	0.16
ANO8	-1.3741	3.65576	10.68	0.00108298	5.06	9.16	19.45	1.96	9.67	35.6	2.42	9.8	19.84
ANO9	-2.02368	3.92591	30.6473	3.09459e-08	5.7	14.62	36.81	4.81	7.63	41.01	2.89	3.59	19.21
ANP32A	0.939466	5.40953	8.26944	0.00403178	38.54	46.5	48.5	32.63	63.13	20.89	43.46	62.5	24.56
ANP32A-IT1	-2.10994	0.864636	6.97941	0.0082453	0.74	0.79	1.85	1.78	0.39	3.68	1.14	0.98	4.25
ANP32B	0.429571	5.93124	2.76958	0.0960714	59.97	59.27	46.3	72.03	68.77	40.69	94.24	55.75	50.22
ANP32E	0.853442	5.78284	9.11646	0.0025332	57.67	63.85	56.02	42.67	58.43	26.73	72.11	82.87	33.38
ANPEP	1.55965	6.45373	5.95555	0.014671	3.22	76.18	3.36	1.6	143.18	56.38	17.69	249.36	237.57
ANTXR1	0.933722	5.64465	8.61788	0.00332879	163.17	32.32	19.45	82.2	37.7	22.18	49.85	28.97	12.12
ANTXR2	0.695741	3.93017	3.65005	0.0560674	12.88	31.44	12.5	8.68	17.52	13.09	13.72	14.05	11.65
ANXA1	2.20744	11.0909	18.6982	1.53125e-05	1885.23	2184.69	262.99	4686.98	3151.63	545.51	1524.7	3910.33	1476.3
ANXA11	0.914318	5.97105	10.6912	0.00107647	20.33	64.38	39.36	19.43	147.93	58.87	23.27	115.64	73.84
ANXA13	0.653719	0.174988	0.1892	0.663583	2.94	0	0	1.66	0.17	0.43	2.29	0.65	0
ANXA2	1.26013	9.70823	18.1171	2.07733e-05	682.86	874.95	442.87	849.95	989.86	432.54	978.89	1707.55	567.25
ANXA2P2	1.46037	3.91966	18.1217	2.07225e-05	11.96	13.56	5.79	17.77	18.35	5.84	19.24	30.93	10.86
ANXA2R	-0.666408	-0.474493	0.189123	0.663648	1.01	0	0.23	0.65	0.17	0.76	1.28	0.65	0
ANXA3	1.31369	7.11578	9.59895	0.00194689	197.67	165.92	47.57	68.64	210.73	100.53	69.62	274.19	111.78
ANXA4	0.0630816	4.13491	0.0249292	0.874544	27.96	13.56	29.05	13.08	20.12	15.8	9.28	17.21	10.55
ANXA5	1.64294	9.57261	19.4751	1.01919e-05	867.37	796.13	321.33	2034.03	621.41	200.2	1114.23	720.76	174.91
ANXA6	0.366887	6.14	1.9348	0.164234	66.69	78.29	61.81	54.56	83.75	81.92	71.78	85.26	48.96
ANXA7	0.812731	7.2479	10.9405	0.00094084	179.55	177.37	134.39	155.89	177.51	90.47	161.24	196.33	93.36
ANXA8L2	0.905067	0.941506	1.33712	0.247542	0.74	2.55	0.58	1.37	3.54	3.25	1.28	1.31	0.79
AOC2	0.11323	1.34389	0.0285543	0.865812	1.47	1.06	1.62	5.88	2.93	2.06	2.02	2.18	1.57
AOC3	0.00388457	1.46268	3.49138e-05	0.995285	2.85	3.7	3.59	3.57	1.49	1.62	1.41	2.61	2.52
AOX1	0.182224	4.16578	0.0936282	0.759614	105.41	9.69	5.09	16.46	4.37	6.28	4.24	4.68	3.46
AOX2P	-1.40738	-0.531486	1.02094	0.312297	0.37	0.35	1.27	0.06	0.44	0.65	1.14	0	0.47
AP1AR	1.1043	6.01377	20.5363	5.85119e-06	58.22	87.63	45.72	59.67	90.61	45.45	62.16	94.41	35.74
AP1B1	0.315722	6.41351	1.73764	0.187438	56.29	90.01	69.8	66.98	118.36	79.54	65.45	110.42	108.95
AP1G1	-0.0703011	7.37189	0.0877937	0.767001	122.24	142.14	182.08	143.35	196.52	185.05	138.37	193.5	186.09
AP1G2	-1.10909	6.34342	11.8045	0.000590888	45.99	78.38	88.78	24.19	54.89	168.92	33.23	67.73	168.3
AP1M1	-0.0376334	4.60194	0.0147576	0.90331	33.94	19.46	16.21	38.33	17.41	16.34	29.13	19.71	26.29
AP1M2	0.924896	4.90705	9.41335	0.00215412	13.89	44.39	22.34	10.82	53.35	24.89	8.88	55.97	34.16
AP1S1	0.933565	3.61321	5.58532	0.0181117	9.66	13.3	12.5	6.06	17.97	8.44	11.03	22.43	7.08
AP1S2	-0.0523474	4.06159	0.0169262	0.896487	27.13	9.86	16.44	26.98	6.58	4.76	41.03	8.6	6.61
AP1S3	1.69971	3.20287	15.5622	7.98353e-05	3.77	11.1	2.08	7.85	15.42	6.82	4.57	22.32	7.24
AP2A1	0.0112843	5.37669	0.00148503	0.96926	55.83	44.39	28.71	42.08	34.44	37.77	38.01	39.96	51.32
AP2A2	-0.227148	5.6453	0.696411	0.403992	68.16	49.93	49.19	37.92	44.11	59.3	40.43	46.06	54
AP2B1	0.608861	6.32017	6.22964	0.0125629	92.53	73.18	50.35	118.09	103.04	60.71	75.41	84.94	58.88
AP2M1	0.584815	7.14554	5.61739	0.0177832	160.78	119.24	108.81	157.85	155.06	88.52	191.71	184.79	105.64
AP2S1	0.972852	3.48656	6.70732	0.00960181	15.36	12.33	6.83	9.75	12.27	7.68	10.49	17.64	6.77
AP3B1	0.244321	6.48635	0.964378	0.326086	112.4	97.05	75.7	81.24	95.53	77.91	74.8	98.66	92.1
AP3B2	-0.498105	3.13291	1.17363	0.278657	11.5	5.64	5.44	23.59	2.99	7.03	10.16	4.36	6.14
AP3D1	-0.246055	8.2567	0.936825	0.333096	229.86	236.55	246.78	385.66	289.89	343.37	317.24	299.02	402.89
AP3M1	0.352712	4.84867	1.53372	0.215555	31.09	21.84	23.27	40.47	33.06	24.02	36.59	29.18	17.79
AP3M2	0.482618	3.91033	1.92998	0.164761	15.45	30.12	16.44	9.27	16.09	9.31	9.96	12.41	14.8
AP3S1	0.821249	4.87663	5.83717	0.0156911	30.63	36.02	31.6	36.19	26.92	14.39	36.32	37.46	12.91
AP3S2	-1.54374	0.376975	2.89075	0.0890893	1.1	0.62	0.81	0.42	0.77	2.49	0.61	0.76	3.31
AP4B1	0.414503	4.31403	1.85372	0.173352	11.04	26.07	25.93	7.96	22.83	15.15	11.84	34.85	22.2
AP4E1	0.0145671	5.57477	0.00237571	0.961126	56.38	42.27	40.51	71.26	45.28	31.82	41.1	42.36	56.36
AP4M1	-0.552956	3.21698	1.53041	0.216051	9.93	10.57	6.83	4.81	6.52	12.23	6.79	7.95	17.16
AP4S1	0.806228	2.82311	3.40161	0.0651327	6.62	6.34	2.2	9.57	9.18	5.63	10.76	6.1	5.2
AP5B1	0.300558	5.19885	0.741994	0.389023	31.37	46.15	22.46	20.74	43.51	33.33	19.04	50.74	62.19
AP5M1	0.0842466	4.96583	0.0895519	0.764748	30.63	27.92	37.39	34.53	38.37	27.81	25.7	30.82	26.45
AP5S1	0.267194	2.93048	0.46726	0.49425	6.16	11.89	9.72	3.92	9.56	6.82	3.03	8.17	8.03
AP5Z1	-0.111605	5.61298	0.178395	0.672756	51.97	46.94	42.13	36.91	45.22	53.89	40.7	56.62	64.86
APAF1	0.252277	4.76029	0.727149	0.393809	23.45	39.1	25.7	17.95	37.31	27.16	18.36	23.63	29.76
APBA1	0.15149	2.29439	0.0822292	0.774299	7.54	6.43	7.99	5.29	3.76	1.95	5.38	1.96	2.05
APBA2	-0.949779	3.3549	5.00536	0.0252689	3.04	12.59	46.18	0.83	5.8	9.52	1.08	5.99	6.45
APBA3	-0.573752	3.87656	3.08853	0.0788459	14.07	14.09	21.41	9.81	10.67	19.59	11.77	13.72	15.9
APBB1	0.4073	4.41373	1.67006	0.19625	40.56	15.5	13.2	41.19	16.64	13.53	22.6	16.23	10.23
APBB2	-1.21568	5.4008	12.3981	0.000429768	37.07	28.18	48.96	27.64	31.79	130.18	18.36	22.32	34.64
APBB3	-0.929561	3.52037	3.33274	0.0679135	5.79	13.83	7.18	3.45	8.35	20.45	5.11	7.62	31.17
APC	0.189042	6.30488	0.545815	0.460033	70.82	55.57	67.02	82.79	79	72.07	89.8	118.58	74.31
APC2	-2.32858	1.13369	9.62148	0.00192314	0.92	0.44	2.89	3.21	0.5	2.49	2.35	1.2	4.72
APCDD1	0.695123	3.01717	2.42505	0.119409	5.7	8.54	8.45	2.62	10.45	3.25	4.98	15.68	12.12
APCDD1L	1.23601	1.09716	2.97784	0.0844119	0.18	2.91	1.74	0.53	3.48	0.76	0.61	5.23	2.52
APCDD1L-AS1	-0.131987	1.7021	0.0448844	0.832217	0	2.2	2.55	0.59	4.37	3.9	1.61	5.77	7.56
APEH	0.183329	5.74885	0.441442	0.506427	56.11	68.6	42.94	32.75	56.72	48.16	47.9	57.71	71.79
APEX1	0.246845	4.95707	0.598635	0.439099	30.45	26.6	42.37	29.3	38.86	23.92	27.04	37.02	22.36
APEX2	0.663677	2.75236	2.5502	0.11028	7.45	8.89	4.28	6.48	6.41	5.09	7.53	7.73	5.04
APH1A	1.32209	4.68895	21.049	4.47694e-06	25.39	41.66	18.64	18.42	33	10.71	28.86	37.24	16.37
APH1B	0.536351	3.12549	1.62786	0.201999	8.28	14.88	11.81	7.67	10.01	8.44	6.32	6.64	2.68
API5	1.04419	6.75692	12.7859	0.000349238	100.81	131.57	77.55	177.64	121.67	48.7	153.91	109.33	49.91
APIP	1.51183	3.25109	12.2717	0.000459869	6.07	12.95	2.2	5.59	14.1	5.3	11.57	16.44	9.76
APLF	-0.15244	5.64576	0.234789	0.627995	57.3	42.54	74.89	60.98	37.37	33.76	73.79	38.55	29.6
APLP2	0.413856	8.70058	2.19397	0.138551	519.6	428.01	449	491.81	431.63	303.87	363.25	478.37	277.09
APMAP	0.740126	6.20275	9.72341	0.00181935	88.85	80.32	52.78	93.78	79.33	43.07	84.49	86.57	51.8
APOA1	-2.21973	-0.273626	2.77221	0.0959138	0.18	0.44	1.85	0.77	0	0.11	0.54	0.44	2.2
APOA1BP	0.730876	3.63759	4.26885	0.0388172	13.61	14.88	10.3	6.83	13.65	8.77	13.18	19.6	9.6
APOBEC3B	1.07281	1.66696	1.21329	0.270682	0.46	3.61	0	0.24	4.31	4.87	3.09	5.77	5.04
APOBEC3C	-0.0608571	0.321567	0.00244901	0.960531	0.64	0	1.39	0.18	2.99	1.52	1.28	1.09	0.31
APOBEC3D	0.00817432	0.351545	2.8354e-05	0.995751	0.28	1.41	1.85	0.06	1.93	2.16	1.14	0.87	0.16
APOBEC3F	-0.453903	1.40739	0.478871	0.488934	1.47	2.55	3.01	0.65	3.21	4	2.29	1.85	3.62
APOBEC3G	0.87351	0.867005	0.703391	0.401647	0.64	3.17	2.32	1.25	1.33	0.76	4.17	0.76	0
APOBR	-1.26244	-0.441711	0.672183	0.412292	0	0	0	0.77	0.17	2.06	0.27	1.09	1.1
APOC1	-0.780942	-0.108375	0.318112	0.572744	2.21	0.35	0.35	0.18	0.33	0.11	0.54	0.44	2.99
APOD	4.85542	4.16876	102.754	3.79454e-24	4.87	68.08	0.69	4.46	42.18	2.6	2.22	32.89	1.57
APOE	0.405775	6.63968	1.4301	0.231747	379.23	41.3	30.67	300.08	14.98	6.93	104.94	7.73	8.82
APOL1	0.526711	4.97844	2.58206	0.108081	24.1	59.89	43.75	7.49	39.03	30.52	5.85	44.97	26.92
APOL2	0.468401	5.52987	1.79614	0.18018	92.62	58.56	43.29	22.41	48.98	35.82	25.16	51.29	36.21
APOL3	0.494757	4.82662	1.44817	0.228822	23.27	50.55	64.01	3.03	39.14	19.26	10.02	27.01	17.79
APOL4	-1.35095	1.62565	4.27932	0.0385789	9.29	1.94	8.45	1.72	0.83	1.3	1.21	0.54	1.26
APOL6	0.473894	6.64739	2.38876	0.122211	51.14	127.96	136.59	25.97	211.34	125.2	33.84	115.86	72.74
APOLD1	-1.28247	4.51423	7.19231	0.00732165	86.65	2.2	18.64	44.99	6.14	11.69	21.32	5.01	6.93
APOM	1.05193	0.258291	0.700033	0.402773	0.46	2.11	0	1.84	0.83	1.08	0.74	0.76	1.26
APOO	0.916242	3.08304	5.01963	0.0250615	6.07	15.76	6.71	7.07	11.94	5.19	7	7.95	6.77
APOOL	0.803028	4.19534	6.76395	0.00930175	15.91	25.98	13.77	17.47	23.99	12.99	13.99	23.63	15.43
APOPT1	0.756594	4.46378	6.7332	0.00946349	22.54	29.94	17.83	21.4	23.22	16.12	21.39	29.62	14.8
APP	0.201855	9.59213	0.500389	0.479329	823.5	792.34	763.96	893.63	861.5	755.77	582.61	824.54	646.91
APPBP2	0.735241	5.70843	5.55758	0.0184008	64.48	50.64	53.25	81.01	59.32	24.46	61.21	50.96	23.14
APPL1	0.310822	6.62041	1.57517	0.209457	134.48	94.23	103.02	125.64	98.79	65.36	118.8	83.74	59.51
APPL2	-0.517736	5.75567	3.1767	0.0746955	91.98	35.05	60.54	53.79	42.29	63.41	43.12	43.34	51.32
APRT	0.697913	5.15102	5.69455	0.0170176	53.07	38.05	18.52	34.71	33.78	20.89	39.62	45.63	33.85
APTX	-0.0855129	5.14197	0.111662	0.73826	36.24	34.35	38.43	34.65	29.8	34.63	34.64	38.33	35.27
AQP1	1.85174	2.73654	6.6324	0.010014	11.59	2.29	0.35	32.93	1.22	1.41	5.25	1.74	0.16
AQP3	1.57377	5.03056	18.7887	1.46026e-05	6.25	37.52	6.02	7.55	45.61	17.64	11.77	108.02	52.9
AQP5	0.262059	2.6921	0.360674	0.548132	0.09	7.31	6.13	0.42	11.72	8.12	0.67	11.32	11.49
AQP6	-1.44639	-0.592438	1.36512	0.242652	0	0.97	1.5	0	0.22	1.41	0.07	0.22	0.47
AQP7P1	-1.35822	0.275377	1.18758	0.275818	0	0	0	2.91	0.44	3.25	1.01	0.76	0.79
AQP9	1.09699	4.51014	2.35604	0.124798	22.44	21.84	16.55	62.17	6.47	0.32	54.42	11.87	6.3
AQPEP	0.799977	0.141481	0.578165	0.447033	1.47	0.79	0.35	1.96	0.66	0.76	1.55	0.33	0
AQR	0.0634709	6.55695	0.0730246	0.786983	99.43	73.62	86.58	108.17	100.22	90.68	110.32	96.81	79.82
AR	-2.07175	3.80474	15.6644	7.56338e-05	5.7	9.86	44.45	2.97	7.57	47.07	2.49	1.85	2.99
ARAF	0.0514976	4.53739	0.0231139	0.879161	17.66	19.55	30.56	19.02	29.13	27.59	22	26.9	14.96
ARAP1	-0.793725	6.59452	5.37204	0.020462	99.89	74.59	90.98	42.38	73.3	142.95	50.45	100.18	194.44
ARAP2	-0.195393	6.37882	0.687704	0.406947	45.9	74.59	99.78	59.67	116.75	119.36	53.01	85.05	93.52
ARAP3	0.50209	4.25074	2.10674	0.146652	45.71	21.4	15.63	27.99	7.91	5.3	21.86	13.83	9.76
ARC	-1.4643	7.07325	15.385	8.76805e-05	335.27	55.39	67.95	251.88	21.17	79.21	192.66	40.51	166.26
ARCN1	0.859915	7.59047	6.7544	0.00935168	168.51	172.35	164.83	337.93	237.87	88.52	228.71	235.75	97.93
AREG	-0.507221	2.92193	0.741672	0.389126	0.55	6.34	8.57	9.87	6.25	15.37	5.05	7.62	7.24
ARF1	0.939771	7.48906	9.95437	0.00160468	186.08	190.23	145.5	223.65	206.59	79	158.89	289.76	135.4
ARF3	0.562822	6.12685	5.32225	0.0210548	94.83	76.44	62.62	69.66	70.37	49.89	71.17	85.92	46.29
ARF4	1.17229	7.82261	15.8591	6.82383e-05	198.95	198.15	145.04	317.85	318.36	99.56	278.09	351.61	127.68
ARF5	0.934517	5.29359	13.4277	0.000247942	44.24	50.55	25.47	45.11	43.01	25	40.29	51.94	25.51
ARF6	0.72303	6.34542	7.63786	0.00571557	84.07	72.39	62.97	67.81	104.32	53.67	81.19	134.16	69.59
ARFGAP1	-0.0749998	6.10573	0.0765429	0.782038	71.56	77.32	49.89	74.47	51.3	72.94	72.52	65.55	82.81
ARFGAP2	0.276103	6.41478	1.10173	0.293888	73.22	128.84	68.52	76.73	92.93	88.74	71.3	78.18	87.85
ARFGAP3	0.538514	6.98065	4.24421	0.0393843	78.55	178.51	107.42	122.07	143.01	93.39	111.46	163.88	136.81
ARFGEF1	-0.392468	7.37916	2.6422	0.104059	122.98	155.88	182.08	109.48	168.61	251.6	117.11	170.74	218.68
ARFGEF2	-0.33445	7.75945	1.90387	0.167646	129.23	193.48	287.53	160.77	259.32	279.41	148.93	218.22	272.05
ARFIP1	0.426709	5.52573	2.99846	0.0833438	38.91	53.19	44.68	45.17	57.77	41.66	43.39	52.7	35.42
ARFIP2	0.470197	6.10347	3.07803	0.0793568	69.72	73.1	61.46	99.49	65.89	39.93	73.86	77.97	55.58
ARFRP1	0.0600243	5.51947	0.0486025	0.825513	52.06	43.95	27.32	60.92	37.09	43.29	68.08	35.17	43.14
ARG2	0.751986	5.59632	5.53973	0.0185894	79.75	25.45	19.45	99.67	19.51	10.93	95.72	55.43	27.24
ARGLU1	-0.686328	8.2956	7.71735	0.00546927	241.63	267.11	399.81	291.46	279.61	481.34	232.21	241.85	391.71
ARHGAP1	0.0146905	4.25005	0.00218426	0.962724	16.46	12.95	12.04	25.79	22.39	18.29	19.51	18.73	23.46
ARHGAP10	0.231793	5.8568	0.775482	0.378526	71.01	61.3	39.7	75.48	34.72	41.23	93.03	56.52	46.76
ARHGAP11A	-0.547128	1.96847	0.609534	0.434963	2.48	5.72	1.5	2.2	3.76	7.79	1.55	1.96	7.24
ARHGAP11B	-2.19841	0.0885686	2.7516	0.0971572	0	0	0	0.18	0.61	5.09	0.74	0.65	1.26
ARHGAP12	0.342768	7.57832	2.03924	0.153286	66.23	225.01	182.31	60.09	271.43	197.49	104.13	333.21	279.14
ARHGAP15	-1.36182	-0.350829	0.972034	0.324174	0.09	0.26	1.27	0.06	0.55	0.43	1.35	0.11	1.73
ARHGAP17	-0.0188315	5.70263	0.00500455	0.943602	38.45	51.43	47.23	40.47	55.94	54.65	31.62	69.26	78.56
ARHGAP18	0.29787	4.89054	0.56357	0.452826	6.44	36.11	37.27	2.79	50.31	34.2	15.07	46.5	37.16
ARHGAP19	-0.0478933	3.25693	0.00994508	0.920563	18.3	4.32	11.46	20.33	8.84	4.76	7.47	4.79	3.62
ARHGAP20	1.50175	1.09917	2.36838	0.123816	6.71	0.26	0	4.64	1.22	0.43	2.76	0.65	0.31
ARHGAP21	0.030815	7.44878	0.0151554	0.902022	150.57	146.9	126.52	155.36	219.19	224.76	149.27	194.92	203.41
ARHGAP22	-0.460337	1.98947	0.68398	0.40822	3.59	2.29	4.86	1.25	3.04	4.11	4.84	5.44	5.2
ARHGAP23	0.609904	4.12993	2.91759	0.0876186	40.84	6.96	4.75	46.6	14.98	9.31	19.84	6.97	4.72
ARHGAP24	0.440636	4.13604	0.53426	0.464821	50.68	6.87	1.5	60.56	6.69	3.46	13.59	4.25	8.03
ARHGAP25	-0.112169	3.14081	0.0211449	0.884385	23	1.32	0.23	17.47	0.11	0.76	33.16	0.11	0.31
ARHGAP26	-1.52167	9.23634	24.0799	9.24204e-07	338.67	561.26	1207.52	233.39	356.95	878.06	185.32	316.66	1350.19
ARHGAP26-AS1	-4.57466	-0.404694	7.37722	0.00660551	0	0	2.08	0	0.11	1.95	0.67	0.22	0.79
ARHGAP27	-0.1971	5.12031	0.352501	0.552701	10.76	34.61	24.89	7.25	42.07	60.38	9.48	53.9	69.12
ARHGAP28	-0.349183	0.0629497	0.0710377	0.789832	1.2	0.62	3.47	0.12	0.5	0.43	1.08	0.65	0
ARHGAP29	0.242721	7.2962	0.815476	0.366506	51.88	189.17	122.81	143.29	263.69	332.65	41.37	151.25	116.82
ARHGAP30	-0.479297	2.89066	0.624313	0.429449	1.38	5.81	9.49	0.59	10.45	16.34	5.72	8.71	7.08
ARHGAP31	-0.0362409	4.64217	0.00988111	0.920818	54.64	18.32	25.93	33.04	14.1	7.47	49.24	8.06	11.81
ARHGAP32	-0.73334	6.74755	8.16416	0.00427262	27.78	79.79	118.65	26.74	117.03	214.91	47.36	125.99	208.29
ARHGAP33	-1.99921	0.206924	2.98155	0.0842184	0.18	0	1.04	0.65	1	3.79	1.08	0.76	0.47
ARHGAP35	-0.409285	6.56927	2.42354	0.119525	111.57	80.14	101.86	75.24	94.53	134.4	63.03	84.28	108.32
ARHGAP39	-0.991041	3.76725	7.08662	0.00776617	8.74	7.57	14.24	22.64	10.39	21.75	7.8	9.36	18.74
ARHGAP4	-1.65708	0.980586	4.83509	0.0278861	1.1	1.23	3.36	1.66	0.72	3.46	2.42	0.76	1.73
ARHGAP40	-2.87074	1.95524	15.2844	9.2476e-05	0.92	2.03	13.31	0.42	0.94	12.66	1.21	0.76	2.05
ARHGAP42	-0.389422	3.84011	0.694449	0.404655	26.21	8.89	11.46	23.83	9.07	25.76	13.05	6.1	2.52
ARHGAP44	-0.243255	4.89476	0.568298	0.450936	7.82	35.49	31.95	5.82	45	41.88	5.31	32.56	61.24
ARHGAP5	0.727405	8.75189	7.28212	0.00696442	459.99	420.7	309.4	566.51	545.51	259.82	559.87	466.06	290
ARHGAP5-AS1	-1.44965	2.2854	5.38269	0.0203375	7.36	0.97	4.98	4.4	3.59	5.3	2.83	3.05	10.55
ARHGAP6	1.32726	0.794805	1.48732	0.222633	3.59	0.26	0	4.1	1.16	0.76	3.09	0.22	0
ARHGAP9	-1.74582	-0.146632	2.04272	0.152936	0.46	0.7	1.16	0.77	0.17	0.43	1.61	0	1.42
ARHGDIA	0.268043	6.72013	1.09413	0.295558	112.68	104.27	61.46	109.3	93.7	89.49	120.68	129.04	126.74
ARHGDIB	1.40598	3.33962	9.9379	0.0016191	2.21	13.47	4.28	3.45	29.35	9.31	6.73	12.52	7.71
ARHGEF1	-0.348689	5.87809	1.25002	0.263549	49.3	58.48	44.33	38.75	52.9	69.58	36.66	62.94	115.56
ARHGEF10	-0.643858	5.63396	4.58731	0.0322096	68.25	29.59	57.18	61.57	45.22	51.08	33.77	35.93	62.98
ARHGEF10L	-0.786485	6.64246	8.30031	0.00396384	23.36	112.2	141.68	13.25	100.06	172.39	23.81	93.54	218.52
ARHGEF11	-0.098794	5.95632	0.161313	0.68795	40.47	70.81	62.04	38.1	72.09	84.52	47.36	64.9	77.3
ARHGEF12	-0.209127	8.38463	0.633417	0.426105	361.02	316.52	428.63	319.51	343.9	408.62	316.16	263.52	248.44
ARHGEF15	-2.07032	-0.621193	1.40453	0.235967	0.09	0.18	3.36	0.12	0	0	0.34	0.44	0.31
ARHGEF16	-1.23334	4.03237	10.5706	0.00114898	2.02	11.54	19.68	2.62	16.25	58.22	3.36	11.22	21.73
ARHGEF17	-1.16509	5.41388	7.86445	0.0050416	58.78	29.24	36.58	36.19	34.66	74.02	14.4	23.09	75.89
ARHGEF18	-0.30729	5.6392	1.62639	0.202203	55.56	39.72	53.36	65.2	45.5	56.06	53.95	36.26	41.25
ARHGEF19	-0.619181	2.04897	1.13178	0.287397	5.24	2.38	3.24	2.62	2.99	4.33	2.22	4.9	8.5
ARHGEF2	-0.235925	6.21405	1.01107	0.314645	90.88	57.68	63.2	102.16	56.72	74.99	87.25	62.72	70.85
ARHGEF25	-1.37213	3.78332	11.9091	0.000558611	39	7.66	11.23	14.32	3.65	13.2	18.77	3.59	10.86
ARHGEF26	-0.972862	3.42459	6.27785	0.0122256	15.82	6.69	10.3	8.68	4.42	12.99	12.65	9.15	14.8
ARHGEF28	-0.407671	6.00965	2.93848	0.0864922	64.02	65.17	93.41	81.42	75.24	104.97	28.45	30.38	35.11
ARHGEF3	-0.354258	4.98136	1.25403	0.262785	23.91	31.62	45.61	9.57	34	47.07	14.87	37.35	39.36
ARHGEF33	-1.18161	1.33385	3.30208	0.0691924	1.84	0.79	2.78	3.57	1.33	3.35	3.5	1.74	2.2
ARHGEF35	1.00174	1.93608	2.92918	0.0869918	5.7	2.29	1.97	3.09	4.81	1.84	6.39	4.46	1.89
ARHGEF37	0.32858	5.0576	1.25779	0.26207	6.9	51.78	30.1	6.3	70.93	53.67	4.78	34.74	39.2
ARHGEF38	-1.49609	6.15583	15.6117	7.77725e-05	4.69	49.85	118.65	1.31	51.69	168.17	8.74	63.81	174.91
ARHGEF38-IT1	-1.20898	1.58548	2.26301	0.132496	0	3.08	6.83	0	1.38	2.71	1.28	2.5	9.13
ARHGEF39	0.43332	-0.385716	0.0963322	0.756276	0.46	0.53	0	0.12	1.05	0.87	1.28	0.11	0.79
ARHGEF4	-2.28007	1.08725	5.71663	0.0168049	4.05	0.09	0.69	1.55	1.22	6.71	1.35	0.44	1.73
ARHGEF40	0.321134	6.04418	1.38129	0.239882	106.24	68.08	42.83	104.19	31.62	32.68	130.7	41.38	34.01
ARHGEF5	-0.184414	4.16651	0.293759	0.587822	25.29	9.34	12.85	19.73	12.66	12.77	23.27	21.13	23.14
ARHGEF6	0.182719	4.63381	0.416678	0.518599	12.88	29.77	34.03	10.34	33.11	25.43	12.85	35.83	28.02
ARHGEF7	-0.20269	6.02203	0.5125	0.474059	54.36	75.03	52.09	47.31	70.15	103.24	39.02	59.78	82.66
ARHGEF9	0.188473	4.49447	0.310665	0.577272	10.12	29.77	17.36	9.09	36.54	26.84	11.44	23.41	37.16
ARID1A	-0.595233	7.22452	6.43641	0.0111805	106.24	155.35	214.26	90.04	139.2	203.99	84.02	130.45	221.52
ARID1B	-0.53142	6.66772	4.77596	0.0288597	87.57	89.74	131.38	74.83	102.93	145.44	56.1	91.8	134.14
ARID2	-0.807302	6.52143	11.5722	0.000669467	75.42	80.67	116.79	75.9	77.23	137.65	73.93	60.87	127.21
ARID3A	0.188038	3.2391	0.206372	0.649626	9.84	9.86	4.51	10.94	6.3	6.38	14.66	8.6	12.28
ARID3B	-0.302326	3.38333	0.556747	0.455574	11.13	6.43	14.35	6.42	10.72	11.15	10.63	11.65	10.08
ARID3C	-0.592285	-0.331312	0.179456	0.671841	0.64	0.09	1.04	2.02	0.39	0.22	0.13	0.54	0.31
ARID4A	-0.709467	6.17237	9.50476	0.0020494	53.26	61.91	99.43	57.47	60.92	102.15	55.16	60.11	97.61
ARID4B	-0.495616	8.56141	3.72179	0.0537067	298.11	303.3	486.62	368.01	345.23	478.85	308.16	358.8	451.69
ARID5A	-0.0139619	6.23055	0.0029675	0.956557	76.25	98.9	113.44	40.12	85.63	60.71	48.3	65.88	85.33
ARID5B	0.24036	8.57469	0.595447	0.44032	335.08	298.73	344.82	631.83	371.43	280.17	346.57	486.21	334.87
ARIH1	0.0966148	7.67321	0.15476	0.694028	183.04	179.31	213.68	225.19	232.73	192.41	193.19	227.69	188.14
ARIH2	0.292209	6.7445	1.34088	0.246879	118.29	113.96	95.96	146.09	96.52	89.39	146.11	92.99	63.76
ARIH2OS	-1.93745	2.84773	19.5661	9.71797e-06	5.15	3.87	11.69	7.31	2.49	9.31	7.26	2.72	14.17
ARL1	1.38286	6.90082	19.5506	9.79715e-06	93.36	171.56	106.14	120.35	148.32	44.69	127.94	205.26	55.89
ARL10	-0.453595	2.09759	0.517814	0.471775	6.62	3.7	1.62	10.34	1.6	3.57	4.78	1.09	3.15
ARL13B	0.440028	5.8266	1.45033	0.228475	86.28	29.77	34.96	186.08	26.53	14.83	88.39	27.01	14.17
ARL14	-0.106719	0.557629	0.0151961	0.901891	0.92	1.59	3.13	0.24	2.05	0.97	0.54	0.98	1.57
ARL14EP	0.702315	4.21197	5.23873	0.0220894	23.09	26.68	17.59	21.16	23.27	13.2	15.88	14.81	9.13
ARL15	0.0758188	3.26934	0.0278174	0.867539	13.71	7.31	3.82	10.64	11.33	11.69	7.33	8.49	10.86
ARL16	0.147073	3.99603	0.171049	0.679182	12.33	14.44	7.06	16.34	17.36	19.15	16.21	17.53	21.73
ARL17A	-0.453707	0.824683	0.270524	0.602981	0.55	1.41	0.93	2.5	1.33	4.76	1.48	0.65	0.63
ARL2	0.938898	2.01716	2.57693	0.108432	4.51	6.52	4.28	2.91	3.1	0.54	3.7	5.34	4.09
ARL2BP	0.996427	4.37878	9.05066	0.002626	23.82	21.66	15.51	23.42	26.42	14.5	24.22	27.44	8.19
ARL3	0.862392	3.92545	6.64029	0.0099698	23	20.7	13.31	16.58	13.49	8.01	18.63	14.92	6.14
ARL4A	-0.157433	7.05076	0.417205	0.518335	169.06	128.4	147.12	119.04	112.66	97.83	137.9	117.39	162.48
ARL4C	0.96831	6.47851	13.657	0.00021942	46.82	120.12	52.32	59.31	118.25	52.05	63.16	173.14	116.03
ARL4D	-1.99569	2.58356	7.88304	0.00499004	18.4	2.2	1.39	6.48	0.55	5.19	7.4	1.74	9.29
ARL5A	0.587337	5.26266	4.50342	0.0338272	49.49	51.7	33.34	47.07	31.68	25.21	52.6	33.54	18.89
ARL5B	1.01114	6.49044	12.0181	0.000526868	62.09	100.93	79.17	78.99	133.84	46.97	59.87	171.72	74
ARL6	1.81313	1.62928	6.96044	0.00833315	6.35	5.64	0.81	2.56	2.93	1.73	2.76	2.61	0.47
ARL6IP1	1.01682	7.35966	14.457	0.000143396	147.08	183	136.93	164.45	228.31	95.77	179.34	248.6	92.73
ARL6IP4	0.314501	6.87526	1.78922	0.181021	129.51	140.82	106.14	107.51	122.17	86.14	119.8	122.94	119.97
ARL6IP5	1.19019	5.85567	16.1105	5.97508e-05	14.35	76.88	62.51	15.57	136.1	43.83	13.12	118.58	38.57
ARL6IP6	0.61465	3.08642	2.59432	0.107247	8.92	8.37	5.21	12.9	9.84	6.49	10.56	7.19	4.88
ARL8A	0.437642	4.77513	2.36232	0.124297	34.4	21.66	20.26	31.5	30.9	18.4	34.11	30.71	22.67
ARL8B	0.586377	6.93487	5.13143	0.0234964	125.09	117.39	102.21	167.36	119.41	81.27	140.19	164.65	81.71
ARL9	-1.56327	-0.501455	1.37421	0.241089	0.74	0.35	0.69	0.89	0.55	0.65	0	0.11	0.94
ARMC1	0.852669	4.72293	7.43494	0.00639695	33.48	27.48	22.92	36.43	26.2	11.69	32.56	31.36	13.54
ARMC10	0.505765	4.01414	1.89712	0.168401	20.14	19.73	7.64	24.25	13.71	10.5	21.73	11.76	14.01
ARMC12	0.493556	0.0868441	0.120809	0.728159	0.28	1.14	0	2.38	0.66	1.41	1.01	0.11	0.63
ARMC2	-0.113877	1.78247	0.033126	0.855578	3.96	4.49	3.24	5.76	1.6	4.11	2.96	1.74	1.26
ARMC4	-2.10601	-0.0970067	1.59792	0.206198	0.64	0	0	2.26	0.11	0.76	2.42	0	0
ARMC5	0.519252	5.28529	3.71881	0.0538026	44.43	48.44	27.66	36.02	35.99	21.32	47.83	44.1	43.61
ARMC6	0.382849	4.21714	1.37824	0.240401	24.37	14.53	8.91	23.48	15.09	10.06	38.07	14.48	16.37
ARMC7	-0.402348	1.38991	0.386641	0.53407	1.75	2.99	2.08	2.08	1.82	3.57	3.23	1.63	2.99
ARMC8	0.0756236	6.45964	0.0948591	0.758088	130.24	51.17	49.08	205.4	56.83	48.16	148.6	49.11	51.17
ARMC9	-0.916703	4.70141	6.73155	0.00947221	73.12	12.95	15.63	50.34	11.55	23.05	21.66	6.75	17.16
ARMCX1	0.595855	5.09034	4.72193	0.0297803	46.17	39.01	29.17	38.81	22.44	15.37	49.78	41.05	22.99
ARMCX2	0.16484	4.27935	0.256301	0.612673	22.17	15.59	11.92	37.62	13.82	13.53	26.3	16.23	15.59
ARMCX3	0.299209	5.636	1.25316	0.26295	49.21	46.85	52.67	58.9	47.32	34.95	58.93	59.67	37.31
ARMCX4	-1.36171	3.10669	12.1802	0.000482997	4.14	4.67	9.61	8.86	5.42	18.07	6.79	5.44	13.54
ARMCX5	0.944244	3.9672	8.37682	0.00380037	14.26	23.43	14.12	14.74	19.07	10.82	12.31	21.56	8.66
ARMCX5-GPRASP2	0.733376	0.760792	0.597038	0.43971	1.29	1.32	0	2.14	1.77	1.3	1.68	1.63	2.52
ARMCX6	0.114522	3.47954	0.104835	0.746102	10.85	12.77	15.63	8.14	12.11	8.22	7.87	12.09	11.34
ARNT	0.19868	5.46708	0.602921	0.437466	55.46	45.27	30.91	53.67	42.01	45.13	47.49	40.51	35.9
ARNT2	-0.849519	3.31075	3.00296	0.0831123	8	8.28	21.41	6.72	8.07	20.13	6.73	5.44	3.15
ARNTL	0.637168	5.49012	4.78073	0.02878	72.3	25.98	12.39	93.13	43.73	39.5	63.84	32.67	18.58
ARNTL2	0.632828	5.70839	6.16963	0.0129962	31	63.41	47.11	20.39	70.87	41.12	30.74	100.83	63.92
ARPC1A	0.801735	5.16917	7.17679	0.00738528	42.49	38.84	36.69	41.37	43.01	21.97	33.16	46.61	17.79
ARPC1B	0.695931	5.25793	4.80853	0.0283192	26.86	50.37	21.41	11.83	46.05	28.57	31.62	68.93	57.62
ARPC2	0.945031	7.12023	15.6382	7.66909e-05	227.19	112.11	65.05	204.03	127.31	58.76	230.19	147.66	77.62
ARPC3	1.41858	7.53499	25.3949	4.6715e-07	186.08	261.3	145.96	175.5	238.26	77.27	222.39	283.23	77.14
ARPC4	1.35503	3.94639	16.8542	4.03642e-05	18.03	16.73	6.6	16.7	21.17	8.33	21.19	20.15	7.71
ARPC5	0.987732	6.16595	12.6706	0.000371451	103.85	68.16	46.3	93.31	84.14	34.74	67.07	99.96	46.76
ARPC5L	0.734903	4.83185	6.8163	0.00903297	28.51	33.2	21.53	29.66	29.19	19.59	27.24	43.67	22.04
ARPP19	1.18604	7.16923	17.8857	2.34574e-05	161.15	118.27	84.61	223.35	180.44	66.23	215.73	185.66	57.62
ARPP21	-2.21211	-0.768821	1.51911	0.217754	0	0	0.23	0.12	0.22	0.76	2.02	0.11	0
ARRB1	-0.321422	4.50463	0.728565	0.393349	47.28	23.25	33.22	12.24	15.53	25.32	20.85	14.37	10.71
ARRB2	0.466165	1.81278	0.570524	0.450051	4.78	2.64	1.16	2.02	3.98	3.25	4.44	4.14	3.62
ARRDC1	0.363675	4.3052	0.872933	0.350144	8.55	18.76	7.76	6.54	29.63	28.79	10.83	33.76	32.27
ARRDC2	0.220011	6.21508	0.631843	0.42668	33.02	84.9	63.78	20.8	89.89	63.63	31.41	130.78	149.72
ARRDC3	0.481963	9.1406	2.80781	0.0938064	268.86	915.82	468.1	263.64	671.89	487.62	340.51	835.42	826.71
ARRDC3-AS1	-0.690101	1.72585	1.50644	0.219683	1.66	3.79	5.09	1.43	2.21	2.71	2.56	2.61	6.93
ARRDC4	1.14694	5.8273	14.0146	0.000181401	15.36	61.47	49.54	12.3	137.87	44.15	18.97	122.5	47.23
ARSA	-0.700452	3.77949	3.00232	0.0831455	11.87	14.88	17.25	4.4	13.05	25.76	3.97	11.76	19.84
ARSB	0.196108	3.8365	0.257714	0.611695	12.69	11.18	19.91	14.38	16.97	10.93	12.71	18.08	10.08
ARSD	0.0786874	4.59601	0.0612205	0.804577	19.5	25.19	27.9	11.89	31.95	30.95	10.02	32.45	26.61
ARSG	0.292443	2.10868	0.16981	0.680281	2.76	3.61	2.32	0.83	5.92	10.17	2.76	6.97	2.05
ARSI	-0.00646643	2.62259	0.00010948	0.991652	17.75	2.99	3.94	11.77	1.44	0.43	11.23	1.42	2.2
ARSJ	0.0986213	4.37898	0.0816866	0.775025	34.86	14.36	13.77	43.92	9.01	7.79	44.8	8.28	8.03
ARSK	-0.600852	2.43284	1.56676	0.210679	6.53	2.55	6.37	9.33	4.92	4.76	5.38	2.83	4.09
ART4	0.687427	-0.521961	0.167116	0.682688	1.2	0	0.46	0.48	0.77	0	0.94	0.33	0.31
ARTN	0.325605	0.397089	0.1202	0.728818	2.48	1.32	0.58	1.6	0.66	1.19	1.55	0.44	0.16
ARV1	0.926927	3.33177	5.14941	0.0232542	7.63	10.74	9.38	11.83	15.37	4.98	9.42	13.18	6.14
ARVCF	-0.792044	4.4997	3.8101	0.0509444	29.89	19.82	17.02	13.55	18.63	45.99	16.88	13.72	26.92
ASAH1	0.688048	5.88716	6.38815	0.0114885	69.45	72.13	60.42	42.43	88.06	54.43	37	72.52	34.48
ASAH2B	-0.240297	1.33805	0.150838	0.697736	1.56	2.55	4.17	1.43	2.32	3.03	1.75	2.72	1.89
ASAP1	-0.409409	6.0264	1.49619	0.221259	103.29	53.55	41.9	126.71	27.64	85.27	74.8	35.28	36.21
ASAP1-IT1	0.937376	1.34402	0.743294	0.388608	3.5	3.35	0	4.34	0.94	4	1.68	2.29	0.94
ASAP2	-0.200058	4.58552	0.478198	0.48924	21.43	21.05	30.56	22.82	24.6	27.49	23.07	22.76	20.78
ASAP3	-0.741216	5.43804	7.74428	0.00538829	14.26	42.45	71.19	8.14	45.83	68.28	10.7	44.65	84.23
ASB1	0.147986	4.2055	0.191112	0.661993	26.49	20.52	13.89	29.12	13.43	10.93	21.39	12.2	16.22
ASB11	-4.65581	-0.0343716	12.7708	0.000352066	0.09	0	1.97	0.3	0.11	1.19	1.41	0.11	2.83
ASB13	0.596104	2.9585	2.06684	0.150533	7.27	12.42	7.64	5.35	8.79	8.44	5.99	8.6	3.78
ASB16-AS1	-1.49775	1.75672	3.79214	0.0514937	3.04	2.55	1.04	1.66	1.44	7.79	2.09	1.85	8.34
ASB2	-1.47427	0.490297	1.87653	0.170729	0.55	0.7	2.32	2.38	0.22	0.11	2.49	0.44	1.89
ASB3	-1.47685	1.28467	3.11252	0.0776926	2.3	1.23	0.81	1.96	1.16	2.38	2.69	0.65	8.03
ASB6	0.20222	5.79342	0.655827	0.418037	42.31	87.8	69.68	34.89	56.99	42.96	34.84	61.52	66.91
ASB7	0.335149	4.77738	1.46355	0.226367	31.55	25.89	21.76	28.65	28.25	25.11	31.62	31.47	20.78
ASB8	0.26197	3.77642	0.422039	0.515922	12.97	9.07	13.89	11.71	19.29	15.91	15.14	16.44	7.08
ASCC1	0.498212	5.34255	3.79501	0.0514055	45.53	53.1	43.06	32.03	46.49	26.4	33.37	47.26	36.37
ASCC2	-0.237316	5.39375	0.882678	0.347469	37.99	35.49	40.63	50.46	36.87	43.5	40.02	41.6	50.38
ASCC3	-0.0875083	7.76065	0.131011	0.717386	194.45	225.63	223.05	257.52	222.17	235.58	200.46	182.07	209.24
ASCL2	-0.0067307	0.647263	2.7353e-05	0.995827	2.94	1.23	0	1.55	0.55	1.08	3.23	0.44	1.26
ASF1A	0.926027	4.72841	8.81783	0.00298302	34.03	26.42	20.72	35.48	38.53	13.85	22.6	29.62	15.27
ASF1B	-2.08188	0.572448	5.07311	0.0242997	0.74	0.35	0.93	0.18	0.94	3.35	0.74	0.65	5.04
ASGR1	-1.93612	-0.358652	2.91426	0.0877996	1.2	0.18	0.69	0.3	0.33	1.62	0.54	0.22	0.63
ASH1L	-0.623621	8.35151	6.22385	0.0126041	259.84	247.03	401.08	353.74	299.62	431.89	281.25	259.6	404.3
ASH1L-AS1	-1.28255	2.18365	3.42069	0.064384	1.38	5.99	3.24	1.78	1.66	10.17	2.49	2.4	11.34
ASH2L	0.565675	5.14403	3.66951	0.0554164	39.37	44.47	46.42	35.42	40.69	23.48	32.02	36.91	17.63
ASIC2	-1.62081	-0.182552	1.27162	0.259463	0.74	0	0	2.26	0.22	0.32	1.82	0	0.47
ASIC3	-0.682352	0.320739	0.382708	0.536158	0.09	1.06	0.35	1.07	0.88	2.06	0.54	0.65	3.62
ASL	-0.547107	5.15704	4.00299	0.0454196	26.31	26.86	30.79	24.55	31.12	50.86	29.13	38.55	62.03
ASMTL	0.219397	3.79919	0.410646	0.521642	17.48	16.82	17.25	10.82	12.22	9.31	9.22	16.99	13.85
ASMTL-AS1	-1.89319	2.72982	12.5789	0.000390134	3.04	4.4	13.89	0.83	3.32	19.26	2.62	3.59	8.19
ASNA1	0.967391	4.88228	10.5397	0.00116836	23.27	29.24	16.67	43.09	34.16	14.07	40.9	39.96	22.04
ASNS	0.17438	5.94928	0.527612	0.467613	65.12	69.75	55.56	79.22	72.25	63.74	58.59	44.97	45.03
ASNSD1	1.16105	6.00704	13.3063	0.000264512	87.47	81.11	60.54	77.92	61.69	19.26	97.74	67.95	22.99
ASPH	-0.326793	7.76634	1.22999	0.267408	230.41	161.43	293.89	226.68	215.15	339.9	151.08	201.02	138.39
ASPHD1	2.16055	0.357483	2.74237	0.09772	0.37	3.87	0	1.19	1.38	1.3	0.67	0.54	0.31
ASPHD2	0.949831	1.54082	1.55518	0.212372	4.23	1.59	1.27	7.49	1.27	0.87	5.85	1.09	0
ASPM	-2.69837	3.29861	16.2899	5.43518e-05	0.64	4.58	16.78	3.21	4.7	44.58	3.63	0.65	9.13
ASPRV1	0.703155	0.930099	0.626121	0.428782	1.1	0.97	0	1.84	1	1.19	2.02	4.25	3.62
ASPSCR1	-0.531017	4.19305	2.80869	0.093755	12.6	14.18	16.21	12.96	18.57	28.24	17.15	16.01	27.55
ASRGL1	0.248212	1.86318	0.207472	0.648756	3.22	3.61	4.4	2.32	5.14	3.57	3.09	3.38	2.36
ASS1	0.575327	7.64767	4.22831	0.0397551	75.61	251.7	222.01	51.83	392.44	180.5	56.57	322.21	250.64
ASTE1	0.279203	3.04132	0.523005	0.469563	8.83	7.57	8.33	8.86	8.9	6.49	8.68	8.71	5.98
ASTL	-2.31052	2.03512	7.90358	0.00493371	2.67	4.05	6.02	5.65	0.61	5.41	4.37	0.22	6.77
ASTN1	5.60589	-0.483238	4.92111	0.0265305	1.01	0.79	0	0	0.44	0	2.22	0	0
ASTN2	-1.69882	2.77909	9.33635	0.00224653	20.6	1.14	4.63	13.73	1.66	7.9	8.41	0.76	0.79
ASUN	0.531531	5.07862	3.6445	0.0562547	37.99	32.85	23.03	25.79	38.48	21.64	45.27	41.71	35.74
ASXL1	-0.837383	7.20061	9.78972	0.00175491	179.09	127.87	149.55	141.03	103.26	202.25	124.85	87.11	207.66
ASXL2	-0.565591	6.07736	5.90623	0.0150875	56.2	57.77	82.76	72.15	61.42	93.82	56.51	50.64	75.1
ASXL3	-0.221859	0.849643	0.0280625	0.866962	5.15	0	0	3.09	0.72	1.19	3.7	0.11	0
ATAD1	0.719407	6.67673	6.41224	0.0113336	134.94	107.44	100.47	167.54	107.47	50.54	113.82	92.45	43.93
ATAD2	-0.00407706	6.49718	0.000276853	0.986725	129.42	63.94	56.14	175.62	59.7	73.48	151.76	52.05	48.65
ATAD2B	-0.925732	6.42035	14.2826	0.000157316	51.23	70.28	102.21	67.81	71.42	155.83	49.37	64.03	137.76
ATAD3A	0.553875	5.15087	3.42595	0.0641795	36.79	44.91	18.98	47.43	29.19	25.86	52.81	32.89	28.97
ATAD3B	-0.403795	5.21474	1.78613	0.181398	33.94	37.52	28.59	39.29	22	39.82	48.77	30.38	52.58
ATAD3C	-0.924625	1.95196	1.44248	0.229738	4.23	3.35	1.74	0.95	4.37	6.6	0.87	2.29	9.76
ATAD5	-1.23857	2.54002	6.57085	0.0103662	4.32	5.9	8.68	4.75	2.49	10.82	4.24	3.16	6.93
ATAT1	-1.18199	2.90506	6.19948	0.0127788	2.67	8.28	9.95	3.51	3.98	17.42	4.71	4.79	11.34
ATE1	-0.0085748	5.11842	0.0010553	0.974085	40.29	30.12	28.01	35.6	31.45	37.33	41.98	34.74	31.49
ATF1	0.70526	4.92434	5.6568	0.0173878	29.71	34.26	29.17	38.33	35.44	18.94	33.1	35.39	17
ATF2	0.118273	6.24589	0.244597	0.620906	73.49	83.58	79.06	86.95	71.42	63.85	83.48	72.63	66.91
ATF3	0.698674	9.70097	5.42827	0.0198133	1014.27	1031.27	792.32	489.43	955.64	518.89	739.88	1233.86	713.67
ATF4	0.54286	9.17815	3.93687	0.0472385	629.51	565.48	449.69	713.55	648.45	373.34	687.48	673.07	471.21
ATF5	0.17572	4.03383	0.289736	0.59039	6.99	19.55	16.09	9.33	20.01	20.34	13.92	21.89	17.95
ATF6	0.250672	6.97659	0.79518	0.372538	155.91	98.37	138.44	183.65	132.23	82.89	157.95	110.85	71.16
ATF6B	-0.551193	4.59439	3.16098	0.0754179	18.67	21.58	27.55	12.78	27.53	37.01	12.38	21.02	37.94
ATF7	-0.405228	4.95929	1.51915	0.217748	25.48	22.63	22.57	21.22	40.36	49.67	18.84	28.2	49.91
ATF7IP	-1.01162	6.41027	14.3731	0.000149928	52.89	63.41	152.91	34.83	82.81	140.68	52.54	60.22	124.38
ATF7IP2	-0.437665	2.48295	0.527125	0.467818	5.24	1.06	4.4	3.09	6.47	3.68	9.15	5.88	10.08
ATG10	0.387629	1.69936	0.326105	0.567962	2.94	5.11	0.93	2.26	3.92	4.87	2.09	2.4	3.15
ATG12	0.517429	5.88755	3.50807	0.0610705	64.75	57.77	55.79	81.84	62.25	36.04	83.95	56.08	32.27
ATG13	0.0283012	6.02504	0.0132871	0.908231	55.46	59.71	64.24	75.96	71.26	58.33	58.73	68.6	72.26
ATG14	-0.0752573	5.64574	0.0814713	0.775313	45.25	55.92	62.51	27.64	56.33	61.9	40.97	50.85	47.86
ATG16L1	-0.184121	6.0467	0.612809	0.433732	59.24	63.41	66.44	67.93	61.31	79.86	66.86	61.96	66.44
ATG16L2	-1.73208	2.86451	16.3682	5.21541e-05	2.94	4.76	9.61	3.51	3.81	16.99	2.89	4.14	16.53
ATG2A	-0.648567	6.13914	4.73574	0.0295422	47.19	67.81	66.9	34.11	60.53	97.39	34.51	70.56	154.76
ATG2B	-0.46645	6.45873	4.03772	0.0444938	90.32	78.12	104.52	89.98	89	123.8	73.73	58.15	82.5
ATG3	0.892967	6.6702	9.83865	0.00170883	90.51	109.38	74.89	162.07	105.97	48.37	135.48	127.51	60.3
ATG4A	0.66978	3.97871	3.59077	0.0581013	10.58	19.55	14.93	13.61	18.19	11.8	20.18	21.34	9.92
ATG4B	-0.730478	5.59498	8.54319	0.00346816	40.38	28.27	45.14	54.98	40.36	67.74	42.38	42.47	72.11
ATG4C	0.953663	2.97669	5.76877	0.0163134	9.29	16.2	7.52	5.35	7.68	5.3	4.64	9.26	3.94
ATG4D	-0.0833592	3.82435	0.059702	0.806968	16.19	12.07	10.42	11.71	13.43	15.26	17.62	13.39	15.9
ATG5	0.695905	6.22842	8.41618	0.00371896	73.58	82.17	61.7	69.66	89.61	54.43	72.04	111.83	58.09
ATG7	-0.108721	5.08167	0.13015	0.718276	23.91	39.63	24.77	22.88	32.12	41.55	24.75	38.22	55.89
ATG9A	0.134961	5.32433	0.219125	0.639707	42.95	38.66	22.8	40.89	41.63	42.1	39.35	41.6	49.12
ATG9B	-0.708087	0.886652	0.331088	0.565019	3.04	2.11	0	0.06	1.33	3.03	0.94	1.42	3.78
ATHL1	-1.27383	6.04459	5.2821	0.0215458	10.21	38.22	65.28	0.71	26.7	78.67	49.44	92.12	233.17
ATIC	0.0954015	3.93798	0.0727425	0.787385	20.51	20.08	13.89	18.25	11	17.86	13.25	12.41	8.97
ATL1	0.444449	3.512	1.35555	0.244311	18.4	9.42	7.87	12.36	16.03	10.61	9.15	9.69	7.24
ATL2	0.037381	7.75237	0.0194211	0.889166	123.44	291.77	385.45	102.11	276.18	188.84	121.15	224.54	225.92
ATL3	1.22062	6.31784	20.9613	4.68649e-06	100.63	100.75	59.84	115.12	94.53	36.68	88.93	89.84	29.44
ATM	-1.04004	6.67461	18.1307	2.06248e-05	62.82	97.05	162.52	49.33	73.63	148.15	48.23	78.29	198.84
ATMIN	0.781917	6.04682	9.51702	0.00203574	75.61	62.44	50.24	84.93	77.28	40.26	84.96	80.25	37
ATN1	-1.52208	7.80535	25.0695	5.53014e-07	228.2	162.66	338.69	111.67	119.63	341.53	104.13	129.58	476.72
ATOH8	2.2563	0.519086	2.6483	0.103661	2.58	3.52	0	0.95	0.72	0.97	1.61	0.65	0
ATOX1	1.16772	1.93998	2.59493	0.107206	3.04	4.14	0.23	1.6	5.47	4.33	4.17	6.32	3.62
ATP10A	-0.441716	2.73297	1.06212	0.302732	4.78	6.61	7.18	9.75	8.02	13.09	3.03	2.29	3.31
ATP10B	1.95609	-0.655246	1.20998	0.271337	0	0	0	0.59	1.44	0.32	1.08	0.11	0
ATP10D	0.263315	5.08695	0.694217	0.404734	63.01	21.4	21.07	76.43	25.48	16.56	34.71	23.96	21.1
ATP11A	-0.148294	5.89912	0.248647	0.61803	25.75	70.81	43.52	24.96	66.61	82.24	27.65	73.61	121.23
ATP11B	0.609949	6.67217	6.78327	0.00920159	119.3	104.45	72.92	118.98	123.61	68.82	115.97	111.29	80.61
ATP11C	-0.0542887	6.0183	0.0350546	0.851481	94.92	56.28	97.35	65.49	58.27	53.78	71.3	50.53	33.69
ATP12A	-0.214967	-0.145262	0.0286523	0.865584	0.18	1.14	1.85	0.36	0.77	0.22	1.21	0.11	0.79
ATP13A1	-0.154758	5.80489	0.325786	0.568151	61.9	50.11	36.35	76.49	43.62	64.6	59.2	48.35	60.93
ATP13A2	0.00995385	4.83097	0.00115777	0.972856	16.19	30.47	24.89	12.48	26.37	30.84	15.74	49.11	49.28
ATP13A3	0.753049	8.04771	6.95333	0.00836632	270.7	275.12	196.66	360.93	246.44	113.95	320.4	371.87	223.56
ATP13A4	-0.376787	3.15896	0.463591	0.495951	0.83	12.33	15.51	0.24	11.22	10.71	3.09	7.3	18.58
ATP13A5	-1.03377	3.42763	1.8752	0.170881	0.09	14.88	34.96	0	12.11	17.86	1.21	2.94	12.12
ATP1A1	0.434208	8.99702	2.26368	0.132439	362.86	662.62	601.33	358.32	588.02	372.37	287.17	803.41	561.11
ATP1A1OS	-0.0196739	1.32203	0.000906889	0.975976	0.46	1.76	3.7	1.55	3.92	2.16	1.61	3.38	2.52
ATP1A2	0.460857	-0.538286	0.083528	0.772572	1.2	0	0	0.42	0.33	0.32	1.88	0.11	0
ATP1B1	0.794861	7.06532	9.9247	0.00163075	43.6	224.04	167.49	50.46	233.89	142.74	33.5	217.46	90.68
ATP1B2	-3.86516	2.69171	35.2966	2.83127e-09	2.76	1.5	5.67	3.74	0.33	16.34	5.58	0.98	21.25
ATP1B3	1.10657	7.17305	19.633	9.38352e-06	150.11	224.66	82.07	158.09	160.92	76.4	163.6	177.6	103.44
ATP2A1	-1.67946	-0.232844	2.97039	0.0848012	0.46	0.44	1.27	0.48	0.55	1.52	0.4	0.22	1.1
ATP2A2	0.541331	9.09197	3.66665	0.0555115	727.66	436.9	318.2	925.66	548.11	343.8	626.4	576.04	406.51
ATP2A3	-0.13115	3.28249	0.0413437	0.838876	0.92	6.96	1.5	1.43	16.25	32.25	3.97	7.73	15.59
ATP2B1	0.420066	6.99088	1.70517	0.191614	173.66	71.51	88.32	224.42	82.04	78.89	210.82	157.68	55.26
ATP2B4	-0.399457	6.1013	2.47787	0.115458	51.51	69.31	107.76	46.24	88.73	109.51	40.76	46.93	55.73
ATP2C1	0.254446	7.39709	0.970584	0.324535	182.49	185.12	198.4	193.69	171.81	127.91	128.35	188.93	138.7
ATP2C2	-1.92874	2.96012	13.5085	0.000237485	6.44	6.25	16.21	0.89	1.49	12.99	3.16	6.97	15.43
ATP5A1	1.36977	7.53778	20.4032	6.27261e-06	192.42	288.42	169	197.14	241.69	71.1	218.42	223.45	68.64
ATP5B	1.27395	7.92988	22.9097	1.69796e-06	281.74	292.3	146.08	361.35	276.85	96.2	347.44	279.96	110.52
ATP5C1	1.20473	6.08462	25.7113	3.96492e-07	78.55	106.83	45.49	71.97	78.39	35.28	71.64	84.61	36.05
ATP5D	-0.0523802	4.40664	0.0295122	0.863602	20.14	22.9	22.8	13.61	18.24	16.34	16.01	26.9	32.9
ATP5F1	1.63354	6.55309	24.4886	7.47525e-07	97.5	134.13	73.85	118.21	120.4	29.33	120.28	122.72	26.45
ATP5G1	1.60362	3.19164	14.5967	0.000133148	13.71	12.33	6.13	9.27	9.07	1.73	10.83	12.96	4.25
ATP5G2	1.07641	3.91751	7.30973	0.00685823	10.67	21.14	20.49	9.45	26.87	8.44	9.48	21.02	6.61
ATP5G3	1.60526	5.10878	34.3607	4.57872e-09	41.12	46.41	19.56	33.94	47.87	14.72	38.41	52.27	14.17
ATP5H	1.19526	5.91264	23.6299	1.16756e-06	74.78	83.05	44.33	57.53	68.55	27.92	66.86	84.94	32.27
ATP5I	0.91431	5.88329	14.7236	0.000124481	69.81	75.47	40.98	54.86	65.34	32.68	69.22	78.08	42.98
ATP5J	0.954199	4.56609	10.4615	0.00121888	28.24	29.68	17.36	28.71	24.6	13.74	29.26	28.09	11.49
ATP5J2	1.56707	3.8947	13.3369	0.000260232	14.72	18.14	11.34	16.34	18.85	6.6	18.84	23.74	3.15
ATP5L	1.66285	6.48831	34.2438	4.86229e-09	100.72	109.2	56.49	100.26	124.94	29.54	115.77	135.68	33.22
ATP5L2	-0.10892	-0.515636	0.00527324	0.942111	0.28	1.23	0	0.24	0.28	0.65	0.34	0.44	1.73
ATP5O	0.830304	4.83348	4.84809	0.0276768	24.1	32.41	37.62	25.08	41.24	12.55	30.27	35.72	15.74
ATP5S	0.3117	1.74012	0.313293	0.575666	1.84	6.16	3.24	0.89	3.37	3.46	1.82	4.14	3.94
ATP5SL	0.847258	4.2024	7.13737	0.00754939	23.36	18.67	12.73	21.99	21.56	8.87	24.08	20.15	12.28
ATP6AP1	0.0589627	4.54169	0.0337657	0.854206	18.21	21.31	35.19	19.38	32.23	24.56	13.05	25.92	18.26
ATP6AP1L	-0.590027	0.644124	0.616795	0.432241	0.74	2.2	2.43	0.24	1.11	2.27	0.61	1.42	2.05
ATP6AP2	1.68362	5.24859	36.7357	1.3528e-09	52.89	48.79	17.83	52.42	42.12	14.93	43.46	54.77	12.75
ATP6V0A1	-0.149874	5.58132	0.360708	0.548113	47.09	26.51	28.47	103.35	43.89	57.14	54.62	34.19	33.53
ATP6V0A2	0.317664	5.7927	1.44464	0.22939	63.83	49.76	33.68	107.45	49.2	37.77	83.28	35.5	36.21
ATP6V0A4	0.445074	0.909703	0.180845	0.670648	0.74	1.67	0.12	0.24	4.81	3.79	1.21	0.54	2.05
ATP6V0B	1.30257	5.01839	20.7416	5.2561e-06	30.72	41.66	16.67	34.71	32.56	11.04	54.62	45.52	22.2
ATP6V0C	0.492112	5.04345	3.43687	0.0637564	28.15	30.56	24.77	36.37	39.42	23.05	38.34	42.47	31.96
ATP6V0D1	0.552613	5.13379	2.78539	0.0951275	17.84	27.12	34.15	35.48	49.86	29.11	32.89	62.61	25.19
ATP6V0E1	1.16683	5.98706	17.5874	2.74407e-05	77.63	60.33	44.22	57.11	80.1	29.11	81.6	103.56	35.27
ATP6V0E2	-0.43441	0.713102	0.364192	0.546187	1.01	2.03	3.01	0.53	0.94	1.41	0.67	1.96	2.2
ATP6V0E2-AS1	-0.888983	1.72862	1.00884	0.315181	0.46	4.67	2.2	2.67	1.16	4.44	3.09	1.31	9.13
ATP6V1A	1.23875	6.27119	12.7982	0.000346951	54.73	84.19	64.36	121.3	119.63	35.28	77.43	105.41	30.54
ATP6V1B1	-0.625805	1.77311	1.00196	0.316836	0.28	5.2	7.06	0.48	3.87	7.14	0.87	1.96	2.83
ATP6V1B2	0.717876	6.78069	8.79244	0.00302481	78.37	152.45	87.05	96.58	153.74	82.78	105.27	133.18	98.4
ATP6V1C1	0.435776	6.0384	2.06779	0.150439	80.67	61.3	67.25	96.64	54.45	41.12	99.36	61.74	26.92
ATP6V1C2	-0.853733	2.76291	3.77018	0.0521741	1.29	2.29	5.09	1.49	9.07	14.83	2.49	8.71	15.27
ATP6V1D	0.620716	6.45932	4.8158	0.0281999	71.93	87.89	86.7	112.98	106.19	61.25	94.85	115.64	52.58
ATP6V1E1	0.866901	6.48477	11.0793	0.000872974	103.75	87.28	66.56	123.86	93.92	51.51	113.41	118.04	45.66
ATP6V1E2	0.235797	0.698345	0.0790854	0.778541	1.56	0.26	0.58	2.44	1.55	1.41	1.95	2.07	0.94
ATP6V1F	0.761959	5.30387	9.16591	0.00246565	35.41	40.33	22.46	47.07	45	27.59	47.29	55.32	33.22
ATP6V1G1	0.762471	7.54739	9.14043	0.00250023	170.99	238.49	167.15	205.16	216.15	122.17	202.75	238.26	120.6
ATP6V1G2	-2.43764	-0.464391	3.55074	0.0595188	0.09	0	0.23	1.31	0.11	0.76	1.14	0.33	0.94
ATP6V1H	0.725783	5.81576	7.27151	0.00700571	56.75	61.47	54.17	72.75	73.58	39.39	50.59	66.21	30.07
ATP7A	-0.358208	4.17691	0.90118	0.342466	15.91	14.88	30.33	11.65	20.73	25.76	15.94	14.92	11.18
ATP7B	-1.0867	2.66605	6.10726	0.0134627	5.61	3.52	8.8	4.04	4.64	11.58	4.64	5.23	8.03
ATP8A1	-0.944255	1.76241	2.29247	0.130003	1.1	1.85	3.94	1.37	2.93	6.71	4.57	3.05	3.78
ATP8A2	-2.08417	-0.488292	1.68149	0.194727	0.28	0	0.93	0.65	0.72	0.76	1.14	0	0.16
ATP8B1	0.226471	5.71909	0.89488	0.344158	7.27	64.91	56.37	8.38	93.59	79.21	8.81	83.52	71
ATP8B2	2.04889	4.75777	8.02736	0.00460759	62.64	15.32	0	68.29	4.7	3.14	75.68	6.86	3.94
ATP8B3	-2.49301	0.36278	6.8732	0.0087498	0.92	0.35	2.2	0.24	0.72	2.71	0.74	0.22	2.68
ATP8B4	0.245123	1.32222	0.0797507	0.777636	10.95	1.5	4.4	1.07	0.72	0.32	1.55	0.44	0
ATP8B5P	0.939338	-0.474001	0.469705	0.493123	0.09	0	0	1.13	0.77	0.43	1.41	0.44	0.16
ATP9A	-0.527069	5.60815	3.36485	0.0666018	58.13	43.59	74.66	27.99	52.63	71.31	23.14	36.91	49.44
ATP9B	-0.897804	4.85222	9.82138	0.00172494	29.89	23.25	32.64	25.62	19.29	45.13	29.19	18.29	35.42
ATPAF1	0.634878	4.28499	2.44213	0.118116	15.82	19.99	25.81	17.29	27.42	14.07	21.53	23.74	7.87
ATPAF2	0.135609	3.43295	0.136211	0.712077	11.96	14.8	8.91	8.56	7.57	9.74	10.9	11.87	11.49
ATPBD4	-0.407058	3.64001	1.12626	0.288574	8.19	17.7	15.28	3.51	13.99	18.72	4.17	10.24	19.52
ATPBD4-AS1	-2.15482	-0.394151	2.18971	0.138936	0.74	0	0	0.36	0.22	0.54	0.61	0.33	3.31
ATPIF1	0.377369	5.76877	2.16594	0.141098	44.7	55.48	44.91	51.11	84.14	51.08	36.53	63.05	58.09
ATR	-0.262948	6.51409	1.01449	0.313829	84.9	105.42	94.11	71.44	105.09	123.26	47.96	73.28	115.87
ATRAID	1.14664	4.68994	12.863	0.000335135	31.09	43.15	12.04	20.74	32.28	19.26	21.32	33.43	17.16
ATRIP	-1.0396	4.40194	12.0107	0.000528971	26.4	14.62	27.43	22.23	10.5	25.54	20.18	14.48	27.71
ATRN	0.0584219	6.71823	0.0600759	0.806376	227.93	47.47	39.36	223.59	50.25	51.62	219.16	42.14	43.61
ATRNL1	-0.403129	2.50313	0.624591	0.429346	1.47	9.69	7.18	3.15	6.03	8.44	1.75	3.48	8.82
ATRX	-0.773576	8.14753	9.38192	0.00219136	303.53	222.19	327.69	277.49	234.72	457.64	227.43	184.25	315.82
ATXN1	-0.336665	5.48125	0.979162	0.322406	70.18	21.93	36.35	51.47	42.12	62.12	34.31	43.12	38.89
ATXN10	0.350205	5.63447	2.06515	0.1507	79.47	56.72	49.43	56.46	41.85	31.92	60.47	40.07	28.81
ATXN1L	0.535301	5.89687	3.43427	0.0638568	60.06	57.68	62.85	77.08	66.39	34.95	72.58	66.97	35.74
ATXN2	-0.885492	5.62349	12.9709	0.000316377	34.95	31.88	50.47	53.31	41.63	87.55	37.47	36.48	68.8
ATXN2L	-0.699349	6.82286	8.16667	0.00426672	90.69	94.5	123.04	95.51	99.56	161.02	80.99	91.03	181.53
ATXN3	0.0111201	5.84903	0.00202895	0.964072	66.96	63.5	52.67	57.47	64.13	70.02	50.92	44.21	47.23
ATXN7	-0.0243366	6.27367	0.00850768	0.92651	64.11	69.93	100.47	75.06	85.19	68.72	54.76	93.1	83.6
ATXN7L1	-1.28458	3.87983	11.6454	0.000643617	10.67	7.93	36.11	9.98	13.27	20.24	6.12	8.71	18.58
ATXN7L2	-0.0131189	2.93032	0.00103642	0.974318	8.19	8.28	5.21	6.78	6.03	7.36	8	7.62	9.76
ATXN7L3	0.21726	6.2037	0.805748	0.36938	72.48	96.26	67.25	45.58	69.6	59.73	72.72	86.79	91.63
ATXN7L3B	0.282214	6.45923	1.41339	0.234494	102.65	104.62	85.66	78.69	96.41	79.43	66.26	96.81	79.82
AUH	-1.01168	5.47825	15.213	9.6039e-05	33.57	36.46	62.85	27.22	38.86	70.88	25.9	29.07	75.57
AUNIP	0.500329	-0.535194	0.162818	0.686575	0	0.09	0	0.18	1.99	1.08	0.13	0.33	0.63
AUP1	0.218862	7.23106	0.867305	0.351703	151.86	142.23	112.39	156.25	131.35	131.37	209.27	175.43	140.28
AURKA	-0.740657	2.25348	2.55661	0.109834	3.68	3.96	5.67	3.45	3.87	7.03	4.04	3.59	6.45
AURKAIP1	0.454745	5.54424	3.08091	0.0792164	43.05	52.31	26.85	41.54	42.73	37.98	59.94	62.07	51.95
AURKAPS1	-1.11118	2.54633	6.595	0.0102265	3.96	3.35	8.68	4.87	4.42	8.77	4.24	4.46	8.82
AURKB	-3.96146	-0.35067	5.21853	0.0223474	0.09	0	0	0	0.28	4.55	0.13	0	1.1
AURKC	-0.470665	0.880641	0.295023	0.587019	1.84	0.7	1.27	2.85	0.72	2.38	3.16	1.42	0.31
AUTS2	-1.18301	5.82427	18.5587	1.64749e-05	38.54	47.73	82.53	25.26	44.28	109.95	21.39	38.77	100.92
AVEN	0.361589	4.43673	1.20488	0.272349	24.28	29.59	13.66	18.36	17.3	20.56	25.76	23.96	19.84
AVIL	-1.86067	4.59766	30.0395	4.2333e-08	15.36	10.83	39.47	24.37	11.77	41.55	10.76	13.5	49.75
AVL9	0.454132	5.2823	1.8895	0.169258	32.93	60.68	22.22	23.77	47.27	46.64	35.25	39.96	39.99
AVPI1	0.0179189	4.19636	0.00293497	0.956795	14.44	12.33	13.31	23.59	18.85	12.23	28.05	17.21	23.3
AVPR1A	1.02766	0.987446	0.628548	0.427888	9.47	0	0	2.67	0.44	0.54	2.15	0.54	0
AWAT2	-0.127359	-0.0896439	0.0124608	0.911118	0	1.41	2.78	0	0.77	0.76	0.34	0.98	0.16
AXDND1	-2.7514	0.439049	5.20371	0.0225387	0.55	0	1.97	1.43	0.39	0.22	1.21	0.76	5.04
AXIN1	-0.00534453	5.78242	0.000502786	0.982111	61.17	43.86	41.44	77.44	53.01	51.51	72.45	43.99	48.65
AXIN2	-0.288181	4.46202	0.756689	0.384367	48.57	17.44	34.26	21.46	14.32	11.9	19.04	13.94	15.9
AXL	1.32127	6.10987	14.4781	0.000141796	140.18	24.48	5.79	274.52	14.37	9.52	136.35	9.04	4.09
AZGP1	0.786642	10.0897	4.46096	0.034678	122.33	2355.02	1507.09	30.01	1917.64	1065.81	87.38	1748.38	972.34
AZGP1P1	-0.455037	-0.451772	0.0264288	0.870858	0	1.23	0	0	0.33	1.41	0.27	0.11	2.36
AZI1	-1.03915	3.86616	7.5228	0.00609229	16.83	12.59	18.06	6.89	9.78	25.65	9.69	9.91	20.94
AZI2	0.61518	6.04698	5.01814	0.0250831	105.78	78.91	55.45	80.29	55.72	35.17	53.81	78.62	49.59
AZIN1	0.829421	8.34983	8.02933	0.0046026	330.67	395.86	338.34	317.07	413.12	175.31	393.45	388.64	181.84
AZU1	-1.81526	-0.181152	2.83691	0.0921215	1.84	0.18	1.74	0.42	0.28	0.76	0.4	0.33	0.79
B2M	1.36714	10.1602	11.374	0.000744782	786.89	2302.35	1720.07	632.54	1629.19	419.66	795.25	1600.61	410.13
B3GALNT1	0.964634	2.2564	2.65562	0.103185	8.19	6.25	7.64	4.75	4.48	1.62	3.97	3.59	0.63
B3GALNT2	0.337105	4.85553	1.2908	0.255901	38.72	21.05	24.08	36.55	25.87	21.32	40.16	33.43	17.48
B3GALT1	-0.260529	0.705533	0.0301663	0.862114	4.6	0	0	4.16	0.17	0.22	3.16	0	0
B3GALT4	-1.2317	1.58091	2.70575	0.0999871	2.48	3.52	2.08	0.42	1.38	6.06	1.48	2.29	6.61
B3GALT5	-1.22325	2.20044	5.51857	0.0188157	0.37	2.29	6.83	0.12	3.92	6.6	0.74	5.44	15.11
B3GALT6	0.139333	4.58363	0.193784	0.659786	33.76	15.5	20.37	33.64	21.12	11.9	34.58	21.67	21.41
B3GALTL	0.277154	4.08848	0.777438	0.377926	19.96	15.85	16.9	18.25	17.75	14.07	17.09	18.95	12.6
B3GAT1	-1.10706	0.74785	2.20422	0.137634	0.74	0.7	1.39	1.43	1.71	3.68	1.41	0.76	1.89
B3GAT3	0.364263	2.91197	0.68975	0.40625	12.33	6.34	3.94	8.56	7.57	4.22	9.42	5.88	7.71
B3GNT1	0.000355969	2.30174	1.04342e-06	0.999185	9.84	5.11	7.18	4.16	2.05	1.95	6.26	3.7	2.52
B3GNT2	0.721964	6.10515	7.80912	0.00519833	76.34	83.4	68.52	60.32	87.34	45.88	77.29	78.73	39.83
B3GNT3	1.11543	3.97249	4.95085	0.0260778	0.37	20.26	12.04	0	26.09	8.44	2.83	43.99	26.45
B3GNT5	1.08789	5.47195	10.6792	0.00108345	20.24	61.3	45.37	32.03	69.21	18.4	32.29	81.67	37.31
B3GNT7	0.356054	3.23044	0.606362	0.436161	4.51	8.1	3.59	2.91	13.82	12.34	4.24	17.31	16.69
B3GNT8	-1.88503	-0.28699	1.80403	0.179226	1.66	0	1.04	0.65	0.39	1.19	0.74	0.11	0
B3GNT9	0.0898847	2.27619	0.0352813	0.851007	3.77	5.46	4.28	4.34	4.92	5.19	5.85	4.03	4.09
B3GNTL1	-1.08974	1.43545	3.09731	0.0784218	2.39	1.23	2.32	1.6	2.05	4	3.16	1.74	4.72
B4GALNT1	-0.821759	2.25279	1.19094	0.275141	10.21	0	1.85	7.13	1.22	0.87	11.97	3.27	4.41
B4GALNT3	0.0578854	2.62199	0.00668767	0.934823	3.31	2.82	0.93	1.19	14.76	11.8	2.42	5.88	11.02
B4GALNT4	-0.317483	4.38878	0.847913	0.357143	22.63	27.3	17.71	13.61	11.72	18.4	24.42	17.97	33.69
B4GALT1	0.161903	8.02835	0.25657	0.612486	450.98	181.24	259.98	480.16	215.37	155.61	209.74	230.63	164.05
B4GALT2	1.06945	4.10123	6.10585	0.0134735	22.72	24.22	4.51	21.28	12.27	6.17	26.03	17.64	17.79
B4GALT3	0.329497	4.68494	0.997416	0.317937	25.11	25.72	31.48	22.23	26.65	17.31	36.86	27.99	16.37
B4GALT4	1.28923	4.69206	18.9955	1.31029e-05	30.35	34.7	18.17	24.72	32.56	13.31	30.54	35.39	10.86
B4GALT5	0.510819	6.18243	4.13583	0.0419844	81.95	88.33	81.72	74.59	73.69	48.26	63.1	89.62	50.7
B4GALT6	0.505068	3.09178	1.03403	0.309213	4.6	14.62	17.48	5.94	8.84	2.92	5.18	9.58	6.14
B4GALT7	0.523227	3.51082	2.03818	0.153393	8.83	15.59	10.53	11.89	12.22	6.82	12.24	12.09	10.71
B9D1	-0.116711	1.57621	0.0287725	0.865305	3.22	2.11	5.09	2.62	2.65	1.19	1.28	3.7	3.78
B9D2	-0.250104	2.23345	0.2485	0.618133	3.59	5.81	3.59	3.74	3.98	6.6	3.77	3.81	6.14
BAALC	-1.67608	0.871564	2.36748	0.123887	3.86	1.06	6.02	0.77	0.33	0.65	2.35	0	0
BAAT	-2.72896	0.849857	5.05747	0.0245201	0.74	0.7	8.45	2.02	0.28	0.22	1.82	0	0.79
BABAM1	0.540085	5.71489	3.95844	0.0466369	49.49	66.31	30.1	39.05	58.38	45.13	54.89	67.73	60.14
BACE1	-0.25195	3.71367	0.5448	0.46045	14.9	12.77	18.64	17.41	12	12.23	10.16	8.71	9.6
BACE2	0.662959	6.25393	7.77447	0.00529897	78.09	71.07	47.69	91.47	94.42	54.11	84.69	98.77	64.71
BACH1	0.667398	7.69635	7.63409	0.00572753	209.53	192.25	132.77	207.6	227.98	131.48	257.23	310.78	195.38
BACH2	-0.493274	4.11114	1.57069	0.210106	48.01	6.78	9.49	32.15	11.83	15.58	13.99	6.21	9.45
BAD	0.205435	4.27499	0.396118	0.529101	23.45	22.72	15.63	11.05	17.3	15.58	23.54	21.34	22.2
BAG1	0.233729	6.8895	1.01908	0.312737	126.1	130.96	105.22	107.04	116.42	102.8	140.52	126.64	109.73
BAG2	0.242141	1.89138	0.18038	0.671046	1.93	5.28	3.7	3.98	2.93	2.71	4.31	3.48	3.46
BAG3	-0.179651	7.26814	0.341159	0.559161	167.4	60.33	106.49	326.11	111.11	107.78	192.59	167.48	146.1
BAG4	0.543788	5.38736	4.07811	0.0434423	53.35	37.43	34.26	61.04	39.97	21.64	60.95	40.51	25.51
BAG5	0.555768	6.9336	4.86176	0.0274583	127.67	127.87	107.65	148.7	138.53	86.36	104	160.83	96.82
BAG6	0.147051	7.10691	0.412166	0.520872	120.31	127.26	112.74	144.6	151.41	135.27	147.25	155.5	144.69
BAHCC1	-1.43247	6.20184	18.3484	1.83976e-05	30.63	70.28	117.95	10.7	55.39	182.99	16.08	42.9	135.24
BAHD1	0.197617	4.93532	0.343703	0.5577	25.48	23.43	38.66	16.17	48.32	28.79	22.53	40.18	30.39
BAI1	-0.980489	0.197524	0.525548	0.468485	0.55	0.35	3.59	1.31	0.5	0.97	0.74	0.87	0
BAI2	-0.898406	1.31232	1.12474	0.288899	1.38	3.35	5.21	0.83	1.27	6.06	1.48	1.2	0.31
BAI3	-1.69303	0.0296785	1.10855	0.292397	1.01	0	0.69	2.44	0.22	0.11	2.49	0	0
BAIAP2	-0.394137	5.99697	1.76402	0.184124	22.54	50.99	71.42	15.33	97.52	112.76	28.39	71.22	103.75
BAIAP2-AS1	-0.58181	2.13121	1.11441	0.291126	2.76	3.96	6.25	0.83	6.14	8.01	1.01	3.48	5.98
BAIAP2L1	-0.139628	5.75441	0.310262	0.57752	26.67	49.49	44.8	42.49	68.22	97.18	28.72	62.61	64.39
BAIAP3	-1.32078	3.02881	9.64016	0.00190369	0.74	1.5	3.36	4.1	5.53	15.37	3.57	11.32	28.02
BAK1	0.54631	3.37164	1.96526	0.160952	20.97	8.63	6.37	10.16	6.91	3.79	13.86	11.65	9.13
BAMBI	-0.233686	5.9992	0.742746	0.388783	16.56	93.44	143.76	12.24	63.79	62.12	21.73	78.95	82.34
BANF1	0.874253	2.44737	2.76095	0.0965907	4.6	5.11	5.56	7.13	6.3	2.81	6.05	7.51	2.05
BANP	-0.589916	5.29663	5.35996	0.0206042	31.18	25.28	31.6	46.83	30.85	55.95	44.53	34.52	51.64
BAP1	0.0196561	6.32752	0.00605839	0.937959	105.87	81.9	59.84	77.38	69.05	78.78	97.07	71.32	79.98
BARD1	0.877696	3.55979	4.04912	0.0441944	12.69	13.65	3.82	13.31	13.16	11.36	20.92	9.36	5.67
BARX2	0.210991	4.94864	0.250951	0.616406	2.67	31.09	52.55	0.65	60.09	36.04	3.63	52.27	37.94
BASP1	1.67949	3.92346	11.4991	0.000696281	28.79	21.93	8.22	24.72	10.28	7.25	18.43	13.83	0.79
BATF	-2.49605	3.99207	14.7995	0.000119565	3.5	17.09	76.86	0.48	3.21	33.33	2.22	1.96	4.09
BATF2	1.01353	0.666001	0.655508	0.41815	2.58	1.06	0	0.24	1.77	0.43	0.4	2.94	3.94
BATF3	-0.0729837	3.37776	0.038634	0.844176	10.76	7.4	9.72	9.81	8.24	7.03	10.9	13.94	14.48
BAX	0.202231	2.89009	0.25557	0.61318	5.79	7.22	6.48	7.07	6.97	6.71	10.02	8.49	6.3
BAZ1A	-0.0609631	8.52345	0.034151	0.853386	258.56	303.13	581.19	354.93	390.67	323.67	355.65	449.29	293.15
BAZ1B	-0.276672	7.90906	1.31734	0.251069	236.94	218.67	249.91	260.67	216.48	253.33	268.33	195.9	261.51
BAZ2A	-0.671241	7.21118	7.77181	0.00530677	104.95	140.82	184.39	110.84	142.9	231.26	84.42	115.43	217.58
BAZ2B	-1.21496	8.36336	23.2944	1.39005e-06	138.98	236.37	516.37	171.11	314.11	716.38	130.3	210.6	528.99
BBC3	0.350525	6.33185	1.24124	0.265233	28.24	95.73	72.81	10.04	107.19	89.39	35.25	163.45	122.01
BBIP1	1.2043	3.87725	12.7173	0.000362293	17.84	20.61	10.19	18.01	17.58	6.6	13.39	18.19	7.87
BBOX1	1.73051	5.9829	23.3928	1.32071e-06	15.08	104.27	43.06	16.34	200.5	24.24	16.62	95.72	51.32
BBS1	-1.08569	3.63056	9.50211	0.00205236	13.34	8.01	15.97	12.12	10.89	20.99	10.7	5.01	13.07
BBS10	0.987534	4.03756	8.06793	0.00450557	39.74	9.95	6.6	31.08	13.6	5.41	23.95	10.02	5.04
BBS12	1.55122	4.24994	17.4838	2.89765e-05	19.22	32.76	7.06	23.3	22.33	8.98	13.59	29.18	12.91
BBS2	0.120389	4.8031	0.140529	0.707756	47.46	42.62	27.2	16.23	22.11	24.89	17.96	25.59	25.82
BBS4	-0.440602	4.12039	1.77622	0.182615	17.84	15.59	20.95	14.74	18.46	18.4	11.23	13.39	24.72
BBS5	-0.327866	1.80946	0.340522	0.559528	4.87	3.61	4.86	4.46	2.21	4	2.49	1.96	1.42
BBS7	0.434974	4.23295	1.5082	0.219414	26.4	16.12	18.4	33.34	15.53	11.9	20.58	17.31	7.56
BBS9	-1.06144	3.9406	7.67769	0.00559076	18.3	5.28	17.59	12.48	10.28	20.99	14.73	14.81	22.67
BBX	0.198974	7.01097	0.661337	0.416088	126.66	126.64	140.29	166.83	151.91	119.9	106.75	125.88	94.15
BCAM	-2.19473	4.62794	29.1404	6.73202e-08	38.63	10.22	60.31	16.34	9.12	61.57	10.76	4.9	9.6
BCAN	-2.78943	0.580709	7.73066	0.00542908	0.46	0.62	7.99	0.77	0.17	1.08	0.34	0.33	0.94
BCAP29	1.04608	6.33263	11.741	0.000611378	82.97	114.05	72.81	101.04	89.39	44.8	105.81	85.26	27.08
BCAP31	1.1572	7.03605	24.7547	6.51098e-07	151.12	153.06	70.26	135.09	134.78	57.68	198.78	190.89	87.54
BCAR1	-0.00278439	6.66883	0.000143789	0.990433	119.67	67.64	61.58	134.91	81.76	80.62	164.4	96.15	107.22
BCAR3	-0.936667	5.26102	8.0163	0.00463581	44.15	20.87	47.11	51.88	25.21	58.33	58.52	17.21	19.99
BCAS2	1.02371	6.09749	15.9576	6.47768e-05	75.7	72.13	44.33	103.95	77.39	34.63	95.59	77.75	32.59
BCAS3	-1.43458	4.66055	19.0565	1.26902e-05	12.42	19.37	37.39	7.85	20.34	48.16	9.35	13.72	58.72
BCAS4	-1.59274	0.832689	1.71002	0.190982	2.67	0	2.89	1.49	0.66	2.06	3.23	1.2	0.16
BCAT1	2.93331	1.43362	6.96186	0.00832653	5.52	4.58	0.12	1.72	1.77	0.54	7.47	0.22	0
BCAT2	0.498141	2.16619	0.906299	0.341098	4.6	4.49	4.17	1.66	5.69	3.03	2.89	7.08	5.51
BCCIP	1.24607	6.73903	17.8379	2.40545e-05	102.65	90.45	49.54	209.14	98.84	35.71	211.22	119.13	42.19
BCDIN3D	-0.332176	1.9566	0.3833	0.535842	2.48	2.11	3.24	3.68	5.58	4.33	2.42	3.59	6.14
BCDIN3D-AS1	-3.65236	-0.0449866	8.05819	0.00452983	0.09	0	1.16	0.12	0.39	2.06	1.08	0.11	2.99
BCKDHA	0.635724	4.11213	3.50286	0.061263	17.94	19.64	9.84	13.25	22.89	12.77	16.35	21.56	19.84
BCKDHB	-0.587462	3.01736	2.2684	0.132037	5.24	6.61	8.8	5.94	7.46	15.15	4.57	8.06	9.92
BCKDK	0.258606	3.77135	0.331921	0.56453	15.73	14.88	4.75	7.49	12.22	12.55	14.8	17.1	22.2
BCL10	0.916132	5.57298	9.78108	0.00176317	24.83	51.17	47.81	26.69	75.9	33.76	32.29	99.31	35.11
BCL11A	-0.531894	3.8988	2.07889	0.149349	10.21	19.02	27.2	4.52	15.92	15.8	3.57	12.09	25.19
BCL11B	-1.58446	0.501505	1.52713	0.216544	0.55	2.11	5.67	0	0.44	1.95	0.81	0.11	0
BCL2	0.221975	4.00024	0.376226	0.53963	18.95	19.55	19.1	12.06	17.41	15.47	19.04	12.3	8.34
BCL2A1	2.44644	4.58193	29.5487	5.45282e-08	2.85	49.32	15.97	0.42	48.65	3.79	3.36	69.91	19.84
BCL2L1	0.589472	5.93404	4.20522	0.0402997	58.87	64.03	33.68	36.08	78.44	56.27	60	92.78	68.64
BCL2L11	-0.768803	5.9932	10.2931	0.00133531	58.87	38.75	72.23	70.49	52.35	95.01	58.79	50.85	74.63
BCL2L12	-0.784352	2.2245	1.90976	0.16699	3.86	4.76	3.36	2.62	1.99	6.28	2.56	5.34	10.71
BCL2L13	0.471961	5.98197	3.14627	0.0761008	61.17	61.03	61.46	88.55	73.86	48.7	64.98	69.36	37.79
BCL2L14	-0.362502	0.557894	0.145512	0.702861	0	1.5	0.93	0.42	2.87	2.38	0.07	0.76	3.15
BCL2L15	-2.86893	0.153439	3.37143	0.066336	0	0	3.01	0.18	0.39	0.65	2.22	0.87	1.57
BCL2L2	0.730929	4.90711	6.0653	0.0137863	36.98	26.95	25.58	30.96	36.43	18.72	34.58	39.85	18.11
BCL3	-1.3526	5.01301	18.9758	1.32385e-05	18.76	26.86	60.54	5.65	18.52	50.1	13.25	26.35	70.38
BCL6	-0.558475	7.67066	5.12966	0.0235203	217.44	149.8	259.05	201.06	170.71	220.11	175.84	179.67	258.83
BCL6B	-2.39964	1.6625	13.1382	0.000289338	3.96	1.41	8.68	0.95	0.33	4	2.02	1.96	4.57
BCL7A	-0.407232	3.91897	1.66741	0.196605	12.33	15.15	20.03	10.16	15.98	20.56	8.95	13.39	18.42
BCL7B	0.787971	5.77668	9.42033	0.00214593	52.52	55.57	43.99	49.33	64.02	36.25	59.67	90.82	39.52
BCL7C	0.53605	3.11792	1.29997	0.254218	12.14	5.02	2.2	6.36	7.63	5.63	13.45	13.18	11.02
BCL9	-0.0972106	4.74999	0.118933	0.730195	31	21.49	25.35	34.29	21.17	26.95	32.36	26.46	21.41
BCL9L	-0.749961	7.65694	10.0032	0.0015627	73.12	179.31	286.49	82.67	195.25	330.06	80.59	213.32	375.02
BCLAF1	0.43778	9.30331	2.47775	0.115467	661.34	634.35	573.2	686.27	790.02	489.56	713.99	661.2	474.36
BCO2	-1.19641	1.75306	3.66434	0.0555885	2.67	2.11	4.63	7.37	1.88	3.14	3.3	0.76	2.68
BCOR	-0.244099	5.6687	0.811655	0.367632	63.19	53.46	93.41	37.03	40.08	40.8	48.1	42.25	38.1
BCORL1	-0.980286	4.86583	12.0791	0.000509893	18.86	32.67	60.77	16.17	18.91	33.98	17.69	18.84	43.77
BCR	-0.163242	7.03889	0.306383	0.579908	122.61	119.33	108.92	76.07	147.88	150.2	84.09	153.43	219.94
BCS1L	-0.4606	4.12336	2.02735	0.154489	13.61	12.86	20.95	20.39	13.6	21.75	17.15	17.64	17.48
BDH1	-0.0642483	3.20016	0.0270022	0.869476	4.51	9.16	9.14	1.72	8.4	7.68	5.99	15.68	19.84
BDH2	0.0978315	4.90794	0.0998132	0.752054	30.54	41.66	66.9	14.86	33.22	26.73	11.84	26.57	16.53
BDKRB1	3.75653	-0.492336	4.18966	0.0406712	0.55	2.29	0	0.24	0.55	0.11	0.81	0	0
BDKRB2	0.468193	2.69548	0.582467	0.445347	20.51	11.71	5.56	3.51	2.32	0.97	8.95	0.54	2.36
BDNF	0.729404	1.21241	0.646267	0.42145	5.79	0.79	0	5.82	1.6	1.95	1.75	0.54	0.31
BDNF-AS	-1.27362	0.567108	1.68312	0.19451	0.74	0.7	6.25	0.83	1.16	1.62	0.13	0.44	0.31
BDP1	-0.73084	8.91784	7.63669	0.00571929	349.62	335.71	610.24	534.89	455.74	729.48	400.04	365.01	570.87
BEAN1	-0.0403176	-0.611017	0.000637565	0.979856	0.37	0.18	0	0.71	0.5	0.54	1.21	0.11	0.47
BECN1	0.57317	6.30313	5.67623	0.0171962	78.74	85.78	66.09	74.77	92.71	64.71	91.15	99.53	55.42
BEGAIN	-0.846239	1.3094	1.03386	0.309254	5.06	0.44	2.43	5.82	0.94	0.54	4.04	0.33	0.47
BEND3	0.844831	3.15722	4.59809	0.0320077	10.03	7.31	2.89	15.33	7.74	4.76	15.47	8.6	5.98
BEND5	-1.84518	0.905509	2.4433	0.118028	4.42	0	4.4	1.72	0.55	1.08	2.49	0.44	0.16
BEND6	1.4562	1.23836	3.58212	0.0584044	3.04	3.61	0.81	2.56	1.22	0.22	4.64	1.63	1.57
BEND7	-0.32753	3.70466	0.858523	0.354152	7.27	10.57	17.02	12.18	19.29	15.47	8.54	10.13	15.43
BEST1	-0.285514	2.02952	0.173647	0.67689	2.48	3.61	0.81	1.43	2.49	4.22	2.35	6.1	12.91
BEST4	-0.486919	0.221548	0.136823	0.71146	1.2	1.14	0.12	1.9	0.39	0.54	1.48	0.11	2.05
BET1	0.806023	3.9963	5.54961	0.0184848	13.61	21.58	13.54	20.68	18.85	9.09	14.13	18.95	11.34
BET1L	0.109328	3.85881	0.0905814	0.763439	14.26	16.73	8.91	12.01	10.89	15.58	14.73	18.19	17.95
BEX1	-2.00265	2.96674	5.42024	0.0199047	18.03	0	0.23	42.38	0.33	1.3	4.91	0	0
BEX2	0.201358	4.99493	0.473028	0.491597	52.61	21.31	21.18	66.33	23.55	14.07	48.5	17.97	19.21
BEX4	-0.152219	3.71496	0.202139	0.653	17.66	11.01	16.44	14.44	13.6	12.55	11.37	9.69	9.76
BEX5	0.856687	2.24422	2.98454	0.0840631	6.44	4.67	3.47	7.25	4.64	2.38	5.72	4.25	1.73
BFAR	1.05838	5.26055	16.7161	4.341e-05	52.15	38.84	20.84	56.46	44.34	19.59	46.89	43.45	20.31
BFSP1	-0.196948	2.47744	0.15636	0.69253	2.12	8.19	5.32	4.58	7.35	8.12	1.95	3.48	7.71
BGN	3.60557	1.0481	11.1717	0.000830527	4.42	5.72	0	2.14	2.16	0.65	0.67	0.76	0
BHLHA15	0.0718304	1.51752	0.00993617	0.920598	1.01	1.06	0.35	0.3	2.21	2.27	4.91	5.01	7.87
BHLHB9	0.172113	2.00478	0.0718833	0.788614	8.65	1.59	0.81	6.95	3.92	5.3	3.09	2.18	1.57
BHLHE40	0.0849216	8.2154	0.0926689	0.760811	153.15	335.19	325.26	104.3	433.02	394.98	96.26	426.1	405.72
BHLHE41	0.912981	4.83265	6.51562	0.0106931	31.73	17.35	5.21	36.14	40.19	22.29	48.1	30.16	23.14
BHMT2	2.06254	-0.357116	1.52782	0.216439	0.83	0	0	0.42	0.83	0.54	0.94	1.74	0
BICC1	1.77255	4.71843	11.3117	0.000770211	101.55	28.53	4.28	51.59	10.17	1.52	19.98	9.91	7.08
BICD1	-1.00209	5.21597	10.0108	0.00155628	28.97	22.81	29.52	58.07	24.16	50.97	31.21	22.76	64.86
BICD2	-0.121931	6.64951	0.270662	0.602888	127.3	63.85	66.9	170.99	64.46	70.34	179.14	74.48	84.07
BID	0.832849	5.8903	8.09933	0.00442816	31	117.04	73.39	26.03	78.39	38.96	47.69	76.77	42.98
BIK	1.03888	3.55687	7.17964	0.00737357	2.48	20.78	6.95	1.43	21.89	10.5	3.63	21.56	15.43
BIN1	0.0772345	2.92154	0.0346275	0.852378	2.85	5.02	5.56	2.32	11.06	8.77	5.79	12.74	13.07
BIN2	-0.525999	-0.00186187	0.0952974	0.757548	0	0	0	0	0.94	0.87	3.97	0.11	1.26
BIN3	-0.0862708	5.59499	0.102476	0.748878	35.14	42.45	33.68	35.54	60.53	70.34	35.05	54.12	66.91
BIRC2	0.597365	7.95437	3.99617	0.0456038	428.9	206.96	211.71	412.23	204.37	84.08	325.71	217.02	139.18
BIRC3	0.857618	9.75161	5.89556	0.0151791	583.61	1350.61	1002.64	641.22	983.45	364.9	479.76	1513.5	837.26
BIRC5	-0.632577	0.55638	0.310845	0.577162	0.28	3.7	2.2	0.12	0.83	3.14	0.94	0.22	0.47
BIRC6	-0.258846	8.68481	0.937455	0.332933	370.31	418.5	380.94	420.31	389.84	502.23	354.57	353.14	512.46
BIVM	-0.0925193	1.80725	0.028392	0.86619	3.86	3.79	3.47	4.4	3.59	3.79	1.61	2.4	2.99
BLCAP	0.0524796	4.31354	0.0238159	0.877354	35.5	9.34	11	32.57	17.19	12.01	28.12	14.7	16.53
BLM	-0.479721	0.845219	0.334246	0.56317	0.46	2.11	1.74	0.42	1.77	3.57	1.82	1.09	1.89
BLMH	0.496911	3.74599	2.00361	0.156925	20.05	21.4	14.58	6.66	12.77	7.79	8.81	14.7	12.6
BLNK	-2.0427	1.2432	2.63935	0.104246	0.18	1.59	4.17	0.24	1	7.47	4.84	0.22	0.16
BLOC1S1	0.655157	-0.219571	0.332968	0.563917	0.64	0.26	0	0.48	1.33	0.97	1.01	0.65	0.63
BLOC1S2	1.24422	5.00089	20.4207	6.21536e-06	39.83	30.91	10.88	45.64	29.96	15.58	55.43	41.05	16.69
BLOC1S3	-0.510651	2.75122	1.55726	0.212067	6.99	4.84	6.95	7.79	4.98	8.33	6.32	5.88	7.08
BLOC1S4	-0.331085	2.91831	0.604505	0.436864	9.29	4.84	5.32	8.26	5.58	7.03	6.93	8.17	11.34
BLOC1S6	0.826653	6.47202	8.88047	0.00288237	99.06	87.89	79.87	91.82	97.24	45.23	127	120.22	48.65
BLVRA	0.899663	4.02023	5.27993	0.0215726	28.61	14	12.15	21.93	14.7	10.17	20.65	17.75	3.94
BLVRB	0.820862	3.86664	3.83607	0.0501609	7.73	15.06	3.7	7.85	19.79	12.99	9.89	28.75	24.4
BLZF1	0.294306	5.48791	1.30905	0.252567	29.34	37.87	38.08	44.28	48.32	38.42	45.34	71.98	48.81
BMF	-1.51102	3.90092	7.67604	0.00559588	18.03	8.54	36.11	2.08	10.78	34.52	6.53	6.42	10.55
BMI1	0.590082	0.441779	0.417865	0.518004	2.12	0.44	0.23	1.43	1.22	1.19	1.75	1.42	0.63
BMP1	-0.916579	4.26883	5.85622	0.0155221	33.3	19.29	21.53	16.46	9.12	18.61	12.11	11.54	30.54
BMP10	4.77419	-0.778516	3.84579	0.0498711	0	1.5	0	0	0.83	0	0.61	0	0.63
BMP2	0.611909	4.70998	1.40785	0.235414	14.35	22.63	11.92	37.5	12.88	7.79	18.03	60.65	48.81
BMP2K	-0.0733923	4.84267	0.0564861	0.812139	31.92	22.9	23.61	47.84	16.2	23.37	48.1	23.74	18.58
BMP3	0.521294	0.379647	0.181729	0.669892	0	0.88	2.43	0.06	2.87	0.97	0.4	2.18	0.31
BMP4	-2.45591	2.26534	15.243	9.45285e-05	7.63	1.41	8.91	8.32	1.38	5.74	6.39	0.11	1.57
BMP5	2.58758	3.65571	7.78822	0.00525879	50.96	1.14	0	48.79	0.39	0.22	8.95	0.11	0
BMP6	-0.0539958	1.69058	0.00584356	0.939067	2.12	3.26	3.59	4.16	1.55	0.76	7.4	1.52	2.83
BMP7	0.287234	1.6298	0.102683	0.748633	5.7	2.55	0.93	9.09	0.28	0.11	4.64	0.65	1.57
BMP8A	0.796363	0.673485	0.421172	0.516353	1.1	2.99	0	1.72	0.83	0.87	2.02	0.76	2.52
BMP8B	-1.09411	0.691982	1.73041	0.188359	0.83	0.97	2.43	1.66	1.05	2.92	1.82	0.65	0.63
BMPER	3.92332	0.282235	4.81231	0.0282571	0.18	5.72	0	0.53	1.33	0.11	0.81	0	0.31
BMPR1A	0.28342	5.87774	0.931768	0.334404	90.42	85.34	63.89	41.66	69.93	38.42	46.55	38	53.37
BMPR1B	-1.74054	2.81925	8.10494	0.00441447	10.39	1.67	1.39	20.62	1.38	8.77	13.52	0.33	2.99
BMPR2	-0.285691	6.38669	0.644084	0.422236	223.42	45.44	78.6	85.05	66.95	77.05	59.2	56.84	58.88
BMS1	0.142688	8.15236	0.312324	0.576258	318.25	240.07	209.97	472.13	240.25	201.17	402.33	235.97	238.52
BMS1P4	-1.61251	4.68722	17.8334	2.41108e-05	20.14	17.7	23.73	15.1	13.16	46.53	15.07	13.07	67.07
BMX	-2.09635	0.0471024	2.18497	0.139364	0.46	0	2.66	0.65	0.11	0.43	1.14	1.63	1.1
BNC1	3.39378	2.17443	17.196	3.37146e-05	6.81	2.99	0	15.81	2.43	0.43	8.27	0.76	0.16
BNC2	7.35939	0.816361	20.2113	6.93414e-06	0.55	1.67	0	2.26	1.71	0	5.92	1.2	0
BNIP1	0.979156	4.22588	8.99881	0.00270155	17.38	26.24	17.59	17.95	21.84	8.98	19.51	25.59	11.49
BNIP2	0.458848	7.18868	3.72099	0.0537326	143.03	143.99	117.6	167.01	169.22	119.79	183.98	160.51	105.96
BNIP3	0.943752	5.78503	11.466	0.000708799	65.77	57.6	40.86	55.45	43.84	26.84	72.99	98.87	32.27
BNIP3L	0.556505	6.73611	4.69613	0.0302307	124.17	97.14	88.9	103.71	132.29	81.7	95.12	148.75	85.96
BNIPL	-1.15437	2.90098	3.24267	0.0717437	0.92	3.08	6.37	0.18	13.54	31.82	1.08	2.83	6.3
BOC	-0.822382	4.30435	5.01577	0.0251175	52.24	6.61	18.52	50.93	5.75	10.5	20.92	5.01	5.04
BOD1	0.581204	6.47519	4.49608	0.0339726	120.31	102.51	98.27	107.04	70.76	40.26	121.35	91.36	46.92
BOD1L1	-0.780601	8.10278	9.68135	0.00186148	244.67	177.63	336.37	323.2	228.03	395.63	215.46	216.04	335.82
BOK	-0.154215	3.75126	0.228305	0.632784	5.98	12.59	12.15	8.68	15.53	19.26	9.62	16.88	19.36
BOLA1	-0.235562	2.62119	0.252683	0.615192	4.69	4.58	5.44	7.73	6.3	6.71	3.09	6.86	8.66
BOLA3	1.3861	3.07729	8.71705	0.00315248	8	9.86	5.21	8.02	12.22	2.27	5.45	15.68	7.56
BOLA3-AS1	0.365306	1.2858	0.257302	0.61198	5.61	1.67	1.5	3.63	1.55	0.43	2.76	1.2	1.73
BOP1	0.128848	3.18466	0.116658	0.732688	11.68	8.19	7.06	10.1	4.75	5.41	15.4	9.8	7.71
BORA	0.470539	1.75592	0.562971	0.453066	3.5	3.7	1.16	2.44	4.2	3.03	2.09	4.03	4.88
BPGM	1.52905	6.49504	29.1548	6.68189e-08	22.9	203.88	85.42	20.74	155.84	41.66	39.82	175.86	64.08
BPHL	-0.954985	2.82082	3.38468	0.065805	8.55	3.52	13.77	2.5	7.85	9.52	3.3	4.46	9.13
BPI	-3.14478	-0.350011	2.74458	0.0975847	0	0	3.01	0.24	0.22	0.65	1.08	0.44	0.16
BPIFB1	-2.34659	-0.263378	2.3668	0.123941	0.18	0.09	0.12	0.53	0.39	4.65	0.2	0	0
BPNT1	1.17955	4.6506	12.833	0.000340552	17.11	35.4	26.28	11.59	39.86	15.69	17.69	47.37	13.38
BPTF	-0.65443	8.43527	6.73738	0.00944134	320.18	263.94	422.15	371.1	312.84	446.71	285.96	255.9	435.32
BRAF	-0.391926	5.50738	2.57506	0.10856	39.55	35.23	40.74	53.07	42.12	58.33	46.28	38.44	54.16
BRAP	0.113411	6.09024	0.173432	0.677079	52.43	61.03	73.97	91.53	69.54	55.19	79.17	72.2	56.36
BRAT1	-0.594533	4.74457	4.05842	0.0439516	31.55	26.07	27.55	22.23	19.29	36.58	24.82	19.49	32.43
BRCA1	-0.722907	2.39274	2.35386	0.124973	1.75	5.9	8.1	1.43	5.97	12.01	1.82	3.59	5.67
BRCA2	-0.868424	2.8983	4.96469	0.02587	6.9	6.78	11.34	5.41	5.47	11.8	4.91	5.01	8.34
BRCC3	0.182904	4.51096	0.288823	0.590976	20.7	23.95	38.08	14.98	24.16	20.13	12.38	32.34	17.16
BRD1	-0.773002	6.50298	11.1295	0.000849655	75.52	69.13	125.59	93.84	78.5	141	66.26	65.34	99.82
BRD2	-0.382863	9.88636	1.68774	0.1939	944.64	891.07	1075.68	760.26	774.43	872.54	845.56	903.59	1449.06
BRD3	-1.29762	4.63592	15.0565	0.000104342	28.24	17.79	34.26	13.79	16.09	43.94	12.65	15.35	40.93
BRD4	-0.848751	7.31043	11.2031	0.000816593	114.98	114.84	162.98	125.11	130.96	278.65	102.58	137.64	259.93
BRD7	0.126231	6.99665	0.293927	0.587715	125.09	118.54	116.91	129.56	138.81	114.92	152.03	129.47	122.33
BRD8	-0.675928	7.57088	6.28707	0.0121622	203.64	205.11	208.12	160.11	130.3	281.25	141.26	135.46	244.82
BRD9	-0.964665	6.40483	14.636	0.0001304	81.86	60.85	84.5	77.26	53.73	120.01	84.56	59.46	139.33
BRE	-0.893618	3.74151	6.82103	0.00900907	8.28	8.45	18.29	8.2	14.7	25.65	5.65	11	19.21
BRE-AS1	-1.45201	2.35432	6.65469	0.00988954	10.76	0.97	3.47	13.08	0.77	2.27	7.26	1.74	3.62
BRF1	-0.424759	5.25599	2.49316	0.114342	32.93	36.99	37.04	33.64	34.16	53.78	39.69	29.29	45.03
BRF2	0.170241	4.15718	0.182242	0.669454	18.76	15.85	8.1	12.48	16.53	23.81	26.84	20.36	16.22
BRI3	0.502383	2.94287	1.6006	0.205819	6.99	8.01	7.06	4.4	9.67	5.84	6.73	11.32	7.71
BRI3BP	-0.156353	1.18994	0.058197	0.809369	1.75	2.29	2.78	1.49	1.49	1.08	2.35	2.5	3.62
BRICD5	-2.02804	0.00807774	3.28682	0.0698383	0.37	0	1.62	0.3	0.61	1.84	0.74	0.98	1.57
BRIP1	-0.489984	1.83039	0.599887	0.438621	5.06	5.81	3.01	2.62	2.6	6.93	1.28	1.2	2.05
BRIX1	0.902612	6.14386	6.471	0.0109649	79.47	44.47	43.06	166.95	60.31	22.4	142.34	55.21	19.52
BRK1	1.606	5.10159	27.0879	1.94414e-07	31.55	39.28	20.95	38.63	48.98	13.09	42.11	58.58	13.7
BRMS1	0.234809	6.36114	0.919719	0.337549	94.19	90.36	58.92	95.51	61.31	60.93	113.82	83.3	79.82
BRMS1L	-0.247925	4.70547	0.677729	0.41037	35.41	28.45	23.84	34	16.92	20.56	31.08	16.01	26.92
BROX	0.791249	6.21	9.52196	0.00203028	67.15	87.01	73.73	58.96	103.98	54.43	60.34	110.74	48.18
BRPF1	-0.0444859	5.93449	0.0348076	0.851999	49.3	56.63	52.44	57.41	68.6	66.34	60.54	61.85	75.89
BRPF3	-0.419312	6.05828	2.70201	0.100222	66.78	64.99	104.99	73.64	54.73	59.52	58.52	49.66	65.49
BRSK1	0.212669	2.94695	0.194583	0.659129	14.99	5.81	7.06	15.16	3.76	2.81	13.79	2.4	1.26
BRSK2	1.5105	-0.329853	0.793308	0.373102	0	0.35	0	1.9	0.33	0.76	1.48	0.22	0
BRWD1	-0.778605	8.15912	9.35369	0.00222537	242.64	221.49	357.79	264.06	242.68	521.27	217.48	206.9	297.09
BRWD1-AS1	-2.6107	-0.0332023	3.40177	0.0651265	1.84	0.09	0	0.3	0.17	2.27	0.67	0.44	2.05
BRWD3	-0.480887	6.14934	4.35847	0.0368254	62.45	62.79	92.37	59.85	66.17	90.79	55.09	63.05	85.02
BSCL2	-2.01554	0.560947	6.01111	0.0142161	1.01	0.7	2.66	0.83	0.28	2.27	0.81	1.09	2.83
BSDC1	0.244616	6.43006	0.909542	0.340236	82.69	90.62	84.04	76.37	99.28	97.72	92.63	92.56	58.41
BSG	0.445562	7.40602	3.59758	0.0578637	153.24	211.63	140.99	145.97	208.19	148.36	150.88	199.49	166.1
BSN	1.19297	1.90215	1.95751	0.161779	5.43	3.17	0	10.52	1.6	1.73	6.66	0.87	1.1
BSN-AS2	-2.38337	-0.766129	2.55439	0.109988	0.55	0	0.69	0.71	0.33	0.65	0.54	0	0.16
BSPRY	0.339773	4.26476	0.640857	0.423401	3.68	18.93	28.36	1.49	36.15	26.73	4.24	36.15	16.06
BST1	1.77163	-0.72484	1.15339	0.282841	0.83	0	0	0.65	1.16	0.43	0.2	0.22	0
BST2	-0.231498	3.62325	0.313367	0.575621	22.54	5.64	5.56	29.66	6.3	8.01	25.7	2.07	2.83
BTAF1	-0.561831	8.17559	5.08117	0.024187	220.29	239.19	337.53	313.63	269.27	372.26	239.95	230.31	378.48
BTBD1	1.34744	6.00857	29.2424	6.38659e-08	69.72	94.32	39.36	68.29	78.22	30.73	83.82	82.65	30.23
BTBD10	1.25686	6.15137	26.2616	2.98161e-07	88.21	65.96	28.82	116.61	66.95	28.89	133.86	77.97	30.07
BTBD11	-0.276916	5.00126	0.878218	0.34869	61.26	16.64	18.98	49.98	15.26	14.5	77.16	11.76	20.47
BTBD16	-2.08645	-0.655275	0.543536	0.460971	0	0	3.24	0.42	0.28	0.11	0.2	0.22	0
BTBD19	-0.810034	4.28173	3.36038	0.0667829	22.54	20.7	14.24	12.36	11.28	19.48	12.58	13.61	47.7
BTBD2	-0.28716	3.98585	0.653263	0.418948	13.43	16.12	18.98	8.86	18.19	21.75	5.52	16.99	21.73
BTBD3	0.577989	5.01489	3.92444	0.0475891	37.71	35.93	20.14	32.99	47.32	26.73	26.97	31.8	29.6
BTBD6	-0.0696006	4.49896	0.046026	0.830129	20.05	30.21	23.73	8.8	23.38	24.35	17.42	22.65	31.8
BTBD7	-0.291218	5.84171	1.34932	0.245398	55.37	51.17	65.63	69.95	46.93	53.24	73.12	43.99	55.1
BTBD8	-0.37352	1.06744	0.244447	0.621012	0.46	2.73	1.5	0.12	2.54	3.14	0.34	1.96	5.35
BTBD9	-0.480038	4.80947	2.63351	0.10463	19.59	18.32	24.54	22.47	29.19	33.87	20.32	30.71	52.43
BTC	1.71647	0.620625	2.36686	0.123936	1.2	2.47	0	0.36	3.7	2.38	0.47	0.98	0.31
BTD	0.398813	2.81903	0.82404	0.364002	2.58	9.25	9.61	3.8	10.06	5.84	5.25	9.36	6.3
BTF3	1.11449	7.53276	11.0052	0.000908548	187.36	203.26	179.65	238.33	210.95	72.83	220.03	273.1	79.03
BTF3L4	1.05585	5.03449	12.613	0.000383075	33.48	38.75	25.23	45.88	42.57	18.61	39.35	35.83	13.07
BTG1	0.0444617	7.87592	0.032607	0.856702	129.05	301.19	255.58	104.42	252.08	245.76	120.75	337.24	367.15
BTG2	-0.190937	7.8533	0.423123	0.515383	277.6	242.63	311.26	99.85	233.51	197.71	206.18	207.98	303.38
BTG3	0.907948	6.01715	11.6588	0.000639006	81.31	70.89	52.78	87.54	67.77	29.22	85.9	72.63	32.75
BTK	-2.59532	-0.218074	1.3372	0.247528	0	0	2.43	0.71	0.22	0.11	2.22	0.22	0.16
BTLA	-1.42896	-0.776642	0.597434	0.439559	0.83	0	0	0.59	0.11	0.43	1.41	0	0
BTN2A1	-0.0360394	5.7867	0.02159	0.883183	52.06	66.49	76.63	40.3	45.39	51.4	42.04	66.32	54.95
BTN2A2	0.0259333	5.10827	0.00860513	0.926091	27.69	44.03	60.54	20.74	32.51	26.84	19.04	42.79	35.11
BTN2A3P	-1.52638	1.79483	6.89837	0.00862744	3.04	1.85	9.38	1.9	2.27	5.52	1.88	1.52	2.83
BTN3A1	-0.353202	4.17177	1.08475	0.297638	8.83	18.05	38.78	5.71	22	20.34	7	19.6	20.94
BTN3A2	0.0441653	4.13222	0.0145927	0.903849	4.87	27.3	40.63	3.57	21.78	16.67	6.12	20.69	15.11
BTN3A3	-0.225568	2.58475	0.227556	0.633342	2.67	9.25	17.36	1.72	7.02	8.01	0.94	3.59	2.2
BTNL9	-0.44409	-0.730847	0.0924319	0.761108	0.64	0	0	0.18	0.28	0.22	1.14	0.44	1.1
BTRC	-0.221532	4.60939	0.545984	0.459963	25.57	24.39	35.54	18.84	22	29.65	20.11	23.74	18.42
BUB1	-0.150754	0.144268	0.00993603	0.920599	0	0.53	0.12	0.3	1.49	3.79	1.01	0.44	0.79
BUB1B	-1.96062	1.8315	3.21679	0.0728865	1.01	4.32	1.5	0.65	1.33	16.56	1.68	0.22	3.94
BUB3	0.34221	5.56727	1.6708	0.196151	56.66	47.12	39.59	60.74	42.84	44.15	59.67	47.91	26.13
BUD13	0.0609155	4.92999	0.0438361	0.834159	24.01	35.05	39.01	25.38	30.24	24.89	35.85	30.05	28.34
BUD31	0.810175	7.14219	9.53886	0.00201166	174.95	149.01	109.15	199.46	132.45	64.6	224.07	143.85	71.63
BVES	0.161004	2.73755	0.0634063	0.801191	11.68	0.88	3.24	17.89	1.71	0.87	14.8	4.68	1.73
BYSL	1.28273	3.93042	11.7375	0.00061252	19.04	13.91	4.05	30.19	12.22	4.76	24.62	16.55	9.6
BZRAP1	-1.8604	3.29003	17.0138	3.71087e-05	4.42	6.87	16.44	2.5	6.63	29.11	4.24	3.05	14.17
BZRAP1-AS1	-1.44603	0.53527	2.60898	0.10626	0.83	1.32	1.97	2.08	0.39	2.06	1.35	0.33	1.26
BZW1	1.05462	8.06537	13.9501	0.000187731	309.05	357.64	210.67	331.28	268.11	142.52	367.22	315.46	106.74
BZW2	1.06998	6.28488	16.5845	4.653e-05	106.51	93.53	62.85	92.24	81.93	37.77	97.14	95.61	32.12
C10orf10	0.102308	7.16663	0.13106	0.717336	61.07	172.61	156.15	33.76	183.53	146.2	102.38	200.25	236.16
C10orf105	-2.43299	-0.213396	4.76261	0.0290844	0.09	0.18	0.58	0.18	0.33	1.08	0.54	0.22	4.09
C10orf11	-3.09407	-0.55517	5.22029	0.0223249	0.92	0.26	0.69	0.36	0.17	1.95	0.07	0	0.47
C10orf111	-0.618949	1.49034	1.11341	0.291343	1.1	3.26	4.51	0.89	2.76	3.03	0.87	2.4	5.67
C10orf113	-2.89525	1.6034	16.895	3.95054e-05	0	1.14	5.32	0.06	0.94	10.39	0.34	0.98	8.19
C10orf114	-0.388868	0.27888	0.124334	0.724381	1.29	0	0.69	1.78	1.99	1.84	0.34	0.65	0.47
C10orf118	-0.109379	7.91675	0.193099	0.66035	167.77	185.73	257.55	233.69	287.3	289.15	204.23	288.35	259.62
C10orf12	-0.740897	4.759	6.57859	0.0103212	23.36	21.31	35.3	18.42	24.49	46.86	21.26	21.13	30.39
C10orf137	-0.352507	5.55897	1.94057	0.163607	43.6	48.26	46.18	42.61	40.8	55.73	44.53	39.09	62.19
C10orf2	0.281417	4.81508	0.873605	0.349959	39.28	20.61	18.64	60.32	18.02	14.18	42.85	21.02	16.22
C10orf25	-0.609132	0.123743	0.408889	0.522534	0.74	0.26	1.04	1.25	0.5	0.43	1.82	1.09	1.1
C10orf32	0.310332	3.65612	0.676023	0.41096	13.15	12.95	18.17	9.33	13.65	6.49	11.5	15.24	11.49
C10orf35	0.214569	0.553627	0.0759309	0.782889	0.92	1.41	0.69	0.95	1.22	1.08	1.21	1.96	2.52
C10orf54	1.76339	2.43082	9.9594	0.00160031	1.38	2.99	0.58	1.72	13.6	3.14	6.12	11.32	5.83
C10orf55	0.486684	2.63588	1.08472	0.297643	2.76	7.31	3.13	1.13	4.26	4.11	3.57	16.33	12.75
C10orf68	-0.0761706	2.64122	0.0301729	0.862099	5.06	9.25	10.42	4.22	4.64	4.11	5.65	5.34	6.14
C10orf76	-0.742051	4.2169	5.0412	0.0247514	14.81	11.1	16.44	13.97	19.13	36.36	14.33	15.35	24.72
C10orf88	0.234462	2.77718	0.316263	0.573862	6.81	7.4	5.21	8.26	5.09	5.84	7.74	7.73	5.98
C10orf90	-0.569738	4.21513	2.15206	0.142379	1.38	24.04	33.92	0.18	23.6	26.08	1.01	17.21	39.36
C10orf91	-1.00654	-0.130258	0.893802	0.344449	0.55	1.76	1.04	0.24	0.33	0.76	0.2	0.33	2.05
C10orf95	-1.26006	-0.218701	1.10068	0.294117	0.37	0.18	0	0.3	0.55	1.52	0.67	0.54	2.68
C11orf1	0.235719	2.52431	0.223285	0.636548	5.33	5.2	9.14	3.74	7.91	4.65	4.98	5.88	3.31
C11orf24	0.636048	3.78286	3.05662	0.0804085	14.53	7.93	7.41	25.26	10.89	6.17	23.48	17.42	8.66
C11orf30	-0.667718	5.34289	6.65	0.0099156	41.12	23.87	40.86	42.67	31.84	54.32	40.16	37.35	51.8
C11orf31	0.047688	5.38816	0.0338101	0.854111	35.87	46.94	56.26	36.79	46.82	38.52	37.4	40.4	36.37
C11orf35	-2.70864	1.19735	10.1426	0.00144882	1.01	1.5	5.44	0.18	0.17	5.63	0.47	1.52	4.41
C11orf45	0.778023	-0.31645	0.370527	0.542717	0.92	0.97	0	0.71	0.72	0.87	0.74	0.22	0.31
C11orf48	0.456519	4.99152	2.76062	0.0966108	25.75	36.55	21.99	28.47	32.45	21.43	36.46	41.6	40.15
C11orf49	-0.16807	2.85426	0.140782	0.707505	11.04	5.64	4.17	7.55	6.58	9.85	6.79	5.55	6.3
C11orf54	0.478107	4.60976	2.73453	0.0982002	27.13	24.31	22.34	27.34	26.59	18.4	23.61	30.49	17.79
C11orf57	0.569783	5.9586	4.65459	0.0309706	61.72	61.47	55.21	76.67	61.25	34.74	86.98	76.01	43.77
C11orf58	0.973907	7.65516	11.0363	0.000893464	211.83	214.97	160.2	328.6	229.08	90.9	240.62	237.06	98.71
C11orf63	-0.591009	2.6092	1.2736	0.259093	4.42	2.03	7.76	9.98	7.13	8.44	5.92	4.36	2.99
C11orf65	0.427911	-0.0240017	0.1142	0.735412	0.09	0.79	0	0.3	1.49	2.6	0.87	0.33	0.79
C11orf68	-0.620387	3.01669	1.32366	0.249936	4.6	7.22	4.4	7.61	6.8	7.9	7.94	4.14	21.41
C11orf70	2.10457	0.296788	3.69654	0.0545256	2.76	1.41	0.12	1.43	0.72	0.11	1.88	0.33	0.31
C11orf71	-0.531866	2.24116	1.12501	0.288843	3.13	6.16	5.21	1.55	3.81	6.06	1.88	4.57	9.45
C11orf73	0.561777	3.83578	2.28517	0.130616	10.49	20.78	15.28	17.35	14.98	10.82	15	14.05	7.87
C11orf74	0.474706	3.40554	1.38618	0.239051	12.69	9.86	12.85	8.5	13.21	6.38	7	14.37	8.97
C11orf75	1.30022	1.73249	3.42376	0.0642644	2.76	2.64	1.39	0.95	8.84	2.16	1.01	5.23	3.15
C11orf80	-0.8303	3.45701	5.73867	0.0165953	3.4	6.61	12.39	4.52	11.17	22.29	4.78	13.18	19.84
C11orf82	0.14668	2.67402	0.048877	0.825029	1.47	11.54	25.35	2.26	7.52	3.57	1.14	2.5	0.79
C11orf83	0.356556	3.11198	0.590124	0.442371	8.19	10.57	3.01	6.89	6.47	7.47	9.75	11.11	13.07
C11orf84	-0.589473	3.7591	2.73505	0.0981684	12.42	9.25	9.49	21.81	7.85	16.77	17.02	9.91	15.74
C11orf91	-0.341973	3.65748	0.703755	0.401525	6.35	11.98	26.62	7.9	10.23	11.47	9.28	16.66	11.97
C11orf94	-1.44488	-0.274361	1.20576	0.272173	0.28	1.41	1.04	0.71	0.06	0.65	0.27	0.22	1.73
C11orf95	0.0495937	4.16164	0.0244576	0.875726	24.93	23.69	18.64	13.85	16.47	15.91	17.22	13.07	15.74
C11orf96	1.99954	5.98887	38.9535	4.34025e-10	77.17	109.38	22.22	63.24	101.88	18.61	42.98	97.02	37
C12orf10	0.774139	3.91254	4.85089	0.0276319	19.04	22.28	14.47	19.14	13.82	7.79	18.57	12.09	6.3
C12orf23	1.00462	5.93341	13.5586	0.000231224	60.16	85.16	61.7	47.31	70.1	27.59	71.37	88.31	36.53
C12orf29	1.15394	4.59379	14.629	0.000130886	28.05	26.33	12.5	38.51	23	9.96	38.88	26.35	11.49
C12orf39	0.604485	2.12467	0.631816	0.42669	0.74	8.19	11.23	0.12	7.13	1.52	1.68	3.16	4.25
C12orf4	0.770508	4.11128	4.2899	0.0383394	24.65	16.56	6.71	18.01	15.37	14.93	21.66	24.5	11.34
C12orf43	0.293299	3.70962	0.720298	0.396046	13.8	13.91	8.68	16.58	14.1	10.93	16.48	9.91	11.49
C12orf44	0.933649	6.28516	13.3238	0.000262063	60.25	104.45	63.32	72.45	94.36	45.02	95.66	110.85	53.69
C12orf45	0.450501	4.07529	1.39163	0.23813	12.05	25.54	27.66	13.73	17.91	9.52	15.74	17.53	10.39
C12orf49	0.507649	4.88718	2.75102	0.0971924	28.24	28.09	24.77	28.94	34.99	26.4	41.98	34.3	16.69
C12orf5	0.94337	3.83108	6.00595	0.0142577	16	12.59	8.8	26.15	14.43	8.55	22.8	12.74	3.62
C12orf52	-0.1015	3.22689	0.0767471	0.781755	5.98	7.13	8.8	6	10.28	10.39	10.43	11.98	11.97
C12orf54	-1.42838	-0.544594	0.922689	0.33677	0.55	0	0	0.06	0.39	1.19	0.27	0.76	2.05
C12orf57	0.179387	5.28404	0.401926	0.526096	45.25	41.3	27.78	25.97	27.03	19.8	64.51	40.51	57.15
C12orf60	0.849424	0.507728	0.650019	0.420106	1.29	1.94	0	0.83	1.49	1.84	0.67	1.85	1.42
C12orf61	-1.84766	2.10577	8.90643	0.00284168	2.21	2.47	3.7	2.08	1.88	5.19	2.35	1.74	17.16
C12orf65	-1.24095	4.11794	12.5903	0.000387748	17.29	11.27	21.41	23.77	7.02	16.56	19.44	9.69	28.65
C12orf66	-0.135302	2.23224	0.0794917	0.777987	4.51	3.17	3.59	5.11	5.2	4.87	6.32	3.38	4.41
C12orf68	0.759986	0.841572	0.519202	0.471182	4.97	0.09	0	3.21	0.39	0.32	3.97	0.65	0.31
C12orf70	-0.648091	0.662967	0.524487	0.468934	1.1	0	0.46	2.67	1.44	1.3	2.42	1.31	1.73
C12orf71	2.56894	-0.503109	1.2374	0.265974	2.02	0	0	0.24	0.17	0	2.02	0	0
C12orf73	0.295824	-0.141221	0.0630354	0.801761	0.28	0	0	1.37	0.5	0.43	1.61	1.31	0.94
C12orf75	-1.05647	2.02411	3.58871	0.0581733	3.68	2.29	4.4	5.05	2.1	7.58	5.11	2.29	2.52
C12orf76	0.412626	0.435473	0.236472	0.626766	0.64	0.7	0.81	0.65	2.43	1.62	1.35	1.42	0.79
C14orf1	0.709301	3.77595	3.4598	0.0628778	8.55	19.37	11.81	2.32	17.36	9.96	8.34	26.68	17.79
C14orf101	0.209549	3.86982	0.368131	0.544025	13.43	24.31	14.93	8.32	16.09	16.99	10.7	12.74	12.6
C14orf119	1.24074	4.71018	14.7216	0.000124609	27.41	32.85	23.15	27.28	34.16	12.44	24.01	40.83	11.49
C14orf132	-1.82055	2.43515	9.97635	0.00158564	20.51	2.73	4.86	9.33	0.77	3.03	3.57	0.11	1.89
C14orf142	1.07936	3.46288	7.9453	0.00482124	10.67	10.83	3.47	18.01	9.56	5.19	17.62	13.61	8.19
C14orf159	-1.63606	3.77028	19.6767	9.17118e-06	10.95	7.75	23.15	5.65	9.56	29.43	7.53	6.53	21.57
C14orf166	0.815055	6.6904	7.32338	0.00680631	105.04	126.11	103.94	127.19	108.68	40.47	141.8	113.03	61.24
C14orf169	-0.251446	3.90918	0.544262	0.460672	16.56	16.91	12.96	12.78	9.62	13.2	17.89	13.07	20.94
C14orf178	0.605793	-0.289862	0.172132	0.678224	0.46	0.53	0	1.6	0.11	0.97	1.21	0.44	0.16
C14orf182	-1.00125	1.00681	1.3086	0.252648	1.01	0.26	2.66	3.51	1.82	1.08	2.02	1.74	2.36
C14orf183	-1.23718	0.437862	1.18115	0.277122	0.18	1.67	2.66	1.49	0.77	1.19	1.48	0	1.26
C14orf2	1.3742	5.14565	18.9972	1.30913e-05	36.98	53.46	34.73	31.2	42.23	12.77	32.76	57.17	15.43
C14orf28	0.178799	2.54385	0.141403	0.706891	5.24	3.52	2.78	9.33	6.47	5.84	4.31	6.86	6.45
C14orf37	2.4578	0.818123	4.73448	0.0295638	3.5	1.32	0	5.94	0.88	0.22	1.28	0.11	0.16
C14orf79	-0.227156	2.75039	0.216206	0.641946	9.01	8.28	4.75	4.64	7.74	9.85	3.57	3.92	7.4
C14orf80	-0.855394	3.07521	4.66082	0.0308584	2.85	8.63	11.34	2.26	7.96	13.31	3.5	6.75	18.74
C14orf93	-0.631628	2.51039	1.68405	0.194387	4.05	3.87	10.42	2.02	7.52	8.66	2.02	4.9	6.77
C15orf26	0.66621	-0.276942	0.283989	0.594099	0.74	0.97	1.16	1.55	0.33	0.11	0.54	0.22	0
C15orf37	-0.803034	1.56675	1.84719	0.174111	0.83	2.99	4.63	0.71	2.27	4.76	1.95	2.94	4.72
C15orf38	0.414863	-0.0755541	0.101673	0.749831	0.55	0.53	0.58	0.06	1.55	1.41	1.48	0.54	0
C15orf39	-0.0978539	5.3535	0.0697393	0.791717	34.12	28.01	25.35	15.69	46.88	57.68	27.18	65.23	66.91
C15orf40	0.963613	2.60989	3.61706	0.05719	5.06	13.91	2.89	4.22	6.63	4.55	4.64	5.88	5.51
C15orf41	-0.56553	2.06311	1.21355	0.27063	3.04	3.52	5.09	1.43	4.37	5.84	2.89	3.81	6.61
C15orf48	0.796869	3.87136	4.83173	0.0279405	1.1	18.23	17.13	0.65	19.4	7.9	1.21	43.34	22.04
C15orf52	-1.04162	6.72871	6.15801	0.0130818	30.17	78.12	64.13	22.35	113.16	286.45	14.8	88.97	256.15
C15orf57	0.613212	4.06033	3.01457	0.0825195	13.25	14.27	15.97	9.69	17.8	9.74	13.79	36.59	17.79
C15orf61	0.471384	1.23709	0.492593	0.482773	3.68	1.76	1.85	2.91	1.99	1.3	1.75	2.72	1.57
C15orf62	0.424575	5.91436	1.30563	0.253188	10.21	84.46	55.21	1.6	70.48	39.17	11.1	123.38	146.89
C16orf13	0.450744	2.55801	0.773789	0.379048	5.06	11.18	3.36	1.78	4.98	5.09	3.43	8.38	8.66
C16orf45	-0.421675	3.66323	0.694576	0.404612	7.45	24.92	21.07	5.11	10.12	31.49	4.31	4.9	3.31
C16orf46	0.0877095	2.22317	0.0219688	0.88217	3.5	5.9	10.3	4.93	3.7	3.9	2.83	4.14	1.26
C16orf52	0.793038	4.03543	2.81308	0.0934989	23.73	10.22	16.67	31.08	15.15	4.98	22.06	16.55	4.88
C16orf54	0.296314	-0.0295752	-7.50455e-10	1	0	0	0	0	0	0	6.46	0	0
C16orf55	-1.03342	1.91108	3.7958	0.0513814	2.48	2.03	3.01	3.63	2.71	7.68	3.43	2.61	5.04
C16orf58	0.209364	5.40401	0.545458	0.46018	40.1	39.01	24.54	55.75	48.7	40.69	36.26	43.56	50.85
C16orf59	-1.10751	0.547314	1.39783	0.237087	0.83	1.76	0.69	0.48	0.61	3.14	0.67	0.98	3.15
C16orf62	0.217319	4.64534	0.609464	0.43499	31.27	30.74	23.38	22.64	23.16	22.18	22.87	25.37	22.04
C16orf70	-0.147757	3.14253	0.148642	0.699837	7.91	7.49	5.9	11.71	8.02	11.25	10.29	6.86	8.34
C16orf71	-3.44307	0.751562	10.4829	0.00120486	0	0.62	5.56	0.95	0.39	2.38	0.61	0.11	4.09
C16orf72	0.499888	7.43104	3.35178	0.0671325	147.17	166.27	189.02	167.9	226.93	120.77	171.94	230.42	130.99
C16orf80	0.871122	6.17276	8.69637	0.00318844	86.74	87.54	69.1	97.53	72.09	27.27	100.97	70.67	35.27
C16orf86	-0.857982	0.131186	0.46988	0.493042	1.29	0.62	0	0.53	0.83	1.3	0.81	0.44	2.99
C16orf87	0.363306	4.07171	1.09236	0.295948	22.35	14.8	16.67	23.48	13.43	10.06	25.56	15.24	7.71
C16orf88	-0.148539	5.14634	0.283951	0.594123	22.44	45.8	34.49	15.16	33.22	41.55	24.22	41.92	59.04
C16orf89	-1.92892	0.360342	1.72178	0.189465	0	2.03	3.94	0	0.44	3.25	0.54	0	0.31
C16orf91	0.249627	3.34171	0.457825	0.498642	11.13	7.49	6.02	8.68	8.51	8.44	16.55	13.18	9.6
C16orf93	-1.81035	2.82376	14.1517	0.000168641	8.92	3.08	6.83	4.87	3.54	15.58	5.18	3.05	11.81
C16orf95	3.42855	-0.0243919	7.21623	0.00722474	1.47	2.2	0	0.77	0.77	0.11	0.94	0.54	0.16
C17orf100	-2.22817	0.808739	5.93461	0.0148464	2.58	0.26	2.43	1.01	0.66	0.87	2.42	0.33	4.25
C17orf103	-0.669798	2.48106	1.97759	0.159644	4.05	3.08	4.28	6.78	6.63	9.31	2.49	4.14	8.19
C17orf105	-3.66196	1.25598	16.5635	4.70468e-05	2.12	1.06	4.86	1.6	0	2.16	1.88	0.33	7.08
C17orf107	-0.598104	2.62746	0.740391	0.389536	7.17	5.72	0.93	5.94	3.65	9.74	6.86	3.38	11.02
C17orf47	-2.11629	1.2291	8.06675	0.0045085	2.48	0.79	3.94	1.72	1.49	2.92	2.02	0.33	4.41
C17orf51	0.710971	3.52351	3.20647	0.0733477	21.06	8.89	7.18	19.26	8.9	3.03	21.86	6.1	4.88
C17orf53	-0.199947	1.03864	0.0389508	0.843546	1.2	3.7	0.46	0.59	1.27	5.3	1.61	1.31	1.73
C17orf58	0.716791	2.44972	1.8408	0.174857	8.37	3.96	4.28	3.74	8.29	3.9	3.7	7.3	3.94
C17orf59	-0.815479	4.02811	5.57561	0.0182124	11.5	16.82	18.87	9.39	10.28	17.86	12.38	13.07	36.05
C17orf62	-0.994784	3.44972	4.37227	0.0365283	8.55	11.01	12.85	2.14	8.57	24.35	6.12	8.06	15.9
C17orf67	-0.679692	4.08833	3.49665	0.0614931	19.22	12.77	14.47	34.59	7.68	16.34	20.65	9.04	16.53
C17orf70	-0.629918	4.34671	3.67105	0.0553654	23.73	21.4	20.37	17.77	11.44	19.37	22	13.94	31.96
C17orf75	0.82095	3.00761	3.74691	0.0529054	10.39	12.77	7.99	3.27	10.56	6.28	5.45	9.47	4.57
C17orf76-AS1	0.950256	7.32393	10.772	0.00103046	89.68	239.63	189.25	103.35	275.13	93.39	111.33	227.8	110.68
C17orf77	0.755223	-0.384225	0.279074	0.597308	0	0.26	0	0.24	0.11	0	0.87	1.52	3.15
C17orf80	0.256156	4.39667	0.72968	0.392987	24.93	25.28	20.26	17.83	17.69	12.88	29.6	19.49	19.99
C17orf85	-0.670685	6.72097	8.42036	0.00371042	76.8	85.43	137.4	89.98	89.72	154.86	85.9	93.1	135.08
C17orf89	1.10802	3.97436	8.60363	0.00335493	15.91	31.53	10.19	16.34	13.43	8.55	21.46	14.48	7.56
C17orf96	-0.153541	4.8312	0.272497	0.601662	33.85	30.03	37.27	29.48	16.03	15.91	40.97	24.5	26.61
C17orf97	-0.764434	1.05769	0.981424	0.321847	2.48	0.97	5.09	0.53	1.27	1.08	1.68	1.96	2.68
C18orf21	0.7542	4.07957	3.2316	0.07223	16.46	21.93	24.19	21.46	17.58	6.82	17.02	17.86	6.93
C18orf25	0.28898	5.86563	1.03554	0.30886	72.94	37.78	47.11	131.23	59.15	40.91	60.54	44.97	27.87
C18orf54	-1.81978	0.603836	3.85622	0.0495619	4.23	0.35	2.32	1.6	0.17	1.08	0.94	0.65	0.94
C18orf8	-0.0590186	5.42623	0.0535259	0.817038	43.97	30.65	38.55	55.51	38.09	42.42	50.99	47.04	38.1
C19orf10	1.60053	5.60443	26.3242	2.88647e-07	39.18	58.92	20.6	61.28	62.58	12.23	67.67	76.99	36.37
C19orf12	0.727127	3.5026	4.23348	0.0396341	15.36	10.13	6.25	10.88	10.95	6.06	18.57	13.28	8.66
C19orf18	-1.45708	1.93535	6.8123	0.00905321	2.02	4.05	7.18	3.21	2.27	8.12	1.35	1.09	4.09
C19orf21	-1.92714	3.72672	8.88365	0.00287736	0.74	6.52	33.45	0.89	11.5	59.41	1.14	2.61	2.05
C19orf24	0.303014	3.12136	0.418484	0.517695	11.59	9.78	3.13	6.48	6.41	8.44	12.65	9.15	9.13
C19orf25	0.588059	3.89268	2.11403	0.145954	11.5	18.41	6.13	15.69	13.54	9.85	26.03	13.28	17.48
C19orf26	-2.19407	0.871291	5.69414	0.0170217	1.2	1.06	1.04	1.37	0.17	2.6	2.29	0.65	5.35
C19orf33	0.57947	1.66921	0.82807	0.362831	3.04	3.96	4.86	2.73	4.42	3.03	1.88	2.4	0.47
C19orf40	1.0644	-0.0114858	0.747023	0.38742	2.58	0.88	0	0.36	0.83	0.65	1.14	0.44	0.31
C19orf43	0.567508	6.94527	5.93636	0.0148316	108.26	155.62	104.29	99.85	150.03	87.65	118.06	159.09	124.69
C19orf44	-1.04247	2.70415	5.35075	0.0207134	6.81	7.57	10.19	6.89	2.99	8.33	4.57	2.83	7.24
C19orf47	-0.24077	2.76248	0.324114	0.569145	8	4.76	6.6	6	6.03	5.84	6.12	7.3	9.13
C19orf48	-0.0288961	4.21565	0.00780506	0.929601	17.02	18.67	14.01	20.03	18.46	16.34	21.12	15.35	24.72
C19orf52	0.340299	3.29221	0.767455	0.381006	8.19	12.24	6.02	9.51	10.72	11.69	10.49	9.26	8.34
C19orf53	0.760682	5.12183	7.88855	0.00497488	36.42	32.5	18.64	31.08	34.33	23.27	43.12	60.44	31.96
C19orf54	-0.793201	0.925927	0.823141	0.364264	4.05	0.44	0.81	1.01	1.38	2.06	1.28	1.63	3.31
C19orf55	-1.144	2.72623	6.56542	0.0103979	3.5	5.28	7.29	3.51	3.32	12.01	3.57	6.53	14.01
C19orf57	-0.613841	1.15337	0.565048	0.452233	3.13	3.26	1.16	0.53	1.38	2.6	0.87	1.63	4.57
C19orf60	0.263774	3.89565	0.484362	0.486453	13.61	21.31	12.04	4.87	16.36	13.31	9.69	19.17	22.51
C19orf66	-0.507937	3.46809	1.46971	0.225391	11.41	8.72	11.69	4.04	11.17	13.74	11.23	9.36	17.16
C19orf70	1.25684	3.0333	9.37321	0.0022018	10.12	13.3	5.79	5.76	9.12	5.09	8.07	11.43	3.15
C19orf73	-2.26183	2.50026	15.9364	6.55063e-05	3.4	1.14	5.67	1.6	3.21	9.96	4.24	2.29	19.36
C19orf77	-0.670564	-0.556639	0.17848	0.672683	0.64	0	0.69	0.89	0.28	0	1.21	0.33	0.31
C1D	1.20854	3.30831	8.37567	0.00380278	10.85	13.3	2.89	13.13	11.72	8.33	10.09	11.43	5.35
C1GALT1	1.18174	4.78643	14.8325	0.000117492	28.88	26.07	9.38	33.64	36.87	18.94	27.92	44.75	19.99
C1GALT1C1	1.48467	4.28627	17.4239	2.99044e-05	22.17	23.95	14.47	23.24	25.65	7.9	21.59	28.2	6.3
C1QBP	1.81221	8.17831	37.8449	7.65976e-10	328.92	429.42	142.03	386.07	272.87	65.15	469.53	399.09	111.78
C1QL1	-2.10807	0.0941135	2.66071	0.102855	3.5	0	0.69	1.72	0.39	0.54	0.67	0	0.31
C1QL2	3.33687	2.01187	18.4906	1.70742e-05	0.64	13.65	0.58	0	4.92	0.32	0.07	12.2	2.52
C1QL4	-5.43614	-0.258918	15.0098	0.000106952	0.64	0	1.5	0.95	0.06	1.19	0.61	0	1.42
C1QTNF1	0.251178	6.48578	0.700223	0.402709	56.11	162.4	195.39	35.36	114.38	49.24	27.45	80.69	84.39
C1QTNF3	-1.0766	0.888436	1.78657	0.181345	1.47	0.7	1.16	0.71	1.27	4.76	1.08	1.96	2.52
C1QTNF3-AMACR	-5.31644	-0.300286	8.66132	0.00325036	0	0	2.66	0	0	1.62	0.27	0.54	1.57
C1QTNF4	-0.422436	-0.664419	0.0875006	0.767379	0.55	0.44	0.46	1.49	0.06	0	0.47	0.11	0.31
C1QTNF6	-0.853568	-0.26613	0.533129	0.465294	1.38	1.06	0.69	0.12	0.44	1.62	0.27	0.22	0.31
C1QTNF9B-AS1	-1.53956	-0.423921	1.50233	0.220314	0.92	0.35	1.97	0.77	0.17	0.54	0.4	0.11	0
C1R	0.0322519	7.14267	0.0160508	0.899184	270.97	168.03	209.05	151.08	93.76	70.34	117.65	95.72	93.52
C1RL	-0.392236	6.07957	2.06224	0.150988	53.99	70.45	95.61	40.3	82.31	85.81	24.15	60.22	94.78
C1RL-AS1	-2.4123	7.30225	73.5156	9.9845e-18	105.96	64.99	262.41	73.82	55.23	314.91	70.36	65.23	407.61
C1S	0.113108	7.662	0.21048	0.646392	180.1	290.27	235.09	131.23	192.88	165.03	136.42	230.96	259.62
C1orf101	-1.0468	1.14803	2.66061	0.102862	1.75	1.94	4.17	1.07	1.38	3.14	1.48	1.42	2.52
C1orf106	0.773958	3.22162	2.29296	0.129961	12.33	6.87	1.04	11.41	9.78	8.33	16.01	8.6	7.56
C1orf109	1.0233	5.33015	8.82886	0.00296503	45.71	36.11	21.99	99.31	31.73	11.8	72.85	27.01	12.91
C1orf112	-1.08123	2.89165	6.1457	0.0131732	4.23	5.46	14.58	3.86	6.91	12.55	5.92	4.14	8.03
C1orf114	-1.49655	2.48014	5.0946	0.0240004	4.05	4.23	11	15.1	1.11	3.35	3.97	1.42	4.25
C1orf115	-0.247991	3.91789	0.36826	0.543954	6.16	8.01	21.76	7.49	22.5	24.56	7.67	23.09	13.54
C1orf116	1.32828	4.51527	14.3486	0.000151895	12.6	15.41	5.32	28.47	53.73	20.45	12.18	38.22	17.32
C1orf122	0.351915	4.58175	1.02068	0.312357	25.94	24.75	10.19	37.26	21.67	19.48	26.23	21.78	26.45
C1orf123	0.241846	3.55009	0.49253	0.482801	12.33	15.24	13.66	8.14	10.39	8.98	13.39	12.3	9.45
C1orf131	0.0402953	4.38642	0.0135762	0.907243	24.19	15.5	23.73	24.01	20.01	11.04	22.27	22.65	23.3
C1orf145	-1.58354	0.499359	2.44963	0.117553	2.12	0.88	0.58	0.59	0.39	3.46	1.08	0.76	1.73
C1orf159	-0.461669	3.56059	1.49605	0.22128	5.7	13.65	11.11	9.33	9.84	20.34	7.06	10.78	17.32
C1orf162	-0.397363	0.333196	0.177884	0.673198	1.01	1.23	1.62	0.95	1.16	2.06	1.14	0.33	0.16
C1orf168	-5.29398	0.23861	8.24742	0.00408099	0	0	5.44	0	0.22	3.14	0.67	0	0.31
C1orf170	-1.98012	0.513779	4.20422	0.0403236	0.92	1.5	1.5	0.65	0.39	2.38	1.01	0.22	3.46
C1orf172	0.610311	2.64434	1.7895	0.180987	5.33	9.07	6.13	3.09	9.45	4.76	5.79	5.77	5.2
C1orf173	0.269035	-0.42128	0.0283944	0.866185	0	0.44	1.27	0.89	0.55	0.22	0.94	0.65	0
C1orf174	0.154786	2.92274	0.142543	0.705766	9.47	5.99	5.21	6.66	8.35	7.03	7.53	8.28	8.19
C1orf198	0.421504	6.43372	2.3852	0.122489	40.2	86.75	73.27	48.32	110.4	64.71	43.52	170.53	139.33
C1orf21	0.0338736	5.35036	0.00876733	0.9254	51.78	40.78	43.41	91.59	21.73	26.4	31.89	32.45	25.19
C1orf210	1.56722	0.378231	2.47286	0.115827	0	1.85	0.93	0.12	2.99	0.97	0.47	2.29	0.31
C1orf213	-1.8555	3.43728	13.0397	0.000304953	14.72	6.96	7.52	9.15	3.26	14.39	13.25	2.72	24.72
C1orf216	0.395826	3.25721	0.70093	0.402471	15.82	10.22	8.1	9.63	5.86	7.68	16.88	7.62	2.2
C1orf220	-1.92421	-0.0679452	3.12263	0.0772121	0.64	0.7	1.62	0.77	0.5	1.08	0.61	0	1.42
C1orf226	-0.671869	4.23468	4.00879	0.0452637	19.59	19.55	48.04	8.2	17.41	24.13	6.66	11.22	13.54
C1orf228	-3.99864	0.32143	12.3184	0.000448517	0.55	0	1.74	0.18	0.22	5.09	0.54	0.33	1.89
C1orf229	0.506546	-0.117672	0.0760871	0.782672	1.1	1.94	0	1.13	0	0.54	1.08	0.33	0.47
C1orf233	1.22103	-0.46743	0.700572	0.402592	0.64	1.5	0	0.18	0.72	0.65	0	0.87	0.47
C1orf27	0.442714	6.81217	3.06883	0.0798069	93.64	133.6	106.84	132.83	120.51	86.46	130.9	121.63	83.13
C1orf35	-0.0481661	4.2384	0.0231682	0.87902	13.34	22.63	17.25	10.16	19.9	25.54	12.18	22.87	24.88
C1orf43	1.06748	6.42737	13.1664	0.000285014	105.5	91.06	74.89	108.17	100.28	36.58	113.82	106.28	35.9
C1orf50	-0.127527	1.83992	0.0557626	0.813323	3.5	2.03	3.13	3.86	3.32	2.6	5.25	3.27	3.62
C1orf51	-0.324207	2.68419	0.481125	0.487913	8.09	7.84	4.86	4.93	5.03	8.01	4.78	4.68	8.34
C1orf52	0.390021	5.21553	1.751	0.185751	38.26	42.71	42.13	46.65	33.5	24.13	46.75	36.81	21.57
C1orf54	0.33912	0.928238	0.192174	0.661113	1.01	2.29	1.04	2.08	1.82	0.97	1.28	1.96	3.31
C1orf56	-0.522261	1.19319	0.552766	0.45719	1.75	3.35	2.66	0.83	1.93	2.49	1.82	0.98	3.62
C1orf61	-3.62498	0.167986	9.09271	0.0025663	1.84	0.18	0.46	1.31	0.11	1.3	1.21	0	2.52
C1orf63	-1.19244	8.14988	15.0294	0.000105849	186.26	263.23	325.84	159.04	191.94	481.99	163.39	168.13	615.9
C1orf74	0.019331	4.08849	0.00377167	0.95103	17.38	19.02	17.83	11.95	18.85	18.29	15.94	15.68	16.69
C1orf85	0.051627	1.7544	0.00859066	0.926153	4.05	2.73	2.89	3.03	4.31	3.9	2.09	2.94	2.83
C1orf86	-1.21683	3.37432	11.71	0.000621658	10.39	5.55	13.08	11.47	5.14	11.8	12.65	6.64	15.43
C1orf95	1.2021	1.0072	1.05214	0.305015	4.97	0.7	0.12	6.48	0.88	0	2.02	0	0.47
C2	-0.847952	1.06849	1.53103	0.215959	0.37	1.59	2.2	1.43	2.05	3.68	1.21	1.52	3.78
C20orf111	0.593896	7.41377	4.81512	0.028211	209.99	144.61	153.02	197.49	202.49	120.01	202.75	206.46	95.88
C20orf112	-0.63974	4.6042	4.77416	0.0288899	10.85	24.04	33.8	10.1	30.07	49.89	10.43	18.62	30.07
C20orf194	-0.637041	5.15795	3.21301	0.0730548	81.68	15.94	12.85	53.79	16.58	35.93	58.12	16.01	28.5
C20orf196	0.0140298	0.111644	0.00010536	0.99181	0.74	2.2	1.16	0.24	0.55	1.52	0.81	0.76	0.31
C20orf24	0.265348	3.27307	0.382293	0.536378	8.65	7.05	4.17	6	8.62	8.44	8.27	18.4	16.37
C20orf26	-1.21761	-0.76261	0.681203	0.409173	0.28	0.09	0	0.71	0.33	0.97	0.87	0	0.31
C20orf27	0.473033	2.25268	0.756825	0.384324	5.79	3.08	4.51	2.26	3.7	1.41	5.11	9.26	6.61
C20orf96	-2.51079	2.80678	17.1076	3.53199e-05	3.77	4.32	7.76	1.66	2.49	28.57	2.56	1.42	9.92
C21orf119	-0.949579	2.06696	1.99743	0.157567	4.6	4.76	2.32	2.2	2.49	4.65	2.42	2.18	11.49
C21orf2	-0.357064	3.54383	1.01714	0.313199	11.13	12.42	11.34	7.9	8.4	14.28	12.24	11.22	14.8
C21orf33	0.642893	4.64446	4.71088	0.0299723	30.45	37.43	21.99	24.13	25.93	15.69	17.42	29.18	21.25
C21orf58	-2.59871	1.01805	8.49083	0.00356942	0.83	0.62	5.09	0.18	0.55	5.84	1.28	1.2	1.89
C21orf59	0.959007	6.32795	14.8005	0.000119503	85.54	98.46	64.47	85.76	98.73	49.45	91.62	104.65	42.35
C21orf67	0.448741	0.306553	0.155377	0.693449	0.28	1.41	0	0.18	1.27	1.73	1.14	1.31	2.68
C21orf7	0.367362	1.30003	0.137687	0.710591	8	1.59	0	4.4	0.66	1.41	1.35	1.52	1.42
C21orf88	-1.49852	1.86075	5.29075	0.021439	0.74	1.23	6.6	0.12	2.99	4.76	1.28	3.27	11.65
C21orf91	1.21277	5.47128	20.0581	7.51246e-06	21.25	96.52	47.69	20.44	71.48	23.48	20.79	64.79	31.17
C22orf23	-0.521943	-0.48107	0.0985377	0.753592	0.74	0	1.39	0.36	0.83	0.22	0.87	0.22	0.16
C22orf28	0.649085	6.73917	5.48218	0.0192113	81.49	114.93	109.04	110.72	141.85	73.37	119.8	139.27	69.12
C22orf29	-0.543237	3.78193	1.80405	0.179224	14.26	16.12	15.86	5.11	14.65	18.18	7.53	8.93	22.2
C22orf32	-0.532624	2.09857	0.827398	0.363026	4.78	3.43	6.13	2.26	3.81	2.06	4.1	2.61	8.34
C22orf39	-0.45203	2.83429	1.26493	0.26072	5.15	4.05	6.83	6.89	7.08	8.12	9.01	6.64	8.97
C22orf43	-2.76077	0.571462	5.15439	0.0231876	2.12	0	0.46	0.71	0.44	0.76	1.95	0.22	6.14
C22orf46	-0.494009	3.532	1.84068	0.174872	8.65	6.52	12.73	6.95	12	13.31	9.55	14.05	19.36
C2CD2	0.440266	6.06185	2.15593	0.142021	96.67	54.87	33.92	53.85	76.12	50.75	92.36	72.2	68.8
C2CD2L	-0.654273	3.89633	3.87495	0.0490117	9.93	10.3	22.57	8.91	14.98	21.21	10.29	15.24	19.52
C2CD3	-1.07341	4.99674	14.7888	0.000120249	31	18.23	33.45	29.95	23.94	56.38	26.5	21.45	45.34
C2CD4A	-2.7555	2.68399	23.5512	1.21635e-06	0.83	4.32	23.61	1.07	1.99	20.13	0.94	0.65	3.78
C2CD4B	-0.912828	1.08709	1.11925	0.290081	0.92	4.67	2.55	0.12	1.22	5.74	0.4	0.87	1.57
C2CD4C	-2.19088	-0.168011	3.37579	0.0661608	0.74	0.09	1.74	1.37	0.17	0.76	0.94	0.33	0.31
C2CD4D	1.26434	0.282515	0.85934	0.353924	0.37	3.52	0	0.36	1.55	1.08	0.74	0.33	1.42
C2CD5	-0.775926	3.99515	5.97048	0.0145473	14.16	13.39	18.87	14.68	13.82	24.24	10.7	10.78	21.73
C2orf15	-0.893116	1.51914	1.09899	0.294489	0.64	0.79	7.99	1.25	4.04	2.49	2.02	2.83	2.52
C2orf16	5.35829	-0.389352	5.58032	0.0181634	0	0	0	0.95	1.44	0	2.02	0.11	0
C2orf27A	-1.26512	1.48525	3.37349	0.0662532	7.63	1.32	5.32	2.56	0.5	1.08	1.75	1.42	2.36
C2orf40	2.23436	-0.381815	1.29688	0.254784	2.12	0	0	1.84	0.11	0	0.81	0	0
C2orf42	0.658974	3.29914	2.54616	0.110563	7.63	10.04	3.36	13.85	10.23	7.03	13.52	10.24	10.86
C2orf43	0.637841	2.82558	2.01917	0.155324	7.54	8.19	6.48	4.1	11.61	7.47	2.62	9.15	5.04
C2orf44	1.02472	3.22799	5.84182	0.0156496	11.5	11.54	6.71	14.2	5.8	2.92	15.27	10.34	3.94
C2orf47	1.05119	4.47508	10.7805	0.00102574	23.09	27.21	17.02	28.11	26.87	12.66	28.72	25.37	8.97
C2orf49	0.011997	4.85643	0.00125014	0.971795	24.37	20.52	38.55	27.64	32.56	23.37	36.8	32.89	22.36
C2orf50	-1.31268	-0.243388	1.11313	0.291402	0.18	0.44	3.24	0	0.72	0.65	0	0.33	1.1
C2orf54	-1.30477	1.85403	2.38228	0.122718	3.68	0	0.35	16.11	0.5	0.43	7.13	0.33	1.1
C2orf61	-1.315	0.705827	1.5472	0.213549	0	1.94	3.47	1.78	0.44	2.16	1.28	0.65	1.73
C2orf68	0.420086	3.85988	1.32438	0.249808	16.56	18.41	11.34	9.09	16.75	17.53	11.23	17.64	10.55
C2orf69	1.11859	3.8652	10.9426	0.000939763	18.3	17.7	11	12.96	18.68	6.93	15.74	19.6	8.34
C2orf74	0.393683	3.20012	1.13324	0.287086	10.49	15.59	11.92	6.78	7.96	7.25	6.73	8.93	5.51
C2orf76	0.385026	2.87857	0.633326	0.426138	6.99	6.61	7.29	9.98	6.3	3.79	4.64	11.54	7.56
C2orf81	0.32299	1.10163	0.207077	0.649069	1.56	2.2	3.94	1.43	2.87	1.41	1.08	2.18	1.1
C2orf82	-0.421319	1.07284	0.334255	0.563164	0.09	0.35	0.81	0.36	6.47	6.71	0.13	0.98	1.26
C2orf88	1.07403	2.44997	4.33239	0.0373938	4.05	10.04	6.71	3.68	6.85	1.73	5.52	5.66	3.15
C3	-0.0589657	10.2639	0.0205828	0.885921	118.65	1861.4	1860.47	31.02	1805.15	1402.14	142.47	1429.87	2413.85
C3orf14	0.544255	3.94174	1.59676	0.206364	15.54	18.05	26.97	15.63	21.06	7.9	12.65	12.63	5.98
C3orf17	0.672686	5.77916	6.44522	0.0111251	75.61	61.56	55.79	67.69	60.7	30.08	60.95	52.16	27.71
C3orf18	-1.30694	0.0315912	1.22449	0.268481	1.47	0.79	0.12	0.42	0.33	1.73	0.67	0.54	2.05
C3orf20	-1.62122	0.798004	3.2976	0.0693812	0.37	0.26	3.13	1.9	1.66	3.57	1.14	1.09	1.1
C3orf33	0.396815	2.03948	0.47642	0.490048	2.12	7.93	8.22	3.15	4.37	2.27	2.29	3.05	2.05
C3orf35	-1.15454	2.3644	5.11191	0.0237622	2.21	3.35	5.32	4.7	5.2	8.55	4.24	1.96	9.76
C3orf37	0.730994	4.27823	4.81423	0.0282258	22.44	30.12	12.62	20.8	17.75	12.01	26.77	16.66	13.54
C3orf38	0.463541	4.28997	2.34963	0.125313	20.79	16.29	13.31	27.4	23.11	14.39	25.02	19.27	14.48
C3orf45	-3.27712	-0.211506	4.85076	0.027634	0.28	0	3.13	0.53	0.11	0.11	0.27	0.44	2.2
C3orf52	0.10142	5.7492	0.078851	0.778861	34.12	37.16	52.09	44.34	45.44	59.19	84.42	92.45	33.22
C3orf55	1.65253	-0.288115	1.85282	0.173456	0.55	0.44	0	0.95	1.16	0.97	0.34	0.98	0.16
C3orf58	0.301151	6.13881	1.07362	0.30013	95.75	47.56	67.02	102.16	62.14	35.06	92.29	78.51	51.8
C3orf62	-1.21873	2.97721	8.75164	0.00309324	5.24	4.76	9.03	9.98	5.75	11.8	5.45	4.25	13.54
C3orf67	-0.72633	0.076748	0.266109	0.605954	0.18	0.79	0	1.07	0.5	2.16	0.61	0.44	2.68
C4BPA	0.623966	3.8979	1.11969	0.289984	3.04	31.7	39.24	0.24	39.53	8.98	0.4	3.59	5.67
C4BPB	0.0739044	2.42679	0.0170107	0.89623	0.55	15.41	10.3	0	7.79	5.74	0.2	2.29	4.88
C4orf19	0.294939	4.32834	0.247663	0.618725	0.64	36.02	50.35	0.06	29.46	15.69	2.76	26.24	18.58
C4orf21	-0.929542	3.80928	5.44145	0.0196643	10.12	17.61	22.46	7.31	12.16	29.33	8.74	5.12	12.12
C4orf26	0.082575	-0.692003	0.00348304	0.952938	0.18	0.09	0	0.12	0.17	0.32	2.69	0	0
C4orf27	1.77732	3.02508	14.7797	0.000120828	17.48	11.1	2.66	8.2	12.55	2.92	6.53	6.64	2.99
C4orf29	-0.532432	4.05382	2.32947	0.126945	11.68	19.02	15.51	12.01	12.27	23.48	11.57	14.81	28.18
C4orf3	0.55985	4.65632	2.41033	0.120537	31.73	28.62	37.97	24.9	28.91	11.69	25.97	23.19	12.12
C4orf32	0.45826	4.38853	2.15086	0.14249	21.89	19.99	15.16	32.21	16.58	12.12	30.47	22.54	15.59
C4orf33	0.226995	2.12243	0.192462	0.660876	2.12	5.37	3.59	1.6	6.91	4.22	2.35	4.57	7.24
C4orf36	-1.2179	0.0237465	0.975099	0.323412	0.83	0.26	0	1.01	0.17	1.84	1.48	0.76	1.42
C4orf46	-0.825514	2.50765	3.38232	0.0658993	4.87	6.96	11.92	1.9	3.48	5.52	4.31	3.59	7.71
C4orf47	-1.86723	1.65395	4.95308	0.0260443	1.66	0.7	11.69	2.79	2.6	1.84	1.61	1.09	3.31
C4orf48	0.78387	-0.113595	0.466199	0.494741	0.18	0.88	0.93	0.12	0.66	0.65	0.74	2.61	0.16
C4orf52	1.30671	3.6963	14.1811	0.000166027	13.71	18.85	10.07	12.72	20.51	6.49	10.16	16.01	6.14
C5	-1.06071	1.96445	3.39318	0.0654665	8.09	2.2	3.7	3.15	2.6	5.41	2.89	1.63	4.09
C5AR1	-3.71212	-0.169031	4.56396	0.0326515	0.37	0	4.17	0.59	0.39	0.22	0.4	0	0.79
C5AR2	-2.83813	-0.571518	2.96792	0.0849309	0.46	0.09	2.66	0	0.28	1.3	0.13	0	0
C5orf15	1.00536	4.9031	8.50343	0.00354477	24.74	34.26	34.38	28.65	48.76	17.75	20.85	43.99	14.01
C5orf22	0.901028	4.25692	8.62437	0.00331695	22.17	24.66	15.51	19.32	21.61	10.5	21.73	23.19	11.49
C5orf24	0.4838	5.31762	3.43791	0.0637163	48.57	39.72	27.78	42.14	45	29.98	39.69	47.37	37
C5orf27	-0.990969	3.2957	3.96302	0.0465103	0.74	5.28	23.73	0.36	8.73	9.63	2.76	14.05	22.99
C5orf28	1.65434	3.27298	18.9712	1.32704e-05	7.73	10.13	3.01	9.57	17.36	5.19	10.36	15.9	5.67
C5orf30	-0.433895	2.29336	0.442997	0.505679	3.5	1.5	6.6	6.54	5.53	5.84	7.2	4.03	1.42
C5orf34	0.226648	2.17744	0.156658	0.692252	3.13	6.43	11	3.39	5.14	3.14	2.15	3.38	1.42
C5orf38	-1.38007	2.47742	5.90753	0.0150763	6.62	0.88	7.52	8.02	4.2	6.28	4.17	3.7	7.4
C5orf4	-0.506776	1.15383	0.406647	0.523676	2.3	2.47	3.94	0.06	1.99	2.38	0.94	1.85	3.15
C5orf42	-1.22612	5.84773	20.5449	5.82476e-06	40.56	41.92	81.6	28.47	47.21	122.28	24.89	37.79	92.89
C5orf45	-1.75272	3.19855	18.4321	1.76067e-05	4.69	7.4	17.59	5.11	3.26	18.18	4.98	5.12	15.74
C5orf46	-0.444514	2.23194	0.528357	0.467298	0.28	1.23	5.21	1.37	12.66	13.2	0.67	3.92	2.05
C5orf49	-1.39651	0.00718191	1.0736	0.300133	0.55	0.09	3.13	0.06	0.72	1.08	1.08	0.76	0.31
C5orf51	0.548803	4.60492	2.36939	0.123735	29.25	23.34	26.74	35.01	20.4	14.39	30	27.99	9.92
C5orf54	-0.239735	0.520993	0.0657988	0.797555	2.21	1.23	1.16	0.24	1.44	0.97	0.87	0.98	2.68
C5orf55	0.173941	0.690966	0.04642	0.829414	0.74	1.94	0.93	2.02	1.38	1.19	1.61	1.09	2.05
C5orf56	-0.566315	1.78889	0.749335	0.386687	0	4.23	6.13	0.83	4.42	4.55	0.74	2.94	6.45
C5orf63	-1.05275	2.30598	4.00126	0.0454663	3.4	4.58	8.8	0.95	4.15	8.55	3.09	3.05	7.08
C6orf1	-0.681241	2.92831	2.07329	0.149898	8	4.4	4.86	4.34	7.41	9.85	7.87	5.66	15.11
C6orf106	0.606886	6.87035	6.645	0.00994344	156.73	113.87	87.86	132.24	121.34	68.39	158.35	128.38	83.91
C6orf120	-0.94257	5.13618	9.38924	0.00218262	29.8	26.07	32.76	34.77	24.21	41.66	30.34	23.3	72.74
C6orf132	0.0390671	6.85177	0.011557	0.91439	103.57	76.18	86.58	83.27	149.87	133.32	46.42	183.7	175.54
C6orf136	0.783278	1.67662	1.1716	0.279072	1.56	5.81	0.69	1.72	3.48	4.22	3.16	3.27	3.31
C6orf141	-1.61402	2.10161	5.55098	0.0184704	0.74	0.88	7.06	2.73	2.82	9.52	4.51	5.34	3.94
C6orf15	4.29339	1.08748	20.1793	7.05102e-06	0	2.03	0	0.18	8.51	0.32	0.27	4.9	0.63
C6orf163	-1.64014	0.998299	2.65586	0.103169	1.01	0.18	4.75	0.36	2.76	3.79	1.55	0.76	1.57
C6orf164	-2.51404	-0.61554	4.01911	0.0449874	0.37	0.35	1.39	0.53	0.22	0.65	0.2	0	0.94
C6orf165	-0.445656	0.0508984	0.144133	0.704206	0.64	0.09	1.27	1.01	1.33	0.43	1.48	0.65	0.63
C6orf170	-0.838152	4.10556	6.19181	0.0128343	17.11	17.26	22.92	11.47	16.53	27.59	8.27	9.26	23.46
C6orf203	0.352805	3.18182	0.828449	0.362721	8.92	8.45	10.3	9.57	12.99	8.12	6.46	9.26	5.83
C6orf211	0.642408	5.21381	3.1121	0.0777127	26.21	47.29	60.77	30.61	55	19.91	28.19	43.34	20.94
C6orf226	-1.1607	-0.272509	0.97059	0.324533	1.75	0.44	2.08	0.18	0.11	0.11	0.13	0.54	1.1
C6orf47	0.25801	4.74462	0.807697	0.368802	34.4	38.22	23.15	21.1	22.44	20.78	26.37	26.24	27.08
C6orf48	-1.02919	5.09149	9.41374	0.00215366	26.12	30.91	53.94	52.48	17.36	41.23	27.98	17.53	37.94
C6orf52	0.247006	0.601886	0.0553646	0.813978	1.29	0.88	0	1.01	1.82	1.08	1.08	1.42	3.94
C6orf57	0.458183	1.6047	0.61631	0.432422	2.12	4.93	5.32	1.25	3.98	2.16	1.55	2.83	1.73
C6orf62	0.634737	7.11545	6.29629	0.0120991	209.07	135.01	123.62	147.27	126.48	72.5	167.43	174.55	90.21
C6orf70	-0.0722714	4.02545	0.0424643	0.836737	12.33	23.43	15.86	10.34	15.81	17.86	15.74	12.96	20.94
C6orf89	0.667095	5.29562	5.20128	0.0225702	48.2	40.25	43.18	38.27	53.07	23.7	37.13	44.54	23.3
C7orf10	0.542637	0.711379	0.496311	0.481126	1.38	1.32	0.69	2.08	2.38	2.38	0.81	1.2	0.63
C7orf13	-0.450861	1.28554	0.376988	0.53922	2.21	1.59	0.58	1.66	1.44	3.57	2.42	2.83	4.57
C7orf25	0.0668891	3.44843	0.0332674	0.855274	14.16	14.8	12.04	5.65	10.67	9.85	8.34	9.91	11.49
C7orf26	-0.339806	3.42532	0.972547	0.324046	10.39	10.13	11.81	8.38	9.51	12.12	9.89	9.8	13.38
C7orf29	-0.523547	2.58001	1.31281	0.251887	3.77	7.22	11	2.14	7.57	8.98	2.83	3.27	5.83
C7orf31	-0.0264732	0.999905	0.00142879	0.969848	2.67	1.94	1.39	2.91	1.11	1.52	2.56	0.98	1.1
C7orf41	0.324934	5.75781	1.65519	0.198254	45.07	56.72	57.3	43.09	71.31	59.52	38.81	70.78	42.82
C7orf43	-0.60805	3.95562	2.97276	0.0846772	13.8	14.18	12.73	10.64	10.23	20.67	13.79	15.14	27.55
C7orf49	0.109768	4.94279	0.133405	0.714927	23	37.43	24.42	17.06	36.32	31.82	19.58	37.13	48.96
C7orf50	0.570122	4.64724	3.03438	0.0815179	25.2	34.26	12.85	21.69	21.73	18.5	37.54	26.57	25.51
C7orf53	-1.52731	4.90678	23.2648	1.41161e-06	20.97	14.8	46.53	40.77	16.58	35.49	27.24	15.24	51.32
C7orf60	0.146724	4.97605	0.216742	0.641534	31.73	31	23.03	32.81	35.99	28.14	20.58	35.93	42.67
C7orf63	-0.400557	4.44471	1.48975	0.222255	29.25	20.43	31.25	29.3	15.81	30.19	13.72	13.83	10.55
C7orf73	0.566146	2.95193	1.533	0.215662	11.31	7.93	6.02	6.12	11.17	9.2	3.43	8.49	4.25
C8orf33	0.9212	5.3906	11.496	0.000697469	50.41	40.95	19.91	79.58	37.31	18.72	67	38.22	23.14
C8orf37	0.060695	1.68473	0.00915457	0.923775	4.42	3.17	4.28	2.97	3.92	1.62	3.36	1.2	2.2
C8orf4	-2.55891	7.94547	33.4865	7.17616e-09	55.28	167.77	954.83	32.33	91.43	726.45	39.02	32.56	118.39
C8orf40	0.350062	4.21115	1.24793	0.263948	20.51	25.19	15.63	16.34	18.57	13.85	16.35	19.06	19.68
C8orf42	0.522737	4.53309	2.15703	0.141918	29.53	22.72	20.49	43.09	15.31	8.12	33.84	20.25	12.91
C8orf44	-0.281732	0.436015	0.120247	0.728766	0.74	0.79	1.97	0.59	1.33	1.08	0.67	1.96	1.89
C8orf46	-0.867905	1.42109	0.860227	0.353675	3.13	0.26	4.28	3.09	1.99	1.41	0.54	3.7	4.72
C8orf47	0.766691	2.6641	1.73968	0.187179	3.59	7.05	1.97	2.85	9.51	5.41	1.35	12.96	11.34
C8orf48	0.860209	0.238473	0.888585	0.345861	0.55	2.2	1.04	0.77	1	1.3	0.47	1.42	0.31
C8orf58	-0.597999	3.46889	2.69769	0.100494	14.9	8.37	13.08	8.8	9.51	12.66	8.81	8.28	14.01
C8orf59	1.29829	4.4085	16.978	3.78155e-05	22.17	25.45	13.2	18.78	26.09	10.82	29.6	33.1	9.92
C8orf76	1.2423	-0.344067	1.10779	0.292563	0	0.97	0.12	0.18	0.77	0.32	0.4	1.42	1.73
C8orf82	-0.14064	3.35878	0.14087	0.707417	10.21	9.78	7.64	7.25	9.78	11.47	10.96	9.91	14.01
C9	-1.01409	0.397561	1.38063	0.239994	0.83	0.53	1.16	2.32	0.83	0.97	1.14	0.65	1.89
C9orf114	0.059474	5.03589	0.0399178	0.841641	25.75	31.62	20.72	34	27.09	33.98	54.22	31.58	34.64
C9orf116	-1.21247	0.25062	1.87082	0.171381	0.92	2.11	2.66	0.3	0.33	0.87	0.27	0.44	1.89
C9orf117	-6.89232	-0.489196	10.8317	0.000997759	0	0	0	0.59	0	2.49	0.67	0	1.57
C9orf123	1.78078	3.48228	20.4629	6.07985e-06	8.83	18.41	7.29	12.01	19.24	5.3	9.96	14.48	2.83
C9orf142	-0.383149	2.9317	0.522949	0.469587	7.63	12.77	4.86	4.99	5.31	9.41	5.99	4.14	12.44
C9orf152	-2.43957	1.88688	18.9425	1.34716e-05	1.56	1.94	9.38	2.2	1.6	8.55	1.41	0.76	5.2
C9orf153	-1.37004	0.898502	2.47543	0.115638	1.38	1.32	7.06	1.37	0.5	1.08	1.48	0.76	0.63
C9orf156	-0.0565519	4.90762	0.044516	0.832897	28.79	27.57	29.4	24.19	31.62	29.33	30.07	31.58	36.21
C9orf16	0.39423	2.95792	0.81314	0.367194	8.28	7.66	4.75	6.06	10.72	8.55	4.17	9.91	8.34
C9orf163	-1.77376	2.64923	9.52755	0.0020241	8.46	6.61	6.83	4.87	1.33	8.44	6.19	1.63	11.18
C9orf169	-1.04096	-0.155706	0.485543	0.485922	0	0.79	0.12	0.06	0.55	2.16	0.13	0.33	3.31
C9orf170	0.575609	0.144448	0.259028	0.610789	1.75	0.35	0.12	0.3	1.05	0.32	1.75	0.98	1.89
C9orf173	-2.84805	0.693579	8.06522	0.0045123	0	0.35	1.27	1.55	0.44	3.03	0.67	0.44	6.45
C9orf24	-0.704493	-0.511933	0.323149	0.569722	0.37	0.18	0.93	0.3	0.61	0.65	1.14	0.33	0.16
C9orf3	-1.2984	5.12231	11.1051	0.0008609	46.73	13.47	35.42	27.16	21.67	44.58	20.25	27.55	76.04
C9orf37	-0.367015	2.2906	0.46241	0.4965	3.77	3.43	2.32	2.38	4.75	5.52	4.51	5.01	11.49
C9orf40	0.607914	2.32588	1.47014	0.225323	5.33	7.66	7.18	4.93	4.2	2.71	4.24	5.12	2.05
C9orf41	0.38024	4.74265	1.54495	0.213883	17.48	35.32	18.52	23.83	29.35	22.94	21.93	33.54	36.68
C9orf43	-1.93981	0.928989	6.18381	0.0128924	1.93	0.35	3.59	1.96	1.11	3.03	0.81	0.87	2.36
C9orf47	-3.06538	1.18585	10.9799	0.000921033	4.32	0.26	1.04	2.62	0.61	5.95	2.96	0	1.1
C9orf64	0.0439856	3.04463	0.0122949	0.91171	11.04	8.28	8.91	5.41	8.18	7.25	9.01	7.4	7.24
C9orf66	-0.200621	-0.607122	0.0201656	0.887076	0.37	0.09	0	0.48	0.22	1.08	0.67	1.09	0.47
C9orf69	0.55553	3.83798	2.65392	0.103295	12.79	17.09	9.26	10.22	16.53	11.8	10.96	21.67	17
C9orf72	-0.0877289	6.07787	0.138893	0.709384	73.86	56.45	64.01	53.19	52.3	48.16	92.96	76.88	88.8
C9orf78	0.366255	6.00307	2.07642	0.149591	74.32	74.24	76.05	58.6	61.09	36.58	74.6	68.93	51.17
C9orf84	-2.73231	1.00555	10.3714	0.00127981	0.28	0.7	4.98	0.24	1.11	7.79	0.54	0.22	1.42
C9orf85	0.308654	3.31923	0.722025	0.39548	7.73	11.89	11	8.86	10.89	8.55	6.59	13.28	9.6
C9orf89	0.405828	3.44611	0.865117	0.352311	13.06	9.51	5.21	5.88	14.21	12.12	12.58	13.07	10.86
C9orf9	-0.596121	-0.155932	0.351181	0.553445	0.74	0.53	1.85	0.65	0.44	0.43	0.67	0.76	0.63
C9orf91	-0.630593	3.66613	2.97183	0.0847261	13.8	13.12	20.84	7.37	12.71	17.64	9.69	6.42	11.34
C9orf96	-1.41313	-0.486169	1.16561	0.280306	0.37	0	0.23	0.18	0.77	0.97	1.01	0.22	1.26
CA11	0.000523313	1.43094	1.13759e-06	0.999149	2.76	2.2	1.85	3.27	2.38	1.95	3.16	2.07	2.99
CA12	-0.365699	7.16353	1.54803	0.213427	47.92	120.12	183.7	69.54	79.16	121.31	161.44	268.75	237.57
CA13	0.22187	2.83898	0.277902	0.598079	4.14	5.9	6.71	6.95	9.12	7.36	8.48	8.49	5.51
CA2	0.482063	5.11229	1.99462	0.157858	21.62	33.11	25.12	19.67	52.41	33.76	11.77	64.36	48.33
CA3	1.22928	0.994259	1.66409	0.197052	1.56	2.2	0.81	0.42	6.19	1.3	1.48	0.54	1.26
CA5B	0.22912	2.62785	0.252794	0.615115	3.68	9.25	6.6	2.91	8.24	9.2	4.1	5.88	4.25
CA5BP1	0.0676223	2.11796	0.0144693	0.904255	1.66	3.17	4.75	5.65	4.15	4.33	3.7	6.64	3.46
CA6	0.0302395	-0.675343	0.0011298	0.973186	0	1.06	1.74	0.06	0.39	0.11	0.13	0.44	0.47
CA8	0.0784937	6.1617	0.0404758	0.840553	8.92	149.98	152.1	0.95	80.99	60.28	8.74	79.16	102.49
CAAP1	0.454939	5.19599	2.86252	0.0906655	38.91	33.47	25	47.61	45.88	25.11	45.61	33.97	32.43
CAB39	0.644093	7.08443	6.25784	0.0123645	125.46	162.84	136.7	158.63	157.16	94.47	123.84	172.81	87.69
CAB39L	-0.553082	3.9976	1.49996	0.220677	8.92	12.86	38.78	9.39	19.02	18.4	13.72	11.22	10.08
CABIN1	-0.840439	6.58667	8.25116	0.00407259	63.01	99.78	101.51	45.29	83.25	163.62	48.57	70.89	188.45
CABLES1	-0.762283	4.52086	6.75277	0.00936021	10.49	16.2	22.34	12.24	23	42.85	12.58	23.19	42.98
CABLES2	-0.601232	1.80619	1.13982	0.285689	3.4	2.2	4.05	2.62	4.42	4.87	2.96	1.85	3.62
CABP4	-1.36556	2.29857	7.66035	0.00564475	1.47	1.59	5.56	1.9	4.48	11.25	1.41	5.12	11.02
CABYR	-2.76618	3.67785	40.8942	1.60701e-10	6.81	2.99	12.62	5.35	4.15	24.35	7.26	4.14	47.86
CACFD1	-0.409938	2.7035	0.951771	0.329269	3.5	8.54	12.85	2.73	5.75	7.25	3.97	5.88	7.08
CACHD1	0.134325	5.9422	0.160497	0.688699	125.28	36.2	28.36	155.3	35.38	22.73	69.96	33.54	44.4
CACNA1A	-0.275716	0.589771	0.0916831	0.762048	1.29	0.26	0.23	1.07	1.77	1.52	3.03	0.76	1.89
CACNA1B	-0.321836	-0.670758	0.0447921	0.832387	0	0	0	0.3	0.28	0.22	2.22	0.22	0.63
CACNA1C	1.13701	4.44863	6.47562	0.0109364	66.78	2.73	0.69	83.86	2.82	1.62	31.55	2.18	1.26
CACNA1C-IT3	1.95377	-0.210705	0.954611	0.328548	1.29	0	0	3.51	0	0	0.61	0.11	0
CACNA1D	-2.23285	2.29668	9.05894	0.00261414	1.01	1.41	5.09	2.67	2.43	26.4	2.29	0.87	0.94
CACNA1E	2.94526	-0.658348	2.25952	0.132795	0.55	0	0	0.06	1.16	0.11	1.55	0.22	0
CACNA1F	-1.63384	0.191083	1.77148	0.183199	0.46	0.18	0	0.53	0.66	3.68	1.88	0.22	1.26
CACNA1G	2.60391	1.50432	5.14181	0.0233563	3.96	7.4	0	4.64	1.6	0.32	3.97	0.44	0.94
CACNA1H	0.364711	0.136092	0.0850053	0.770626	1.66	0.79	0.69	2.02	0.22	0.11	2.29	0	0
CACNA2D1	-1.02184	3.73755	4.9435	0.0261889	11.41	7.93	13.89	24.96	3.32	14.28	14.46	11.54	16.85
CACNA2D2	-4.0753	1.27262	22.4742	2.12987e-06	1.56	0	3.36	4.93	0.28	3.25	2.69	0.44	3.94
CACNA2D3	-2.16341	0.59168	2.86081	0.0907616	2.85	0	0	2.14	1.05	2.38	1.41	0.11	2.05
CACNB1	-0.351524	3.27346	0.417723	0.518075	9.11	9.51	3.36	5.41	10.89	15.26	5.45	7.73	19.36
CACNB2	-1.83534	1.9299	9.71362	0.00182908	2.02	1.59	11	1.55	1.38	5.74	1.95	3.27	5.2
CACNB3	-0.732405	2.11866	1.92919	0.164847	3.4	2.99	4.98	3.27	3.7	9.41	3.43	3.38	3.15
CACNB4	-2.0014	2.15489	6.07654	0.0136989	8.19	0	3.59	11.53	1.49	4.87	6.86	0.76	0.47
CACNG4	-4.35506	0.961518	13.7064	0.000213727	0.46	0	4.4	0.48	0.88	8.22	1.08	0	1.1
CACNG8	0.222317	-0.278369	0.0261727	0.871479	0.28	0	0.12	1.13	1.11	0.54	1.75	0.22	0.16
CACTIN	-0.000719162	5.77745	5.10289e-06	0.998198	49.58	55.92	31.72	64.37	41.79	50	70.16	52.16	76.52
CACUL1	0.220487	7.91873	0.823883	0.364047	215.6	229.68	206.04	212.89	282.76	224.11	226.09	306.32	272.84
CACYBP	0.974954	7.24579	6.88689	0.00868302	121.69	111.14	86.7	388.75	118.08	51.73	260.06	168.13	57.15
CAD	-0.219663	5.30015	0.481642	0.48768	53.72	45.44	32.41	45.58	29.24	42.1	25.63	32.34	46.76
CADM1	0.150035	4.29465	0.19651	0.657553	20.51	17.35	14.24	30.79	18.68	13.85	33.3	11.32	14.48
CADM2	-1.08649	0.124069	1.18536	0.276267	2.12	0.53	0.46	1.43	0.28	1.08	0.67	0.54	1.26
CADM3	5.07293	-0.636257	5.62856	0.0176702	0.74	1.32	0	0.83	0.06	0	0.87	0.11	0
CADM4	0.221593	3.52478	0.379113	0.538078	22.35	10.83	12.39	18.19	10.28	7.25	10.7	5.44	4.09
CADPS2	-0.569957	6.70222	5.13648	0.0234281	39.18	98.02	173.28	52.6	110.73	150.2	62.16	107.26	142.8
CAGE1	-2.13501	2.81254	11.0534	0.000885264	3.22	5.28	7.64	4.75	2.54	8.98	4.1	1.2	25.51
CAHM	-1.12229	2.49064	3.71783	0.0538342	4.42	4.84	2.78	3.8	2.71	9.74	5.99	3.05	12.44
CALB2	0.208479	1.75087	0.0861997	0.769065	1.47	2.55	0.93	1.07	5.86	2.92	1.28	3.92	9.45
CALCA	-1.34676	-0.621512	0.573799	0.448753	1.29	0	0	1.07	0.22	0.76	0.67	0	0
CALCOCO1	-1.2495	7.86973	16.7875	4.18081e-05	174.03	168.56	301.19	121.3	215.82	492.49	81.33	135.03	414.69
CALCOCO2	0.398458	6.94774	2.39661	0.121598	131.62	151.65	160.55	100.5	139.25	103.35	109.18	138.62	74.63
CALCRL	-1.83638	2.60918	12.9233	0.00032451	4.97	3.08	20.14	2.2	1.55	4	7	3.38	7.87
CALD1	1.11508	7.87111	12.0814	0.000509276	535.6	123.03	78.83	387.26	305.7	136.13	318.72	160.4	58.88
CALHM2	-0.358192	1.13792	0.24585	0.620013	1.01	1.23	0.81	0.59	2.71	3.9	1.08	2.83	4.72
CALM1	0.920418	8.33523	13.112	0.000293408	269.41	347.51	222.47	246.35	395.54	192.73	357.8	591.72	281.5
CALM2	1.16667	9.48805	14.3351	0.000152982	561.72	1046.51	666.84	626.78	1049.07	394.34	628.56	1098.84	388.4
CALM3	0.132833	5.88703	0.25087	0.616463	68.89	57.07	54.52	38.45	56.44	56.81	54.49	80.69	63.92
CALML3	-0.160217	2.06601	0.0170788	0.896024	10.03	0.7	0	8.56	0.61	2.27	12.85	0	0
CALML4	-0.410698	2.47356	0.760267	0.383245	6.99	4.4	5.44	7.31	2.87	5.41	8.95	3.48	3.31
CALML5	-0.873937	2.36158	2.60964	0.106216	0.18	4.14	14.82	0	5.97	6.38	0.07	5.12	9.13
CALR	1.22975	10.7374	13.0654	0.000300799	1380.81	1684.65	921.73	2405.6	2272.71	717.03	1978.5	2805.4	1196.38
CALU	1.55799	8.36139	29.0897	6.9105e-08	413.54	321.45	129.29	613.35	294.92	83.43	557.99	408.24	135.24
CAMK1	-0.282	0.512675	0.128836	0.719642	0.64	0.88	1.27	0.89	1.88	1.62	1.35	1.09	1.73
CAMK1D	-1.57957	2.37117	10.0963	0.00148568	1.38	2.38	6.48	4.93	3.48	12.88	4.17	2.72	7.08
CAMK1G	-1.26557	-0.00318088	1.33913	0.247188	0.28	0.62	3.01	0.12	0.77	0.54	0.61	0.33	1.73
CAMK2A	-2.25225	-0.405795	1.29222	0.255639	0.55	0	1.27	1.13	0.22	0	1.61	0	0.16
CAMK2B	-0.947682	-0.214908	0.559926	0.45429	0.18	0	0.23	2.97	0.39	0.87	0.54	0.33	0.16
CAMK2D	0.650237	5.41357	4.2654	0.0388962	51.78	49.58	18.17	65.97	38.7	24.89	51.46	39.75	41.41
CAMK2G	-0.195134	4.89592	0.346109	0.556324	20.51	34.26	37.62	6.6	33.11	37.88	16.62	36.7	43.77
CAMK2N1	-0.0803791	4.73633	0.022196	0.881567	22.72	16.56	26.51	47.55	17.69	20.78	70.03	11.76	3.78
CAMK2N2	-1.9337	-0.301859	1.72681	0.188818	0.92	0.88	0.35	0.83	0.06	0.87	0.87	0	1.1
CAMKK1	0.429214	1.62414	0.455713	0.499634	1.47	5.46	1.39	1.13	3.26	3.57	1.75	3.81	4.72
CAMKK2	-0.132904	3.53264	0.128654	0.719831	15.45	9.95	10.53	12.18	13.1	16.67	11.03	6.97	6.45
CAMKMT	-0.615691	2.64619	1.71477	0.190368	5.15	5.81	4.51	4.87	5.58	9.09	4.57	4.36	11.34
CAMLG	0.56766	5.07478	3.97071	0.0462982	33.2	37.78	32.76	35.07	38.81	20.24	44.26	35.72	23.62
CAMSAP1	0.169049	6.50924	0.534834	0.464582	102.28	78.91	79.64	105.08	95.3	80.84	107.9	92.23	75.89
CAMSAP2	0.194255	7.19825	0.578673	0.446833	159.95	113.96	127.21	241.53	129.69	106.92	187.61	147.55	105.33
CAMSAP3	-0.868615	4.4262	8.478	0.00359466	4.05	14.8	26.85	5.17	27.7	41.45	5.52	20.58	46.92
CAMTA1	-0.0668706	5.45113	0.0366437	0.848192	37.9	32.14	67.48	59.91	46.1	37.88	44.67	41.6	24.25
CAMTA2	-0.708988	4.87684	5.55396	0.0184389	22.81	27.74	31.48	15.21	24.82	46.32	18.1	26.13	51.01
CAND1	0.55329	7.64161	5.43648	0.0197204	231.24	244.04	175.36	228.1	223.94	158.86	204.09	203.74	125.95
CAND2	2.17218	0.288338	3.6218	0.0570271	1.66	1.5	0	1.19	1.05	0.54	2.29	0.54	0.16
CANT1	0.352588	5.84408	2.05562	0.151645	47.09	62.44	57.3	38.39	80.93	55.62	41.37	74.59	57.78
CANX	1.23356	10.4168	11.3976	0.000735397	1209.26	1347.35	936.2	2096.73	1725.98	496.38	1890.64	1930.12	668.01
CAP1	1.2865	8.1348	24.7543	6.51218e-07	412.35	240.6	124.09	365.1	300.89	120.34	468.93	370.45	124.69
CAP2	-0.813035	3.39046	3.95199	0.046816	6.9	8.81	9.26	11.77	6.97	21.97	5.72	8.17	13.7
CAPG	0.347939	4.6587	0.961539	0.326799	19.96	28.8	19.33	8.97	35.55	34.74	15.27	37.57	25.82
CAPN1	0.455672	6.3665	1.99327	0.157999	65.12	67.81	61.35	39.46	126.98	88.63	41.71	150.93	99.34
CAPN10	-0.382736	3.96698	1.25132	0.263301	16.92	15.06	13.66	11.71	12	20.67	17.62	13.5	18.26
CAPN11	-1.09355	0.138943	1.25071	0.263416	0.46	1.5	3.82	0.36	0.17	0.32	0.74	0.54	0.94
CAPN12	-1.26959	0.853608	2.17617	0.140163	0.09	1.23	3.36	0.83	1.22	2.38	2.15	1.09	2.83
CAPN13	-3.86533	4.28307	66.6788	3.1956e-16	4.78	2.11	39.47	4.16	5.14	110.05	0.54	1.2	7.24
CAPN14	-2.07548	-0.135503	2.51311	0.112903	0.55	0	0	2.44	0.11	0.97	1.35	0.22	0.63
CAPN2	0.796627	8.29697	8.26566	0.0040402	219.65	341	136.24	330.51	393.93	325.29	388.95	441.45	251.74
CAPN3	-1.72568	4.78853	17.5288	2.82984e-05	11.22	16.91	26.85	20.15	19.18	68.82	5.38	12.52	67.38
CAPN5	-0.196192	-0.0733605	0.0249935	0.874383	1.56	2.64	0.69	0.12	0.06	0.97	0.4	0.54	0.16
CAPN6	2.67111	0.769405	6.42415	0.0112579	1.75	0.44	0	5.59	1.55	0.54	1.08	1.85	0.16
CAPN7	-0.176365	5.47676	0.462113	0.496638	48.84	36.2	34.61	50.76	45.72	63.52	41.37	38	40.15
CAPN8	-3.08133	3.72969	17.5764	2.75989e-05	0.83	3.96	29.98	1.49	4.59	73.59	1.61	0.98	1.73
CAPNS1	1.39081	6.75736	33.6735	6.51823e-09	81.95	145.14	57.99	88.79	163.13	53.13	100.36	197.75	83.6
CAPNS2	4.94146	-0.404605	6.7229	0.00951827	0.83	0.44	0	1.78	0.28	0	1.14	0.22	0
CAPRIN1	0.425049	8.38522	2.86922	0.0902886	338.12	401.32	337.76	339.06	395.09	273.03	292.95	368.93	261.19
CAPRIN2	-1.81384	4.30468	32.4028	1.25305e-08	23.09	7.66	28.01	17.24	7.68	21.86	22.4	9.47	39.67
CAPS	-1.41294	1.32883	4.16499	0.0412676	1.01	0.79	6.02	0.65	2.65	4.65	0.67	1.85	3.46
CAPS2	-0.926256	0.567939	1.21251	0.270836	2.39	0.44	0.58	2.02	0.83	1.84	1.35	0.76	1.57
CAPZA1	1.08002	6.69675	19.7874	8.6551e-06	82.69	151.48	84.61	90.81	140.19	61.57	96.8	157.02	66.6
CAPZA2	1.31443	7.41057	20.9858	4.62705e-06	197.21	170.06	109.73	252.29	223.61	69.15	242.03	202.65	62.19
CAPZB	0.270201	5.65249	1.14403	0.284802	69.17	49.93	39.24	51.17	51.74	41.01	50.99	51.18	46.6
CARD10	0.310281	5.64225	0.742943	0.38872	82.32	19.46	7.76	103	33.72	34.95	83.75	41.27	41.09
CARD11	2.332	-0.68722	1.76804	0.183625	0.64	0.35	0	0.3	0.33	0.11	1.88	0	0
CARD14	-1.17144	4.30499	11.8955	0.000562699	1.93	13.91	20.6	2.85	20.73	52.92	1.55	16.44	46.76
CARD16	0.70404	0.180164	0.536211	0.464007	0.28	1.85	0.35	0.59	1.49	1.52	0.13	1.31	1.26
CARD6	1.11068	5.16947	8.32465	0.00391106	8.55	55.39	32.18	1.55	65.67	21.43	7.67	81.56	48.81
CARD8	-0.591992	4.41787	3.70895	0.0541216	15.36	23.43	27.78	10.16	15.98	33.22	14.46	21.78	29.28
CARD9	-0.487795	3.02549	1.38585	0.239107	2.48	10.13	17.59	3.74	11.22	11.04	1.14	5.88	8.97
CARHSP1	0.402652	6.1687	1.86745	0.171768	45.16	101.72	88.43	15.57	101	73.26	22.74	115.97	82.5
CARKD	0.0248955	4.85051	0.00770678	0.930045	26.86	34.35	24.31	23.71	28.47	33.87	27.11	28.2	31.33
CARM1	0.55075	3.75365	2.30823	0.128691	12.69	15.06	6.13	15.81	13.88	14.5	15.67	15.14	10.71
CARNS1	-3.03691	-0.335212	3.2728	0.0704371	0.64	0	0	0.83	0.55	1.62	0.27	0	2.05
CARS	0.119678	6.75538	0.226763	0.633934	91.43	119.51	92.37	124.04	135.27	141.98	107.76	80.36	77.77
CARS2	0.0716807	5.17121	0.0685602	0.793445	30.81	36.2	31.14	48.14	35.1	35.49	30.41	37.79	37.63
CASC1	-2.68931	2.11676	23.9824	9.72194e-07	5.43	1.06	7.87	5.53	1.66	7.14	3.16	0.54	5.51
CASC2	-1.3032	0.0318935	1.64129	0.200149	0.64	0.26	1.16	0.53	1.16	1.62	1.14	0.22	0.94
CASC3	-0.31389	6.9538	1.81976	0.177342	105.23	101.45	127.33	115.54	130.85	156.8	127.88	109.22	139.96
CASC4	0.281436	7.67887	1.39207	0.238056	158.76	211.19	194	163.56	258.83	183.86	187.01	261.67	223.88
CASC5	-0.659821	2.53857	0.939246	0.332472	2.48	3.52	1.5	1.78	6.14	23.81	2.56	4.36	5.04
CASD1	-0.0228526	4.69111	0.0068937	0.933829	36.06	33.73	33.34	28.05	22.61	21.53	20.65	16.44	18.42
CASK	-0.31487	6.38201	1.79812	0.17994	92.99	73.98	87.16	77.74	72.03	93.39	93.84	70.02	88.01
CASKIN1	-0.345293	-0.413154	0.0723142	0.787997	0	0.44	0.23	0.53	0.83	1.84	0.61	0.22	0.47
CASKIN2	-0.550822	4.34651	2.52324	0.11218	21.06	16.82	16.78	15.51	20.68	27.92	15.27	15.03	32.9
CASP1	1.17672	3.84068	9.77347	0.00177048	22.26	8.37	3.59	31.68	11.89	3.35	27.65	10.56	7.08
CASP10	-1.56082	2.10595	5.12044	0.0236457	3.31	0.97	10.42	3.03	1.93	3.46	8.14	2.94	3.15
CASP14	1.37065	-0.634777	0.677658	0.410394	0	0.26	0	0.06	1.66	1.41	0.4	0.11	0
CASP2	-0.45562	4.26927	1.55334	0.212644	28.42	12.51	28.82	15.1	16.64	23.59	13.72	17.97	15.43
CASP3	0.77176	5.95924	7.73115	0.00542761	54.08	69.66	62.74	55.63	71.09	38.74	67	100.07	39.2
CASP4	0.126443	6.9199	0.215989	0.642113	195.27	87.45	110.08	173.84	110.62	91.44	108.71	118.8	91.79
CASP6	-0.374068	2.42521	0.401915	0.526102	4.42	2.2	9.26	3.27	6.08	7.47	4.04	7.08	3.15
CASP7	0.694965	5.76755	6.38884	0.011484	41.39	66.93	56.72	53.01	74.8	32.46	44.94	73.61	44.71
CASP8	-0.278076	5.08878	0.958695	0.327516	20.05	31.35	38.89	31.38	30.07	43.18	37.74	36.48	35.74
CASP8AP2	-0.188071	5.64421	0.440311	0.506972	55.56	60.5	43.52	49.57	39.53	49.24	40.63	42.58	67.7
CASP9	0.402058	2.46693	0.623214	0.429856	6.81	8.45	2.78	4.46	4.53	4.44	4.24	5.88	6.77
CASQ2	2.66108	-0.585073	1.66506	0.196921	2.12	0	0	0.95	0.17	0	0.87	0	0
CASS4	-0.0244792	-0.162192	0.000598481	0.980483	0.18	1.32	0.69	1.6	0.39	0.65	0.94	0.11	0.31
CAST	0.234836	8.51579	0.678731	0.410024	306.57	260.77	271.67	324.38	525.23	381.89	277.08	514.41	430.75
CASZ1	-0.701553	7.19034	7.82587	0.00515036	65.4	85.07	130.22	104.9	163.96	321.18	72.65	152.23	217.89
CAT	0.756459	4.91691	4.84409	0.027741	12.51	29.94	23.27	5.35	50.86	22.18	17.36	65.23	44.08
CATSPER2	-1.38157	2.20446	6.70874	0.00959414	1.75	2.2	6.71	4.7	2.99	9.74	1.48	3.81	7.24
CATSPER2P1	-0.689513	0.805308	0.690469	0.406005	1.93	2.11	0.93	0.89	0.88	3.03	1.21	1.2	2.36
CATSPER3	-0.769711	-0.317235	0.418445	0.517714	0	0.35	0.23	0.77	0.44	1.41	0.74	0.54	1.42
CATSPERB	-0.873286	4.95974	8.69075	0.00319828	4.42	41.92	57.53	5.11	34.61	72.61	4.51	18.19	40.46
CATSPERD	-1.18289	-0.0764492	1.13749	0.286184	0.64	0.44	1.85	1.25	0.55	0.54	1.14	0.11	0.31
CATSPERG	-3.16508	2.88978	39.0371	4.15825e-10	5.33	1.23	10.19	4.75	1.66	13.96	3.03	2.4	24.25
CAV1	1.68719	6.28919	19.78	8.68875e-06	123.71	13.3	8.57	307.8	27.53	4.22	191.85	18.95	4.57
CAV2	2.59077	5.93392	64.2855	1.07635e-15	96.76	53.1	7.87	142.52	72.36	8.01	87.79	63.16	15.9
CBFA2T2	-0.570631	4.55936	3.84595	0.0498661	18.58	23.95	31.72	12.06	21.78	34.74	13.52	21.67	33.22
CBFB	0.60047	5.73326	5.39821	0.0201574	48.75	52.22	40.05	46.54	74.24	39.71	68.95	62.07	44.4
CBL	0.185656	5.02213	0.493098	0.482549	44.43	29.94	29.4	45.23	29.8	23.92	35.45	28.2	24.25
CBLB	-0.82176	5.7772	5.06677	0.0243888	63.37	44.03	49.54	54.92	35.93	71.85	24.35	46.71	102.02
CBLC	-0.559697	3.31271	1.08658	0.29723	5.24	9.25	7.29	1.19	11.39	23.05	2.15	11.87	17.32
CBLL1	0.620617	5.4046	3.2475	0.0715326	39.74	35.05	46.18	56.28	47.87	22.29	53.14	56.19	22.51
CBLN3	-0.936613	0.973752	1.42459	0.23265	1.01	1.23	0.69	1.37	0.94	2.16	1.88	1.52	6.14
CBR1	1.38141	4.63427	14.7608	0.000122048	36.61	33.2	10.3	14.03	27.7	7.47	29.46	38.55	24.56
CBR3	1.21355	6.7373	17.4749	2.91126e-05	42.59	270.1	97.23	30.37	228.81	78.35	35.79	102.25	72.89
CBR3-AS1	-2.07868	1.20839	6.20533	0.0127366	0.37	0.62	6.02	0.3	1.71	4	2.02	1.09	3.94
CBR4	0.399852	5.24779	2.34101	0.126007	23.73	45.88	41.9	27.64	69.43	41.45	20.79	38.44	31.02
CBS	0.15024	4.8871	0.0980748	0.754152	17.84	23.43	6.25	16.23	40.36	68.28	19.51	37.57	35.58
CBWD1	0.632747	5.72127	5.17642	0.0228954	66.59	59.27	51.28	75.06	53.84	24.67	59.94	50.2	31.96
CBWD2	0.219567	5.77679	0.795399	0.372473	64.2	50.29	39.24	90.1	56.5	44.26	64.04	40.62	42.19
CBWD3	0.379987	0.609734	0.231788	0.630201	1.38	0.62	0.81	2.14	1.77	1.08	1.61	1.52	0.94
CBWD6	-0.305915	3.22317	0.60569	0.436415	9.75	10.04	8.68	9.03	5.47	10.39	12.71	7.62	8.82
CBX1	0.437215	6.6588	2.93661	0.0865922	166.02	78.64	67.02	152.8	94.36	70.56	108.23	103.01	66.75
CBX2	-1.21901	1.01391	2.4377	0.11845	2.85	0.79	2.89	0.95	1	3.25	2.42	1.42	1.26
CBX3	0.918029	7.19034	15.0845	0.000102803	177.25	193.31	107.88	142.46	184.8	103.02	134.67	182.29	86.91
CBX3P2	-1.51898	2.05365	6.50906	0.0107326	4.42	2.82	5.21	3.51	2.16	3.46	4.1	1.09	9.76
CBX4	-0.463362	7.00805	3.72077	0.0537397	61.63	139.23	222.59	65.49	137.21	154.75	64.85	128.06	183.73
CBX5	0.537882	6.18955	4.68894	0.0303574	95.29	74.33	62.74	116.13	71.92	46.75	86.17	64.14	37.31
CBX6	0.77466	5.00054	7.02181	0.00805226	34.68	29.77	14.01	31.32	41.07	23.37	36.66	43.99	31.49
CBX7	-0.883449	2.93194	3.94058	0.0471344	6.35	7.75	8.1	3.39	6.3	11.9	3.57	5.34	15.27
CBX8	-0.623503	2.47388	1.85	0.173783	4.87	3.43	6.25	4.99	5.47	5.3	5.72	4.03	8.66
CBY1	0.883439	2.93217	4.26156	0.0389841	9.29	9.78	3.94	8.14	9.73	6.38	4.57	9.58	5.51
CC2D1A	-0.619481	5.92905	3.90631	0.0481052	29.53	55.83	77.44	13.79	75.46	107.89	28.32	55.75	103.59
CC2D1B	-0.217565	5.49407	0.491556	0.483234	55.83	45.18	32.64	34.29	36.54	56.06	36.06	47.37	60.46
CC2D2A	-0.709165	3.1557	3.01345	0.0825765	11.96	4.49	9.61	9.09	8.68	10.06	7.87	5.88	11.18
CCAR1	-0.33373	7.77496	1.98573	0.158788	158.67	197.1	239.03	212.12	232.62	312.85	162.92	203.96	250.64
CCBE1	2.15255	-0.3352	2.23474	0.13494	0.83	1.41	0	0.95	0.72	0.65	0.47	0.22	0
[truncated: 13,829 more rows]
