# Supplementary material for: Heterogeneity of Human Breast Stem and Progenitor Cells as Revealed by Transcriptional Profiling
Source: Stem Cell Reports. 2018 Mar 29;10(5):1596–609. doi: 10.1016/j.stemcr.2018.03.001 (PMC5995162; doi:10.1016/j.stemcr.2018.03.001)
Supplement: Table S2. Most Enriched KEGG Pathways for Genes Differentially Expressed between ALDH+ and ALDH−CD44−CD24+ Cells [file mmc3.xlsx]

## Sheet: Supp Table 2
Pathway Name	FDR P-Value
Ribosome	3.13868e-16
Oxidative phosphorylation	2.63241e-14
Proteasome	7.23081e-14
ECM-receptor interaction	9.84468e-07
Metabolic pathways	1.17054e-06
Cardiac muscle contraction	1.75344e-06
Alzheimer's disease	5.44589e-05
Huntington's disease	8.75866e-05
Non-alcoholic fatty liver disease (NAFLD)	0.000175758
Focal adhesion	0.000190167
Parkinson's disease	0.000326806
Proteoglycans in cancer	0.000365114
PI3K-Akt signaling pathway	0.000906308
Protein digestion and absorption	0.00127802
Pathways in cancer	0.0109392
Protein export	0.0220861
Fatty acid metabolism	0.0220861
Ras signaling pathway	0.0266951
Platelet activation	0.0269575
Pathogenic Escherichia coli infection	0.0279012
Leukocyte transendothelial migration	0.0290967
Melanoma	0.0290967
Steroid biosynthesis	0.0290967
Protein processing in endoplasmic reticulum	0.0290967
Propanoate metabolism	0.0290967
Carbon metabolism	0.0294028
Arachidonic acid metabolism	0.0351381
Citrate cycle (TCA cycle)	0.0400637
Terpenoid backbone biosynthesis	0.0401296
Malaria	0.040468
Cysteine and methionine metabolism	0.040468
Metabolism of xenobiotics by cytochrome P450	0.040468
Aldosterone-regulated sodium reabsorption	0.0419298
Prostate cancer	0.0496448
Amoebiasis	0.0496448
Renal cell carcinoma	0.0496448
Pyruvate metabolism	0.0496448
HIF-1 signaling pathway	0.0620604
Phagosome	0.065068
Spliceosome	0.0729969
Rap1 signaling pathway	0.073384
GnRH signaling pathway	0.108349
Drug metabolism	0.108349
HTLV-I infection	0.122721
Cholinergic synapse	0.122721
Ovarian steroidogenesis	0.123842
Tight junction	0.144942
Glutathione metabolism	0.155656
Glioma	0.168225
Vibrio cholerae infection	0.168225
Circadian entrainment	0.169974
Chemical carcinogenesis	0.205994
Phenylalanine metabolism	0.210601
Biosynthesis of unsaturated fatty acids	0.221788
Insulin secretion	0.226184
Glycolysis / Gluconeogenesis	0.241066
N-Glycan biosynthesis	0.248217
Hypertrophic cardiomyopathy (HCM)	0.248217
Bacterial invasion of epithelial cells	0.248217
Systemic lupus erythematosus	0.248217
Gap junction	0.248217
AMPK signaling pathway	0.249108
Vascular smooth muscle contraction	0.259666
Oocyte meiosis	0.265021
Long-term depression	0.266706
Chemokine signaling pathway	0.317077
Dilated cardiomyopathy	0.328333
Glycerophospholipid metabolism	0.329423
alpha-Linolenic acid metabolism	0.336622
Biosynthesis of amino acids	0.336622
Epstein-Barr virus infection	0.351011
Glutamatergic synapse	0.357496
Choline metabolism in cancer	0.357496
RNA transport	0.357758
mRNA surveillance pathway	0.368603
Endocrine and other factor-regulated calcium reabsorption	0.376144
Inflammatory bowel disease (IBD)	0.380236
Tyrosine metabolism	0.380236
GABAergic synapse	0.386324
Bile secretion	0.387054
Progesterone-mediated oocyte maturation	0.394245
Fatty acid biosynthesis	0.397766
Linoleic acid metabolism	0.397766
Fc gamma R-mediated phagocytosis	0.397766
Thyroid hormone synthesis	0.426116
Phosphatidylinositol signaling system	0.462846
Arrhythmogenic right ventricular cardiomyopathy (ARVC)	0.462846
Insulin signaling pathway	0.466846
Vasopressin-regulated water reabsorption	0.468367
Alcoholism	0.468367
Transcriptional misregulation in cancer	0.468367
Fatty acid degradation	0.481812
Ribosome biogenesis in eukaryotes	0.481812
Toxoplasmosis	0.481812
Pyrimidine metabolism	0.489132
Cell cycle	0.489132
Taurine and hypotaurine metabolism	0.489132
Retrograde endocannabinoid signaling	0.489132
Small cell lung cancer	0.511738
MicroRNAs in cancer	0.528087
FoxO signaling pathway	0.532309
Maturity onset diabetes of the young	0.534296
Amino sugar and nucleotide sugar metabolism	0.534296
Aminoacyl-tRNA biosynthesis	0.534296
Hippo signaling pathway	0.534973
Fatty acid elongation	0.534973
Glycine, serine and threonine metabolism	0.534973
Gastric acid secretion	0.542898
Serotonergic synapse	0.542898
Basal transcription factors	0.542898
Pancreatic secretion	0.542898
Hematopoietic cell lineage	0.546002
Taste transduction	0.56486
Sulfur metabolism	0.567314
Lysosome	0.574389
RNA polymerase	0.574389
Proximal tubule bicarbonate reclamation	0.580585
Cyanoamino acid metabolism	0.594383
Glucagon signaling pathway	0.602796
Inositol phosphate metabolism	0.602796
Estrogen signaling pathway	0.602796
Collecting duct acid secretion	0.602796
Phenylalanine, tyrosine and tryptophan biosynthesis	0.602796
Mineral absorption	0.602796
Oxytocin signaling pathway	0.602796
Ether lipid metabolism	0.602796
Osteoclast differentiation	0.602796
Steroid hormone biosynthesis	0.61949
Synaptic vesicle cycle	0.628513
Folate biosynthesis	0.628513
Renin-angiotensin system	0.628513
cAMP signaling pathway	0.628513
Legionellosis	0.628513
Thyroid hormone signaling pathway	0.636413
Retinol metabolism	0.644526
Pantothenate and CoA biosynthesis	0.665345
RNA degradation	0.677613
Intestinal immune network for IgA production	0.679832
MAPK signaling pathway	0.72307
Adrenergic signaling in cardiomyocytes	0.730431
Purine metabolism	0.730431
Type II diabetes mellitus	0.730431
Shigellosis	0.730431
Regulation of actin cytoskeleton	0.730431
Cytokine-cytokine receptor interaction	0.730431
2-Oxocarboxylic acid metabolism	0.730431
Ubiquitin mediated proteolysis	0.75194
Pertussis	0.762934
Dorso-ventral axis formation	0.772068
Salivary secretion	0.772068
Fanconi anemia pathway	0.772068
p53 signaling pathway	0.773468
Epithelial cell signaling in Helicobacter pylori infection	0.782043
Fat digestion and absorption	0.792372
Glycerolipid metabolism	0.792372
Degradation of aromatic compounds	0.800339
Dopaminergic synapse	0.800339
RIG-I-like receptor signaling pathway	0.800339
Sulfur relay system	0.800339
Tryptophan metabolism	0.800339
Long-term potentiation	0.805723
PPAR signaling pathway	0.817223
Staphylococcus aureus infection	0.82778
Jak-STAT signaling pathway	0.82778
Neuroactive ligand-receptor interaction	0.82778
cGMP-PKG signaling pathway	0.82778
Porphyrin and chlorophyll metabolism	0.82778
mTOR signaling pathway	0.82778
Colorectal cancer	0.82778
Valine, leucine and isoleucine degradation	0.82778
Adipocytokine signaling pathway	0.82778
TGF-beta signaling pathway	0.84548
Fc epsilon RI signaling pathway	0.852416
Hepatitis C	0.852416
Calcium signaling pathway	0.854082
ABC transporters	0.859836
Mismatch repair	0.859836
Glyoxylate and dicarboxylate metabolism	0.859836
Influenza A	0.864879
Regulation of autophagy	0.873409
Hedgehog signaling pathway	0.873409
Lysine degradation	0.873409
Arginine and proline metabolism	0.873409
Nucleotide excision repair	0.873409
Sphingolipid signaling pathway	0.873409
DNA replication	0.874154
Melanogenesis	0.875043
Valine, leucine and isoleucine biosynthesis	0.879569
Mucin type O-Glycan biosynthesis	0.879678
Glycosaminoglycan degradation	0.885972
Other glycan degradation	0.885972
Cocaine addiction	0.885972
Toll-like receptor signaling pathway	0.885972
Acute myeloid leukemia	0.887298
Alanine, aspartate and glutamate metabolism	0.890061
Circadian rhythm	0.890061
Central carbon metabolism in cancer	0.890061
TNF signaling pathway	0.890061
Adherens junction	0.908513
Glycosaminoglycan biosynthesis	0.908513
Cytosolic DNA-sensing pathway	0.913433
Inflammatory mediator regulation of TRP channels	0.913545
Signaling pathways regulating pluripotency of stem cells	0.944614
Basal cell carcinoma	0.944614
D-Glutamine and D-glutamate metabolism	0.944614
Thiamine metabolism	0.944614
Axon guidance	0.944614
Non-small cell lung cancer	0.944614
Salmonella infection	0.944614
VEGF signaling pathway	0.944614
Synthesis and degradation of ketone bodies	0.944614
Riboflavin metabolism	0.944614
Notch signaling pathway	0.962023
Asthma	0.962023
Antigen processing and presentation	0.962023
beta-Alanine metabolism	0.970187
Prolactin signaling pathway	0.970187
Cell adhesion molecules (CAMs)	0.970187
Selenocompound metabolism	0.970187
Thyroid cancer	0.970187
Prion diseases	0.970187
Rheumatoid arthritis	0.970187
Autoimmune thyroid disease	0.970187
Carbohydrate digestion and absorption	0.970187
Natural killer cell mediated cytotoxicity	0.970187
African trypanosomiasis	0.970187
Endocytosis	0.970187
Viral carcinogenesis	0.970187
Fructose and mannose metabolism	0.970187
Primary bile acid biosynthesis	0.970187
Amyotrophic lateral sclerosis (ALS)	0.970187
Histidine metabolism	0.970187
Morphine addiction	0.970187
Complement and coagulation cascades	0.970187
Butanoate metabolism	0.970187
Glycosphingolipid biosynthesis	0.970187
Peroxisome	0.970187
Chagas disease (American trypanosomiasis)	0.970187
Tuberculosis	0.970187
Apoptosis	0.970187
Measles	0.970187
Vitamin B6 metabolism	0.970187
Wnt signaling pathway	0.977876
Pentose phosphate pathway	0.977876
Non-homologous end-joining	0.977876
Sphingolipid metabolism	0.977876
NF-kappa B signaling pathway	0.985254
NOD-like receptor signaling pathway	0.985752
Homologous recombination	0.985752
Amphetamine addiction	0.985752
Chronic myeloid leukemia	0.985752
Herpes simplex infection	0.985752
Viral myocarditis	0.985752
Glycosaminoglycan biosynthesis	0.985752
Glycosphingolipid biosynthesis	0.985752
Glycosphingolipid biosynthesis	0.985752
ErbB signaling pathway	0.985752
Leishmaniasis	0.985752
SNARE interactions in vesicular transport	0.985752
Ubiquinone and other terpenoid-quinone biosynthesis	0.985752
Allograft rejection	0.985752
Primary immunodeficiency	0.985752
Starch and sucrose metabolism	0.985752
Bladder cancer	0.985752
Nicotinate and nicotinamide metabolism	0.985752
Drug metabolism	0.985752
Phototransduction	0.985752
Base excision repair	0.985752
Endometrial cancer	0.985752
Neurotrophin signaling pathway	0.985752
Pentose and glucuronate interconversions	0.985752
Graft-versus-host disease	0.985752
Type I diabetes mellitus	0.985752
Nitrogen metabolism	0.985752
Hepatitis B	0.985752
Galactose metabolism	0.985752
Vitamin digestion and absorption	0.985752
One carbon pool by folate	0.985752
Pancreatic cancer	0.987157
Glycosaminoglycan biosynthesis	0.987157
Other types of O-glycan biosynthesis	0.993335
Nicotine addiction	0.993335
T cell receptor signaling pathway	0.993335
Glycosylphosphatidylinositol(GPI)-anchor biosynthesis	0.993335
B cell receptor signaling pathway	0.993335
