# Supplementary material for: Heterogeneity of Human Breast Stem and Progenitor Cells as Revealed by Transcriptional Profiling
Source: Stem Cell Reports. 2018 Mar 29;10(5):1596–609. doi: 10.1016/j.stemcr.2018.03.001 (PMC5995162; doi:10.1016/j.stemcr.2018.03.001)
Supplement: Table S3. Comparison of Expression of All Genes between ALDH+ and ALDH−CD44−CD24+ Cells [file mmc4.xlsx]

## Sheet: Supp Table 3
Gene	logFC	logCPM	LR	PValue	Sample 17 CD44+ CPM	Sample 17 ALDH+ CPM	Sample 17 CD24+ CPM	Sample 23 CD44+ CPM	Sample 23 ALDH+ CPM	Sample 23 CD24+ CPM	Sample 24 CD44+ CPM	Sample 24 ALDH+ CPM	Sample 24 CD24+ CPM
A1BG	1.53109	1.36282	4.54037	0.0331044	1.93	1.41	0.58	3.45	1.88	2.6	5.99	2.4	0.79
A1BG-AS1	0.123561	2.74127	0.0698655	0.791533	5.98	6.78	3.47	7.13	3.7	5.84	7.06	8.28	10.71
A2M	6.88638	8.66568	159.466	1.48039e-36	2155.74	29.59	7.64	1122.27	28.8	7.03	288.18	5.88	7.08
A2M-AS1	-0.653775	1.44466	0.454376	0.500264	3.77	0	9.84	2.08	1.66	0.97	2.09	0.33	2.68
A2ML1	-0.805519	1.03973	0.76511	0.381734	0	3.43	0.69	0.59	5.2	0.97	1.68	2.4	1.57
A2MP1	2.20731	-0.588256	1.39251	0.237982	1.56	0.53	0	1.07	0	0.76	0.34	0	0
A4GALT	-1.9679	4.01876	23.537	1.22533e-06	5.24	39.54	11.69	2.73	15.64	11.69	5.25	24.61	28.65
AAAS	-0.0305632	4.13253	0.00697501	0.933441	18.12	12.77	23.61	17.83	16.31	20.89	16.88	19.6	10.23
AACS	-1.79834	5.78786	34.4036	4.47895e-09	25.75	48.44	58.11	18.9	80.54	67.42	18.9	75.57	102.81
AADAT	-0.808051	-0.131377	0.509754	0.475245	0.18	1.23	0.46	0.59	0.83	2.16	0.54	0.33	0.31
AAED1	2.17099	4.27955	41.434	1.21919e-10	30.45	17.26	9.14	28.41	18.96	5.74	35.85	20.47	6.14
AAGAB	0.826482	6.46552	10.6258	0.00111519	96.4	105.59	77.09	128.26	94.81	57.9	95.18	90.71	47.39
AAK1	1.20536	5.80943	16.0674	6.11274e-05	125.19	31.62	32.87	91.35	33.22	56.38	64.38	35.17	32.59
AAMDC	-0.287048	1.90513	0.236214	0.626954	4.23	2.29	3.01	2.38	3.92	4.65	2.42	5.99	3.46
AAMP	0.556168	6.71645	5.05723	0.0245234	106.15	135.1	95.96	116.43	106.25	65.25	130.77	106.39	82.34
AAR2	0.572559	4.62506	3.98654	0.0458653	28.15	25.19	23.73	33.52	24.32	17.64	26.23	23.52	17.95
AARD	-1.86326	3.93664	14.9108	0.000112717	3.96	29.24	5.09	2.56	31.4	11.58	4.04	23.19	25.51
AARS	0.21247	6.97844	0.712014	0.398776	124.36	113.61	93.87	169.92	157.27	115.47	104.6	123.27	130.83
AARS2	-0.833337	4.88751	9.29557	0.00229708	18.58	40.95	37.5	18.54	28.58	28.79	20.58	34.08	37.63
AASDH	-0.449708	4.17632	2.1188	0.1455	13.98	17.44	21.41	17.06	17.03	17.86	15	17.75	23.93
AASDHPPT	1.03842	4.68592	9.50396	0.00205029	24.56	36.9	22.8	38.75	29.69	15.37	28.86	23.41	9.13
AASS	0.915849	5.61555	11.2358	0.000802327	70.46	42.8	57.07	78.93	32.84	28.79	64.78	31.25	32.43
AATF	1.30505	7.03104	24.8006	6.35775e-07	114.24	95.99	69.34	249.38	119.96	77.91	236.31	126.32	85.33
AATK	-0.452329	0.298061	0.213277	0.644211	1.75	0.18	1.97	1.6	0.33	1.08	0.34	0.65	2.05
ABAT	-1.27682	2.87807	7.24329	0.00711665	6.9	7.13	20.14	3.03	5.14	12.99	3.36	3.05	3.31
ABCA1	1.58731	5.99849	16.7744	4.20974e-05	160.05	67.64	41.79	42.97	17.8	33.87	156.4	24.5	28.34
ABCA10	-0.23141	3.20028	0.333303	0.56372	9.11	8.81	17.59	13.85	5.64	11.36	5.65	3.05	6.14
ABCA11P	-0.423259	2.42417	0.798107	0.37166	4.32	3.52	4.98	7.9	3.98	7.25	3.57	3.16	8.34
ABCA12	1.24004	3.78943	4.63529	0.0313209	13.43	4.84	16.55	33.52	4.48	16.77	26.37	4.25	1.89
ABCA13	-1.66657	1.68305	6.66024	0.00985877	0.83	4.67	3.01	1.84	4.53	4.65	1.41	1.52	5.2
ABCA17P	2.7468	-0.555711	3.61694	0.0571939	0.55	0.53	0	0.65	0.22	0.11	0.4	1.96	0.16
ABCA2	-0.577915	3.21601	0.706419	0.400635	12.97	7.75	2.2	10.28	7.68	18.83	3.36	3.38	16.06
ABCA3	-1.27458	3.92031	14.431	0.000145387	7.36	16.03	19.56	9.39	19.24	22.83	6.59	19.82	14.17
ABCA4	-1.71168	3.17434	7.1955	0.00730865	0.92	4.14	14.01	11	3.37	38.96	3.03	0.76	3.94
ABCA5	-0.260553	6.78978	0.697621	0.403584	123.44	74.77	225.83	171.17	87.62	110.49	59.26	58.58	83.13
ABCA6	-1.73346	3.36734	13.8057	0.000202725	2.94	18.93	6.37	4.7	15.53	11.9	3.09	10.34	17.95
ABCA7	-2.71754	4.74568	52.9949	3.3442e-13	5.7	8.98	17.25	7.19	16.14	53.24	8.41	25.48	99.5
ABCA8	7.22502	0.224737	17.415	3.00444e-05	2.21	3.08	0	1.6	0.88	0	0.4	0.33	0
ABCA9	-0.0353688	2.48431	0.00390935	0.950145	5.43	5.02	3.01	11.65	3.7	8.22	2.22	3.05	6.45
ABCB1	5.90876	4.01731	81.6104	1.65744e-19	35.5	1.85	2.32	80.77	0.66	0.65	20.38	0.33	0
ABCB10	-0.884848	3.81435	7.22988	0.00717	11.68	19.46	21.18	6.24	15.26	13.31	8.54	15.68	14.01
ABCB6	0.117674	4.39596	0.163177	0.686248	24.56	22.02	19.1	19.85	20.79	20.24	19.58	22.43	19.36
ABCB7	0.115778	5.16057	0.205297	0.650479	41.85	48.08	41.67	28.59	35.99	28.24	33.1	36.48	26.29
ABCB8	-0.480183	4.21084	1.65016	0.198937	14.72	15.41	11.92	19.26	14.1	22.94	13.66	17.64	36.05
ABCB9	-1.28163	2.5025	6.31724	0.011957	1.47	5.28	1.85	2.79	5.86	7.25	3.43	10.13	12.12
ABCC1	0.0944216	6.16204	0.128383	0.720114	92.07	84.9	60.77	82.73	65.4	100.21	53.61	50.53	52.58
ABCC10	-1.24971	3.97643	7.18703	0.00734325	13.25	18.05	10.07	5.88	10.89	28.79	10.76	13.18	30.07
ABCC11	-1.76796	1.45118	4.02081	0.0449422	0.55	0.44	4.17	1.66	1.16	13.64	1.21	0.22	0.47
ABCC2	-0.913763	2.84984	3.07201	0.0796507	5.7	7.57	8.1	7.9	2.21	10.61	4.31	3.05	14.64
ABCC3	0.439106	7.10891	1.27148	0.259489	227.47	34.52	60.08	209.86	54.95	207.77	143.08	74.16	229.23
ABCC4	-0.188381	4.79393	0.0948897	0.758051	20.79	22.46	128.95	21.57	12.55	12.77	17.62	5.55	6.3
ABCC5	-0.466079	4.83787	2.23485	0.13493	41.85	23.16	33.22	19.55	17.75	36.9	22.6	21.02	40.3
ABCC8	-0.723615	0.899424	0.216099	0.642029	0.92	0.18	9.95	1.13	1	1.73	0.81	0	0
ABCC9	-1.5047	2.96444	10.1564	0.00143798	5.89	6.25	36.23	3.27	2.27	5.41	2.83	1.63	5.83
ABCD1	-1.80083	3.29556	15.22	9.56866e-05	6.99	6.96	10.42	2.44	7.85	16.77	4.78	10.13	21.57
ABCD3	0.302643	5.97688	1.55127	0.212948	67.61	78.12	61.93	61.28	74.85	53.46	59.06	70.02	38.73
ABCD4	-0.306813	4.8295	0.974379	0.323591	41.21	23.43	30.91	28.53	21.45	36.47	18.36	17.64	36.68
ABCE1	1.65078	6.85124	24.1592	8.86917e-07	120.03	112.81	81.95	234.46	125.1	40.36	161.51	117.5	42.98
ABCF1	0.401807	7.62351	2.80357	0.0940547	164.92	152	141.68	248.9	189.17	168.6	259.59	254.26	193.96
ABCF2	1.76908	7.39253	43.334	4.61488e-11	208.24	150.33	90.17	330.21	130.3	73.26	302.51	142.65	82.18
ABCF3	0.00368833	5.24238	0.000155964	0.990036	36.06	38.13	24.42	44.46	31.57	44.8	32.76	40.94	46.13
ABCG1	1.82396	2.90675	6.07344	0.013723	6.99	2.29	10.3	10.76	2.54	2.71	26.37	1.85	1.26
ABCG2	0.0179426	0.42062	2.71878e-07	0.999584	0.28	0	1.27	2.02	1.11	0.32	1.95	2.29	1.1
ABHD10	-0.714091	3.26669	2.891	0.0890757	5.61	14.88	17.71	4.81	10.01	5.09	7.13	11.11	8.97
ABHD11	-3.19937	4.66467	66.2482	3.97572e-16	7.27	21.49	32.76	2.32	22.67	43.39	5.79	32.12	60.3
ABHD12	0.717797	4.03293	3.86598	0.0492744	12.33	14.44	4.75	21.63	23.77	12.12	20.11	17.86	18.42
ABHD13	1.01306	4.78234	11.4769	0.000704678	32.29	34.08	23.96	35.66	32.51	14.5	32.22	27.77	12.6
ABHD14B	-1.4299	2.61496	8.51297	0.00352624	2.58	9.6	12.27	2.14	8.73	5.95	2.69	5.99	3.78
ABHD15	-1.41291	2.31023	7.79677	0.00523397	1.66	6.16	6.02	1.9	5.58	6.93	3.83	5.23	6.14
ABHD16A	-0.362649	5.04089	1.69286	0.193224	29.53	32.5	29.75	24.25	30.57	44.58	32.96	33.65	37.16
ABHD2	0.0145979	6.2441	0.00327425	0.954369	57.95	97.14	41.9	55.21	131.18	75.21	51.06	120.65	50.07
ABHD3	-0.209998	4.03904	0.294137	0.587581	10.67	11.89	22.8	20.33	10.23	13.2	16.95	20.91	19.68
ABHD4	0.23904	4.51092	0.539515	0.462634	28.88	26.6	14.24	22.47	34.94	23.48	13.86	22.21	16.69
ABHD5	0.109905	7.20766	0.173762	0.67679	113.87	128.23	150.25	135.74	177.67	118.93	196.83	173.47	133.67
ABHD6	1.23156	2.35813	4.06485	0.0437846	10.49	3.08	1.39	4.52	4.86	2.6	5.31	6.64	5.67
ABHD8	-0.130085	2.09787	0.0606496	0.805472	7.91	2.29	5.32	3.15	2.6	3.79	3.63	2.4	6.3
ABI1	0.117485	7.60465	0.230412	0.631219	120.77	166.8	123.16	181.86	278.62	138.19	198.91	342.47	199.32
ABI2	0.280694	5.05696	0.947277	0.330413	47.46	19.64	37.62	40.71	32.17	36.58	32.36	26.03	25.35
ABI3BP	1.61823	1.30162	3.17021	0.0749928	1.2	7.31	0.69	1.84	4.81	0	1.48	1.74	0.94
ABL1	0.922081	6.81702	10.4099	0.00125339	166.85	110.97	83.69	199.63	70.48	71.21	119.74	88.2	102.18
ABL2	0.885675	8.50103	11.3655	0.000748228	148.27	301.98	91.44	396.89	639.93	174.98	383.29	896.08	225.77
ABLIM1	0.813551	6.7287	8.67413	0.00322759	172.28	83.58	93.64	181.98	96.35	73.69	87.11	87.77	76.2
ABLIM2	1.04218	0.536566	0.722369	0.395368	3.5	0.26	0	1.13	0.77	2.06	1.48	0.54	1.89
ABLIM3	-1.21448	3.34623	4.19428	0.0405605	3.4	8.89	19.91	6.54	11.22	23.27	6.86	7.3	2.68
ABO	-2.34815	0.113519	2.48777	0.114735	0	0.09	0	0	1.49	2.06	1.28	0.76	2.99
ABR	0.600162	6.04037	3.62737	0.0568366	88.03	55.66	27.55	64.25	51.36	63.63	95.92	64.57	79.82
ABRACL	-0.768456	5.31519	4.55916	0.0327432	20.97	55.13	44.45	9.63	66.34	25.76	25.16	88.53	20.78
ABT1	0.906663	4.17486	6.13454	0.0132566	21.71	18.41	20.6	20.44	16.97	7.47	24.82	20.47	9.76
ABTB1	-1.30371	2.93773	4.1511	0.0416075	12.05	6.25	6.13	1.96	5.75	14.83	3.09	4.9	13.22
ABTB2	-1.62287	5.04016	23.3686	1.33746e-06	16.19	22.55	65.05	20.09	26.2	38.52	13.52	41.38	51.95
AC1	-0.137957	4.61579	0.218536	0.640157	19.5	26.86	24.31	18.13	32.56	16.88	19.31	39.85	21.73
ACAA1	-1.36148	4.37779	11.599	0.000659862	16.92	21.75	17.36	10.52	15.87	34.74	9.01	19.49	40.78
ACAA2	0.277997	4.96862	0.686696	0.407291	38.54	31.88	42.71	32.87	39.42	17.53	21.19	37.35	18.58
ACACA	-1.05975	6.53843	15.8162	6.98023e-05	61.9	98.55	92.49	69.36	84.03	139.27	52.47	84.39	153.19
ACACB	-1.0576	2.78434	4.39321	0.0360822	4.69	5.11	5.67	4.64	3.98	16.77	6.39	2.18	11.65
ACAD10	-1.86501	3.93491	24.3083	8.20843e-07	7.82	13.12	15.74	7.19	12.33	31.82	6.66	9.69	32.75
ACAD11	-0.556654	0.894406	0.339198	0.560293	2.02	0.62	0.23	1.49	0.77	4	1.55	0.44	4.72
ACAD8	-0.975373	4.29583	9.34685	0.00223369	18.76	24.13	29.86	9.15	17.97	25.76	12.92	14.59	22.51
ACAD9	-0.297254	5.48566	1.4335	0.231193	50.13	39.89	63.2	38.22	36.32	46.1	38.61	42.58	46.92
ACADM	0.779397	4.79743	5.51893	0.0188117	30.81	32.23	27.66	29.18	34.22	19.26	34.31	30.16	10.39
ACADS	-2.80902	1.90017	17.439	2.96674e-05	1.01	6.08	4.75	0.18	5.97	4.98	1.01	3.59	4.88
ACADSB	-2.11632	4.74953	21.4767	3.58145e-06	13.25	17.09	92.83	10.04	10.06	58.65	10.43	15.03	14.01
ACADVL	-0.726866	9.06539	6.52106	0.0106604	461.1	588.56	531.42	347.8	530.75	716.27	383.83	539.56	721.23
ACAP1	-0.127776	1.22937	0.0297011	0.86317	1.56	1.23	2.43	1.19	0.94	1.41	5.79	0.44	4.88
ACAP2	0.224882	6.47451	0.861725	0.353256	84.71	111.67	72.23	87.72	93.54	80.94	101.98	84.28	81.55
ACAP3	-2.54777	4.72394	60.9865	5.74662e-15	8.28	21.05	31.72	7.85	26.81	71.31	7.8	18.95	43.45
ACAT1	0.230973	4.28621	0.551519	0.457698	16.74	25.36	16.09	20.8	22.22	13.2	16.82	25.37	17.32
ACAT2	-0.925995	5.61933	12.1521	0.000490318	20.05	91.24	46.07	17.35	67.11	22.4	23.14	101.49	52.27
ACBD3	0.737463	6.87415	6.72285	0.00951853	87.66	101.01	84.15	159.99	165.35	66.44	137.16	181.42	70.53
ACBD4	-0.582759	1.65314	0.618771	0.431504	2.39	0.97	1.27	1.01	4.53	5.95	2.83	3.81	4.25
ACBD5	-0.141246	4.85022	0.2301	0.631449	27.59	24.22	23.03	22.53	39.36	30.73	23.68	38.11	28.81
ACBD6	-0.106258	5.45365	0.187919	0.664654	49.95	43.59	48.62	47.61	37.7	50	36.59	34.19	44.71
ACBD7	-0.756411	3.00731	2.43522	0.118637	5.79	6.52	22.69	6.54	4.75	6.06	5.65	6.64	6.61
ACCS	-4.09931	2.35106	52.0394	5.43995e-13	0.46	1.76	9.14	0.59	3.87	15.26	1.01	1.96	11.65
ACD	0.785503	4.04023	5.52335	0.0187643	19.78	12.95	11.81	26.8	10.84	13.42	25.29	8.82	16.53
ACE	-4.00269	4.4862	57.6466	3.137e-14	2.21	16.38	10.53	0.95	31.68	35.82	3.23	27.22	73.68
ACE2	-0.945912	3.18346	4.61126	0.0317627	3.22	18.05	6.13	3.03	21.78	3.46	2.62	13.94	7.71
ACER2	1.81265	2.89794	11.1626	0.000834644	17.29	6.08	2.55	14.8	1.49	5.74	11.84	1.52	3.62
ACER3	1.06364	3.63173	6.83367	0.00894554	14.16	12.15	13.08	15.16	13.38	5.74	19.58	10.56	5.67
ACHE	-1.29982	2.36764	7.70776	0.00549839	3.22	3.7	10.07	2.2	2.6	3.79	3.97	5.77	10.55
ACIN1	-0.407749	8.20935	2.556	0.109876	268.67	227.74	278.38	304.59	256.28	427.77	259.45	229.22	410.44
ACLY	-0.155154	7.15611	0.420172	0.516851	126.29	174.9	124.66	96.04	164.41	99.23	117.05	220.51	159.17
ACN9	0.29204	1.95008	0.245858	0.620007	3.59	3.87	4.63	2.5	5.53	1.73	3.3	6.32	1.57
ACO1	0.702744	6.28373	8.84227	0.00294332	87.29	93.35	52.09	63.36	73.91	34.95	99.02	125.99	69.59
ACO2	0.449851	5.95602	3.51637	0.0607653	66.13	70.37	53.71	69.24	71.26	43.83	67.74	63.16	51.48
ACOT1	0.440849	1.34434	0.461431	0.496956	3.5	2.82	1.74	2.56	3.43	1.62	1.82	1.42	2.2
ACOT11	-1.439	0.840784	2.9369	0.0865768	0.46	0.53	0.46	0.83	2.93	2.06	0.87	1.96	5.04
ACOT13	-0.592201	4.52224	2.9655	0.0850584	16.65	35.14	35.54	8.14	29.58	12.66	15.34	37.68	14.64
ACOT2	1.20145	2.34997	4.81142	0.0282718	9.93	1.5	4.86	8.86	4.04	3.14	5.31	3.92	2.36
ACOT4	-0.55476	-0.00753076	0.214116	0.64356	0.18	0.09	0	0.48	2.43	1.41	0.54	0.87	1.26
ACOT7	1.89943	3.29028	18.9764	1.32345e-05	15.27	2.82	1.97	18.84	5.58	5.84	18.43	8.71	8.5
ACOT8	-0.189046	2.63971	0.153605	0.695114	3.5	8.63	2.32	4.7	7.35	7.9	4.71	10.24	5.2
ACOT9	1.43897	6.02292	24.0308	9.48088e-07	84.9	59.53	18.06	110.37	67.61	48.91	89.6	60.76	43.3
ACOX1	-0.2912	5.80198	1.44122	0.229942	48.57	75.21	49.31	37.86	69.71	49.78	42.04	70.56	57.62
ACOX3	-0.596903	4.8848	4.41574	0.0356088	36.52	22.19	45.61	27.76	27.42	51.73	15.07	15.57	22.67
ACP1	0.961581	6.11907	13.0671	0.000300528	60.43	87.8	46.3	88.38	100.28	31.49	77.43	93.54	37.79
ACP2	-0.128042	3.94412	0.148309	0.700157	13.98	18.67	14.93	10.28	24.93	12.23	10.56	20.36	10.86
ACP5	-1.31634	-0.402918	0.279734	0.596875	0	1.14	2.78	0	0.39	0	0.54	0.65	0
ACP6	-1.25866	2.64156	6.80116	0.00910988	5.79	3.96	10.65	3.03	7.96	12.01	2.83	2.72	5.98
ACPL2	0.562878	2.78049	1.63169	0.20147	7.08	6.08	6.02	7.9	10.39	6.49	6.46	6.86	2.52
ACPP	-0.427516	0.871336	0.25968	0.61034	2.12	1.32	1.74	0.36	2.54	0.87	0.81	3.92	1.42
ACRBP	-1.11076	0.314586	1.32994	0.248815	0.28	0.88	1.5	0.77	0.66	2.71	1.48	0.33	1.26
ACRC	-0.224074	3.87936	0.457669	0.498716	16.92	8.45	23.84	17.35	11.28	20.67	12.92	7.73	11.81
ACSF2	-0.604879	3.8493	2.61544	0.105828	11.77	7.31	9.61	15.81	19.35	38.52	6.93	6.75	12.12
ACSF3	-0.314443	4.28199	1.07268	0.300341	19.5	17.17	22.46	18.54	17.63	19.7	15.74	18.19	24.88
ACSL1	-2.27611	7.89022	72.5102	1.66174e-17	60.71	291.59	351.07	62.52	393.6	266.86	65.92	344.43	297.4
ACSL3	-0.0705984	7.75888	0.0736298	0.786123	160.97	227.21	231.39	200.59	275.69	160.16	200.66	294.01	197.11
ACSL4	2.39179	7.88951	35.551	2.48464e-09	384.48	247.82	100.36	478.85	178.34	30.73	324.91	262.76	123.59
ACSL5	-3.0532	4.78002	84.8861	3.1606e-20	3.31	55.04	26.85	1.43	35.77	16.34	5.65	62.94	39.04
ACSL6	-3.27759	2.69077	29.5728	5.38561e-08	0.92	17.26	3.82	0.53	12	9.74	0.2	9.47	2.52
ACSM1	-0.486152	-0.222356	0.217031	0.641311	0.46	0.44	0.81	1.37	0.39	1.3	0.2	0.76	0.47
ACSM3	2.13392	1.52959	5.87515	0.015356	9.66	2.73	0.12	4.4	1.71	1.73	2.09	0.44	1.1
ACSS1	-1.30419	3.47637	10.4362	0.00123571	6.71	13.83	25.58	7.19	7.57	16.34	6.32	3.48	12.12
ACSS2	-2.01797	5.45662	37.9803	7.14631e-10	17.2	57.6	35.88	8.56	65.07	47.07	12.58	75.46	74.94
ACSS3	-1.51111	2.25212	6.46814	0.0109826	4.05	1.14	17.59	3.45	2.49	7.25	1.41	1.74	2.83
ACTA1	0.282443	-0.610502	0.0434663	0.83485	0.64	0	0.46	0.42	0.17	1.84	0.74	0.11	0
ACTA2	6.26144	6.66016	104.776	1.36782e-24	624.64	11.18	4.4	168.73	17.3	1.73	76.08	1.42	2.36
ACTB	0.216108	10.9514	0.345402	0.556727	2550.24	1726.92	1385.66	1446	2947.2	1630.91	1611.35	2676.91	1844.55
ACTBL2	0.00661042	2.72752	0.000162525	0.989828	4.05	4.05	1.85	6.83	8.51	3.35	4.1	10.24	15.59
ACTG1	-0.637655	10.5211	3.1881	0.074176	1313.85	1563.02	1359.27	680.56	2497.49	1344.9	863.05	1890.27	1711.67
ACTG1P4	-0.913901	-0.291448	0.5378	0.463346	0.28	0.62	0.12	0.53	0.22	0.54	0.61	0.33	3.31
ACTG2	7.6762	5.80821	323.306	2.75904e-72	276.77	1.23	1.16	152.33	1.38	0.43	67.27	0.22	0.79
ACTL10	-1.46716	2.76555	8.8605	0.00291408	4.97	3.61	6.37	3.68	2.76	12.99	4.98	2.18	19.36
ACTL6A	1.12673	6.24143	20.3153	6.56739e-06	83.52	94.41	50.81	97.29	86.68	43.5	100.03	87.44	35.11
ACTN1	0.760133	9.02231	5.33617	0.0208873	968.18	248.26	323.18	788.2	441.97	609.36	516.22	338.66	443.98
ACTN1-AS1	-0.280972	1.86354	0.170677	0.679511	4.78	2.2	1.39	3.27	1.88	5.52	3.7	0.98	8.03
ACTN2	-0.919713	0.963633	1.72653	0.188855	2.3	1.14	4.05	0.83	0.33	1.73	2.09	0.33	3.94
ACTN3	-1.29777	-0.575412	1.33174	0.248495	0.18	0	0.58	0.36	0.11	0.76	0.87	0.11	2.05
ACTN4	0.176129	8.60421	0.396665	0.528816	383.01	267.37	278.73	524.37	433.96	413.49	329.55	455.17	415.17
ACTR10	1.01087	5.17806	8.57995	0.00339885	35.32	36.02	34.15	48.2	46.88	16.45	45.94	45.63	15.11
ACTR1A	0.768884	6.37706	10.1859	0.00141521	103.2	100.49	61.12	78.27	86.79	56.06	109.58	98.55	52.11
ACTR1B	-0.223694	4.89101	0.674237	0.411578	31.83	42.54	31.02	19.97	33.17	23.48	21.39	32.45	29.76
ACTR2	0.316964	6.43579	1.64077	0.20022	85.54	113.7	83.57	95.03	110.95	57.25	66.53	106.5	58.25
ACTR3	1.30642	8.24937	24.6828	6.75832e-07	368.66	328.84	175.83	386.49	446.5	143.38	371.72	378.73	136.34
ACTR3B	-0.137632	3.48893	0.150338	0.698212	11.5	4.32	11.23	14.92	8.73	14.28	11.17	7.51	16.06
ACTR3C	-1.95953	3.12537	19.8825	8.23491e-06	4.51	6.52	10.3	3.51	6.58	25.32	3.77	4.68	12.6
ACTR5	-0.0595828	3.55216	0.0282377	0.866551	8.19	7.75	7.18	12.06	7.85	12.99	17.56	10.45	20.31
ACTR6	0.508004	5.32004	3.95587	0.0467083	38.82	55.04	28.47	30.55	54.73	23.48	39.35	63.16	24.09
ACTR8	-0.168283	5.12048	0.391028	0.53176	31.37	27.3	41.55	42.26	36.65	35.71	29.06	31.14	36.53
ACTRT3	0.418981	1.95684	0.587072	0.443554	5.98	3.79	5.79	4.64	1.82	2.16	2.96	3.48	2.83
ACVR1	0.322425	5.09858	1.23652	0.266143	49.21	27.65	35.77	42.79	29.63	27.38	28.12	33.97	32.27
ACVR1B	0.702143	4.46281	4.8238	0.0280693	37.25	17.26	15.05	24.19	22.39	20.78	25.56	16.55	17.63
ACVR1C	-0.0669902	0.47608	0.00396307	0.949804	0.64	0.53	3.13	2.56	0.72	1.52	0.94	0.65	0.16
ACVR2A	2.45627	5.46659	74.803	5.20109e-18	100.53	25.63	24.42	74.83	21.84	13.09	102.11	18.73	14.33
ACVR2B	-0.675398	3.89427	2.81436	0.0934242	18.03	15.5	16.9	6.66	20.29	22.18	8.61	11.32	12.91
ACVR2B-AS1	-0.435375	0.192089	0.218148	0.640454	0.74	0.18	0.93	0.83	1.27	2.27	1.08	0.65	0.79
ACVRL1	-0.314902	1.7763	0.215918	0.642168	3.59	6.69	8.8	0.71	1.38	0.87	2.09	4.68	0.79
ACYP1	0.155586	2.0996	0.0938072	0.759392	5.06	4.76	4.75	4.87	3.43	3.46	2.76	4.79	3.15
ACYP2	-0.151663	2.1367	0.0771477	0.781201	1.93	5.81	4.4	4.93	3.76	4.55	4.84	3.81	3.94
ADA	-0.122625	-0.234303	0.0109553	0.91664	0.28	0.88	1.5	0.53	0.5	0.22	1.14	0.33	0.79
ADAL	-0.123073	2.65143	0.0824938	0.773946	7.27	2.91	7.06	6.18	4.92	6.49	6.93	4.68	8.82
ADAM10	-0.624992	6.42541	5.58283	0.0181374	78.37	108.59	144.81	48.68	86.46	97.18	65.86	77.53	64.71
ADAM11	-2.70561	0.660834	5.48433	0.0191877	1.1	0.35	1.74	0.12	0	4.55	1.28	0	4.72
ADAM12	0.326556	3.46384	0.199643	0.655009	18.12	23.51	2.2	7.79	12.49	4.55	2.89	11.98	14.33
ADAM15	-0.578063	6.01641	4.11813	0.0424259	42.22	94.67	37.74	32.39	79.99	62.44	49.04	94.52	88.32
ADAM17	0.911252	7.59027	13.0324	0.000306148	258.19	153.68	173.16	287.24	172.7	120.55	257.91	173.9	135.08
ADAM19	0.155991	0.677486	0.0113967	0.914983	0.83	1.76	3.47	0.24	1.66	1.3	2.96	0.44	0
ADAM1A	-0.990309	1.83971	3.32118	0.0683929	1.84	3.35	5.67	2.62	3.21	4.33	2.89	2.4	4.72
ADAM20	0.480655	0.681433	0.299608	0.584128	2.58	0	1.62	2.79	0.77	1.41	1.41	0.54	1.73
ADAM20P1	0.527226	0.174995	0.24401	0.621325	0.74	0.53	0	1.96	0.88	2.71	0.74	0.22	0.63
ADAM22	2.69114	1.37627	11.3707	0.000746133	8.74	0.79	1.27	3.51	1.16	0.32	4.44	0.11	0.94
ADAM23	3.17168	-0.12153	3.99465	0.0456451	0.46	0.97	0.81	1.72	0.44	0.11	1.68	0	0
ADAM28	-2.72125	2.17138	4.80545	0.0283699	0.37	2.55	11.46	0.06	7.57	6.82	4.78	1.85	3.78
ADAM32	-1.7492	3.89539	21.3201	3.88642e-06	4.32	24.39	21.3	10.4	21.5	22.4	3.3	11.54	13.38
ADAM8	-0.974613	2.6866	4.38816	0.0361893	1.66	2.91	2.66	3.15	6.52	5.3	4.17	18.95	11.81
ADAM9	-0.788166	8.46419	9.69363	0.00184907	170.99	574.99	273.17	161	599.19	281.47	158.89	663.27	293.94
ADAMTS1	3.68452	7.75183	96.694	8.0915e-23	608.73	89.83	49.54	675.75	35.44	28.68	351.41	46.71	51.01
ADAMTS10	-3.24028	3.50477	56.5714	5.41938e-14	3.96	10.48	21.07	0.95	5.8	12.44	2.76	9.04	35.9
ADAMTS12	3.06799	1.83167	19.5243	9.93255e-06	4.23	7.66	0.69	4.99	6.14	0.87	2.69	2.29	0
ADAMTS13	-1.09168	1.64157	1.56396	0.211087	3.22	1.32	0.69	1.43	2.87	8.77	1.21	1.85	5.83
ADAMTS15	0.377497	2.24382	0.29593	0.586445	4.69	4.76	3.47	11	1.16	6.93	4.37	0.22	4.25
ADAMTS17	0.793335	3.19765	3.14275	0.0762651	9.01	5.11	3.13	17.29	4.48	14.39	14.6	4.79	7.87
ADAMTS18	4.28823	1.74756	27.9916	1.21844e-07	11.22	0.09	0.69	11.47	0.61	0.32	2.69	0.44	0.16
ADAMTS19	2.13689	-0.64343	1.35686	0.244082	0.18	2.38	0	0.18	0.22	0.22	0.74	0.11	0
ADAMTS2	4.13997	3.91216	58.2773	2.27661e-14	68.07	6.43	7.41	33.94	1.22	1.52	12.58	1.96	0
ADAMTS3	1.36217	3.18805	10.1999	0.00140446	18.86	5.72	8.68	20.86	3.59	4.55	8.48	3.92	5.35
ADAMTS4	1.30039	7.1023	14.2744	0.000157998	361.85	171.73	183.12	150.36	71.87	25.54	111.73	81.89	76.83
ADAMTS5	6.20542	4.83669	57.1187	4.10281e-14	75.42	5.64	0	135.09	1.33	1.19	31.35	2.07	1.89
ADAMTS6	1.24279	0.37264	1.47838	0.224028	0.74	0.53	0.46	2.2	1.44	2.27	1.68	0.11	0.16
ADAMTS7	0.435895	0.657864	0.117897	0.731326	4.97	1.67	0	0.65	0.66	1.52	0.81	0.98	1.57
ADAMTS8	-0.0917771	0.141956	0.00701259	0.933262	2.12	0	3.7	1.13	0.39	0.11	0.54	0	0.63
ADAMTS9	1.54098	8.69996	9.48014	0.00207708	596.95	234.44	264.26	740.95	87.18	84.3	567.88	531.07	634.32
ADAMTS9-AS2	-0.0134705	2.86843	0.000882164	0.976305	6.25	5.64	11.69	7.79	3.43	4.65	10.9	3.7	10.39
ADAMTSL1	-2.01486	-0.276743	2.15877	0.141758	0	0.7	2.2	0.48	1.16	0.76	0.2	0.11	0.31
ADAMTSL3	-0.490496	-0.565664	0.112702	0.737088	0.28	0.09	0	0.24	0.88	1.41	0.4	0.54	0.79
ADAMTSL4	-0.275743	1.66328	0.184112	0.667863	3.5	1.59	2.08	3.68	1.55	3.14	2.29	2.07	7.71
ADAP1	-0.16927	2.32223	0.10965	0.740543	3.4	5.11	2.2	2.56	7.96	4.33	2.89	11.22	3.78
ADAP2	3.62236	-0.0946654	7.70267	0.00551393	1.1	0	0	1.19	0.17	0.32	3.16	0.22	0.16
ADAR	0.0126448	7.29541	0.00273815	0.958268	162.71	125.32	171.43	175.15	184.2	173.14	142.21	146.03	131.93
ADARB1	0.239384	4.81887	0.670162	0.412995	46.45	14.62	28.71	34.29	19.9	39.07	28.79	15.14	25.51
ADAT1	-0.765774	4.38852	6.57099	0.0103654	20.7	23.87	29.63	15.33	15.81	25.21	13.86	14.37	28.65
ADAT2	0.263808	2.26705	0.254156	0.614164	5.43	7.13	3.24	6.54	4.37	3.9	2.96	3.38	4.72
ADAT3	0.429055	1.00129	0.215932	0.642158	3.13	1.06	0.81	0.48	2.49	2.16	1.95	3.27	1.1
ADC	-1.34672	3.04815	7.56556	0.00594941	6.53	6.69	14.47	7.13	2.05	11.69	4.37	1.85	19.21
ADCK1	-0.778114	2.42264	2.23722	0.134723	3.31	9.6	3.13	2.5	4.31	6.49	4.04	6.75	6.93
ADCK2	0.415878	3.1328	1.08261	0.298115	7.73	13.3	5.44	8.8	7.91	7.14	10.16	9.36	7.4
ADCK3	-1.52191	5.83589	31.7885	1.71906e-08	43.69	77.06	86.7	18.19	53.01	58.44	24.62	59.02	92.57
ADCK4	-0.728933	4.1502	3.24834	0.0714958	22.17	13.39	17.83	11.11	14.54	19.7	9.22	18.29	32.75
ADCK5	-1.54996	2.20067	5.72997	0.0166777	3.13	2.11	2.32	1.19	3.26	9.63	2.96	4.36	11.97
ADCY1	6.22171	2.13269	39.8165	2.7898e-10	17.11	0.18	0	7.96	0.94	0.65	9.89	0.22	0
ADCY10	0.173037	0.410457	0.0391381	0.843175	0.83	0.53	1.04	2.62	0.55	0.87	1.28	0.54	2.2
ADCY10P1	-2.10855	2.94685	20.0892	7.3914e-06	3.04	5.55	8.68	2.79	5.09	21.64	4.17	3.38	14.48
ADCY2	-0.0706364	-0.262839	0.00367682	0.951648	1.75	0.35	0.46	0.06	0.61	0.76	0.61	0.76	0.79
ADCY3	0.648812	5.47866	7.04442	0.00795126	84.44	41.13	57.07	45.35	22.78	26.51	55.16	31.25	36.05
ADCY4	-0.698034	1.40614	0.835097	0.360803	3.04	2.38	1.04	1.43	0.61	3.35	2.76	1.31	7.24
ADCY5	2.50592	1.27694	5.45351	0.019529	6.07	0	2.43	3.33	0.83	0.87	5.79	0.33	0
ADCY6	-0.912621	5.80659	14.2532	0.000159787	49.3	55.48	84.15	40.71	52.79	85.27	34.78	35.06	65.02
ADCY7	-0.195777	1.15517	0.0917964	0.761906	1.01	1.14	1.5	1.72	1.88	1.62	3.03	3.48	3.31
ADCY8	7.95098	0.311027	15.6893	7.46468e-05	0	0	0	7.07	0.17	0	1.14	0	0
ADCY9	-0.207927	5.09503	0.46406	0.495733	44.52	20.7	30.67	40.3	28.03	48.37	25.02	21.34	47.39
ADCYAP1R1	6.20847	0.0653166	10.8908	0.000966451	1.01	4.58	0	0.24	0.61	0	0.74	0.44	0
ADD1	0.404232	6.98721	2.96323	0.0851778	146.8	117.92	100.01	137.23	146.16	120.55	141.2	127.84	102.34
ADD3	-2.15516	6.13807	57.5727	3.25709e-14	17.02	93.44	95.26	13.61	124.38	55.95	20.32	137.42	75.26
ADH5	1.9004	5.87992	46.7605	8.02122e-12	137.69	59.09	27.2	84.81	53.62	21.53	65.52	52.38	25.98
ADHFE1	-0.618383	1.17082	0.575051	0.448259	0.37	2.47	1.85	3.51	0.83	3.9	1.88	1.52	2.52
ADI1	0.693807	5.84732	6.45329	0.0110747	56.66	72.66	51.63	69.3	68.33	29	56.77	77.42	34.48
ADIPOR1	0.47017	6.8375	4.12384	0.0422829	94.74	110.97	67.48	121.01	151.75	82.46	137.36	155.61	106.11
ADIPOR2	1.3715	5.7184	23.0724	1.56012e-06	85.45	49.76	27.9	66.51	59.76	24.35	53.41	77.64	27.08
ADIRF	-1.3998	2.88073	5.69673	0.0169966	1.56	3.96	1.85	2.26	13.32	20.24	5.85	5.55	10.39
ADK	0.283195	5.98506	1.27037	0.259698	48.38	54.78	41.32	75.12	60.92	48.8	70.83	95.93	72.42
ADM	2.3324	7.56463	43.0772	5.26216e-11	280.72	65.26	31.14	476.47	98.46	78.13	336.81	180.54	153.97
ADM2	-2.41505	2.7889	23.7046	1.12315e-06	2.21	3.61	8.8	1.6	9.62	16.77	2.76	4.36	11.65
ADM5	-0.957942	2.91784	5.76788	0.0163217	6.81	13.83	13.77	3.21	7.91	5.41	3.03	6.32	6.45
ADNP	-0.346738	6.70504	2.13295	0.144163	120.4	117.22	157.77	86.06	99.67	100.64	68.68	95.06	92.1
ADNP2	-0.345717	5.14251	1.35944	0.243634	19.68	41.48	39.36	24.37	49.97	26.62	29.4	59.13	26.29
ADO	1.29337	5.14143	22.6857	1.90779e-06	56.29	42.8	18.29	40.89	28.03	17.64	52	35.06	24.72
ADORA1	-2.69191	3.81155	25.3401	4.80614e-07	2.48	20.87	4.4	0.83	21.12	12.55	3.63	27.55	32.27
ADORA2A	-0.746151	4.37455	5.48717	0.0191565	12.33	30.56	29.29	10.94	27.81	15.47	12.04	30.6	16.22
ADORA2B	0.672287	2.61918	2.07502	0.149728	2.94	8.54	2.55	4.93	9.84	3.79	7.4	10.45	2.83
ADPGK	0.240104	5.84898	0.8881	0.345993	49.49	85.6	53.94	58.18	60.2	39.71	57.78	63.81	48.33
ADPGK-AS1	-1.44748	2.34555	7.05727	0.00789441	2.76	2.47	3.47	2.97	1.27	9.52	3.83	3.48	15.74
ADPRH	0.306353	1.69477	0.272839	0.601433	4.42	2.03	3.13	3.74	3.54	3.68	2.15	3.16	1.57
ADPRHL1	-1.1529	1.15711	2.40095	0.121261	0.28	2.2	1.5	2.44	2.1	3.14	1.28	2.4	3.46
ADPRHL2	1.61683	4.94723	29.228	6.4344e-08	36.52	37.96	13.89	58.01	29.13	14.93	40.29	29.84	14.8
ADPRM	-0.171237	3.4272	0.163449	0.686001	9.29	3.96	15.16	12.96	9.95	8.66	11.77	10.13	13.54
ADRA1A	3.36063	-0.752947	4.05411	0.044064	1.01	0	0	0.95	0	0.32	1.08	0.11	0
ADRA2A	-2.20452	1.97109	10.065	0.00151109	3.13	2.29	3.36	1.31	1.16	13.09	1.28	1.2	8.03
ADRA2B	-0.0255764	1.74864	0.0017523	0.96661	2.21	3.17	4.63	4.28	1.6	3.03	4.51	1.42	3.94
ADRA2C	1.60321	0.900466	3.31893	0.0684866	4.05	1.14	0.46	2.32	1.44	0.43	1.88	1.2	2.2
ADRB1	1.5346	-0.550864	1.20757	0.271815	0.46	0	0	1.31	0.5	0.32	0.67	0.22	0.94
ADRB2	-0.732741	5.14049	4.01778	0.0450228	26.77	20.08	18.4	19.14	28.58	47.51	27.11	55.21	74
ADRBK1	-0.747545	6.00906	7.55388	0.00598809	40.2	62.97	76.4	39.58	73.97	83.87	65.52	54.77	81.08
ADRBK2	0.770092	5.02291	7.03549	0.00799098	52.61	28.8	23.15	31.68	35.21	21.21	39.42	31.03	27.71
ADRM1	0.900493	7.12612	14.8999	0.000113372	159.86	124.62	82.53	146.32	132.07	79.54	226.43	180	124.06
ADSL	1.25716	6.72739	24.4244	7.72845e-07	132.27	118.36	78.13	131.76	82.42	49.45	190.64	104.32	64.23
ADSS	-0.339976	6.32263	2.12272	0.145129	50.13	121.18	65.98	50.46	100.11	60.28	61.21	130.34	79.19
ADSSL1	-2.25911	2.76208	20.4799	6.02605e-06	3.96	1.41	8.33	3.09	1.49	18.18	2.29	2.07	20.31
ADTRP	5.92977	2.63361	62.7558	2.33994e-15	13.25	0	0	18.36	0.72	0.54	19.31	0.22	0.47
AEBP1	5.10057	6.27494	145.775	1.4541e-33	229.67	49.85	5.44	256.39	16.86	6.28	114.89	9.69	4.88
AEBP2	0.00150031	5.78959	3.60791e-05	0.995207	63.37	56.28	73.39	62.82	47.04	46.97	47.36	44.65	54.47
AEN	0.702713	5.99737	7.76857	0.00531632	47.37	78.82	38.66	74.47	86.68	39.39	68.82	101.6	37.16
AES	-0.669049	6.52656	5.3003	0.0213218	72.3	95.64	71.88	44.34	154.46	95.34	52.33	136.55	105.48
AFAP1	-0.311319	5.37362	1.60797	0.204777	38.17	40.6	46.18	34.17	41.07	41.55	37.33	44.21	48.49
AFAP1L1	1.41501	3.68882	5.521	0.0187895	27.41	2.11	23.96	21.46	3.65	4.44	21.19	6.42	3.46
AFAP1L2	2.64445	3.64316	33.8729	5.88311e-09	24.83	7.93	3.01	49.57	6.25	6.93	8.07	0.98	2.05
AFF1	-0.15274	7.00777	0.346286	0.556223	135.67	71.42	111.24	154.64	111.89	176.07	110.12	117.39	168.46
AFF2	9.18741	0.924188	28.1499	1.12273e-07	3.96	0.09	0	3.15	1	0	6.32	0	0
AFF3	-1.99322	3.88671	6.27736	0.012229	4.14	4.05	46.53	6.12	3.76	65.04	2.02	0.11	0.63
AFF4	-0.237496	8.31946	0.827175	0.363091	287.81	278.03	382.67	342.81	348.05	350.18	244.99	345.08	293.94
AFG3L1P	-0.754473	3.90024	5.08989	0.0240656	11.59	13.91	18.06	12.78	9.84	24.78	12.31	10.78	19.21
AFG3L2	0.672195	6.98279	5.85303	0.0155503	122.15	155.97	130.34	163.2	142.9	69.8	144.22	130.34	77.46
AFMID	-1.28177	3.16483	9.93007	0.00162601	5.98	9.86	13.08	3.27	12.77	12.12	4.78	8.6	8.97
AFTPH	-0.0227814	7.08797	0.00709987	0.932849	95.75	134.22	151.06	134.97	177.34	103.45	132.99	182.29	110.68
AGA	-1.10039	2.87888	5.67512	0.0172072	2.39	3.26	4.63	2.14	10.28	7.79	7.67	15.14	11.81
AGAP1	-3.12774	6.89827	129.282	5.88372e-30	23.36	151.39	176.87	22.53	144.95	224.33	23.75	97.02	208.76
AGAP11	-0.974155	2.19994	1.77564	0.182686	2.39	2.29	7.18	1.84	4.81	13.42	4.71	1.42	1.89
AGAP2	0.265977	1.70266	0.204582	0.651048	3.68	1.59	1.5	3.21	1.71	4.76	5.18	1.96	4.25
AGAP3	-0.450908	5.59246	2.1794	0.139869	61.44	48.97	43.64	36.91	44	60.49	29.53	43.23	64.86
AGAP5	-0.965448	1.97896	3.29822	0.0693548	2.58	2.91	3.7	2.67	2.21	7.68	3.43	3.59	5.67
AGAP6	-0.25417	3.77502	0.56111	0.453813	11.68	9.78	10.65	16.94	10.28	22.4	13.18	9.15	17.79
AGAP7	-1.36777	0.652187	2.26432	0.132385	2.21	2.73	5.44	0.48	0.5	1.41	0.07	0	0.16
AGBL2	-0.656078	0.343788	0.596465	0.43993	1.75	0.26	1.85	1.13	0.33	2.06	0.67	0.65	1.57
AGBL3	-0.172084	1.45813	0.0623944	0.802751	4.05	0.97	2.2	1.31	2.27	3.57	3.36	1.52	4.25
AGBL5	-0.547193	3.51282	2.30719	0.128777	7.82	13.12	13.31	7.9	14.65	13.2	10.22	9.36	11.65
AGER	-0.438051	1.21253	0.469188	0.493361	1.93	1.85	1.97	2.14	1.27	3.57	2.29	1.42	3.15
AGFG1	0.0287007	6.90044	0.0139401	0.906014	103.85	127.43	131.38	140.86	127.64	113.95	104.6	127.3	96.51
AGFG2	-1.45388	2.5639	8.8769	0.00288801	3.96	6.69	10.65	1.6	7.96	7.36	2.89	5.66	5.2
AGGF1	0.199869	5.70707	0.63646	0.424996	63.93	47.38	51.51	51.17	56.88	44.15	49.17	57.28	47.07
AGK	-0.00775098	4.27985	0.000563181	0.981067	23.64	22.55	16.32	16.94	19.62	16.45	16.21	17.75	23.93
AGL	0.058219	5.28265	0.0534767	0.81712	46.63	37.52	48.38	37.68	37.59	37.44	38.81	31.47	33.22
AGMAT	2.54222	0.105943	3.89185	0.048521	1.2	2.29	0	0.53	1.05	0.43	0.94	1.42	0
AGO1	-0.242022	5.37279	0.854873	0.355178	56.66	45.27	51.16	28.17	32.06	44.37	37.67	32.01	44.24
AGO2	0.345864	6.93829	2.15491	0.142115	103.85	106.91	88.78	167.36	117.58	119.25	150.55	126.21	121.54
AGO3	0.506654	5.72289	3.90516	0.048138	57.03	34.26	35.42	88.26	35.93	67.31	67.74	38.66	48.96
AGO4	-0.956773	5.07778	11.5789	0.00066703	33.3	29.85	48.96	22.35	34.33	57.9	17.29	24.94	33.85
AGPAT1	1.33997	3.80641	10.3415	0.00130074	26.21	9.95	5.21	11.83	12.16	8.55	27.58	10.24	12.28
AGPAT2	0.599438	3.18172	0.920047	0.337463	12.79	4.58	1.5	7.01	13.6	10.28	7.6	11.11	11.65
AGPAT3	0.0642433	5.87365	0.0662364	0.796898	44.89	70.1	42.13	50.7	77.73	61.68	60.74	71.54	46.44
AGPAT4	0.4501	3.40822	1.2896	0.256122	14.62	16.91	6.6	10.4	11.44	6.93	7.94	9.26	9.76
AGPAT4-IT1	0.140755	-0.154623	0.00800899	0.92869	1.47	1.85	0	0.36	0.83	0.22	0.13	0.54	1.26
AGPAT5	2.70074	5.88519	56.7012	5.07322e-14	66.23	43.86	24.31	143.71	41.57	16.12	141.13	38.98	13.22
AGPAT6	-0.452499	6.37029	3.13949	0.0764178	92.26	100.13	89.13	51.94	72.92	95.34	61.28	92.12	88.17
AGPAT9	0.00532435	5.982	0.000236068	0.987741	7.08	71.42	7.18	32.39	101.66	20.78	46.89	209.51	70.53
AGPHD1	0.454316	-0.631393	0.0994299	0.752515	0.83	0	0.46	0.48	0.5	0.87	0.34	0.76	0
AGPS	0.510134	6.08158	3.62703	0.0568482	70.27	75.39	36.92	58.13	95.19	36.58	66.06	100.94	68.33
AGR2	-3.94792	3.8697	65.841	4.88805e-16	2.02	14.36	49.54	1.72	12.33	40.8	1.01	4.25	4.72
AGR3	-3.49428	0.926921	9.32193	0.00226428	0.37	0	8.57	0.36	0.44	6.38	0.13	0	0.16
AGRN	-1.48302	7.08418	18.8394	1.42201e-05	88.03	106.3	110.77	80.53	171.09	289.15	39.89	131.87	202.62
AGT	-0.234601	-0.307378	0.014201	0.905142	0.37	0	0	0.36	0.94	2.16	0.54	0.44	1.1
AGTPBP1	-0.146649	5.42482	0.335174	0.562628	40.56	35.32	45.26	41.6	46.49	40.04	39.55	46.61	49.75
AGTR1	3.76799	1.95064	22.4156	2.19587e-06	10.49	3.52	2.55	9.87	1.11	0.22	3.5	1.2	0
AGTRAP	-0.88852	3.74553	6.28403	0.0121831	4.51	13.3	9.03	9.98	20.73	13.53	6.39	26.13	15.74
AGXT	5.77779	0.824435	20.7398	5.26103e-06	2.21	0.62	0	6	0.28	0.22	3.97	0	0
AGXT2	-2.90316	-0.537437	2.77915	0.095499	0	0.62	1.85	0.06	0.44	1.62	0.2	0	0.16
AGXT2L2	-1.93547	4.23002	22.0104	2.71181e-06	13.15	14.62	24.77	4.28	12.77	38.52	10.49	12.2	37.63
AHCTF1	0.24278	7.2987	0.966862	0.325464	148.92	158.26	164.02	214.55	142.07	148.25	172.54	126.86	139.81
AHCTF1P1	1.20244	1.53723	3.79035	0.051549	4.23	3.7	1.27	3.21	2.16	2.16	3.9	2.18	1.42
AHCY	1.06468	6.24053	15.9045	6.66197e-05	98.14	99.87	67.95	93.43	74.08	29.33	90.27	81.23	44.24
AHCYL1	-0.156287	6.66178	0.374994	0.540294	97.77	120.92	115.64	113.16	119.3	88.95	59.4	104.32	90.21
AHCYL2	-1.0126	4.49079	10.4032	0.00125795	14.72	27.39	26.74	15.21	16.69	31.38	16.35	17.64	35.27
AHDC1	-1.37863	4.86648	24.7986	6.36421e-07	20.24	31.09	42.37	15.93	26.37	45.99	14.6	22.87	42.19
AHI1	-0.476548	6.92261	2.9609	0.0853007	101.82	81.11	120.15	187.69	80.27	206.91	79.38	66.21	167.04
AHNAK	-0.397063	10.5898	1.59183	0.207065	1176.34	959.14	1724.12	2033.07	1653.23	1973.52	1184.8	1274.37	1890.36
AHNAK2	-1.6647	4.2327	11.4785	0.000704069	5.89	10.39	6.13	5.41	21.34	16.34	6.53	35.39	61.72
AHR	0.689609	9.12686	3.8186	0.0506864	570.37	470.46	210.32	505.18	823.13	279.63	464.69	1116.04	590.08
AHRR	0.317915	2.53257	0.318574	0.572466	7.82	2.2	1.97	9.39	5.47	9.74	3.43	3.7	6.77
AHSA1	1.39231	7.61716	17.8691	2.36637e-05	175.77	151.83	139.83	373.77	175.46	85.92	332.64	230.31	99.19
AHSA2	-1.21309	5.42385	20.2083	6.94521e-06	30.81	40.95	67.25	27.7	27.59	81.92	28.52	26.68	54
AIDA	1.52495	3.24859	10.8326	0.000997302	17.66	6.16	7.64	14.32	11.17	4.76	9.22	10.24	2.2
AIF1L	-0.129871	4.71558	0.150003	0.698533	24.83	35.58	19.56	13.19	51.69	15.15	12.31	43.34	19.05
AIFM1	0.155171	3.96573	0.228108	0.632931	14.81	18.41	14.82	17.35	19.96	14.61	10.96	18.62	9.29
AIFM2	-0.383578	4.90044	0.852755	0.355774	26.77	26.16	11.69	13.08	35.77	34.09	22.33	54.34	43.45
AIFM3	1.40233	-0.193452	1.54346	0.214103	1.01	0.44	0	1.19	0.44	0.87	1.21	0.33	0.63
AIG1	1.01235	4.06381	8.30128	0.00396171	29.53	14.71	13.54	19.43	16.81	11.9	16.95	18.62	7.08
AIM1	-0.153528	7.94564	0.370249	0.542869	225.81	197.71	201.64	245.87	336.5	338.39	202.95	237.49	230.8
AIM1L	-0.638297	-0.265684	0.253638	0.614525	0.74	0	0.46	0.18	0.66	0.97	0.67	1.2	1.42
AIM2	2.36532	0.116209	1.15932	0.281607	0.28	0	0.46	0	0.06	0	6.66	0	0
AIMP1	0.588966	6.27484	4.38796	0.0361936	67.61	105.42	78.83	89.86	88.45	42.64	87.25	88.31	46.6
AIMP2	2.01449	5.10287	40.0164	2.51845e-10	36.88	39.1	14.12	63.24	36.32	8.98	53.81	39.31	15.11
AIP	0.735708	4.78265	5.6578	0.0173779	33.85	25.19	11.81	27.28	28.58	21.21	34.98	36.04	27.08
AJAP1	7.4686	2.29897	61.0155	5.66281e-15	12.79	1.14	0.12	16.88	0.28	0.11	10.09	0	0
AJUBA	0.728223	4.53576	3.92836	0.0474783	48.01	11.01	25.58	32.57	22.11	27.38	18.3	13.07	8.82
AK1	-0.9233	4.81318	7.53353	0.00605611	15.18	19.82	21.76	14.32	49.03	29.65	13.39	55.64	32.9
AK2	0.99304	6.47399	16.0116	6.29543e-05	82.32	87.45	42.37	130.4	105.53	51.73	120.95	102.79	74.47
AK3	0.316561	4.90798	0.981511	0.321826	40.84	32.59	47.92	27.34	26.76	23.59	30.14	25.48	13.85
AK4	0.696137	4.65708	4.44465	0.0350107	20.79	28.09	20.26	37.68	28.36	12.99	25.9	32.67	18.42
AK5	-1.47268	2.6521	5.75894	0.0164049	2.39	10.66	7.87	0.71	12.77	6.38	2.42	9.91	1.73
AK7	-1.22069	1.25904	3.51419	0.0608455	1.75	1.67	2.55	1.31	2.49	3.03	1.14	2.18	4.41
AK8	-0.211996	0.664964	0.0408928	0.839745	3.77	0.88	0.35	0.95	0.66	1.84	1.08	0.22	3.46
AKAP1	-0.0562447	6.63569	0.0423596	0.836936	117.64	102.16	81.03	67.04	85.19	87.44	119.47	87.44	146.26
AKAP10	-0.261508	5.75635	1.10627	0.292894	55.19	41.74	56.49	51.35	49.48	70.34	47.36	54.77	58.41
AKAP11	0.0697227	5.90701	0.0783197	0.779588	66.13	53.72	76.97	67.58	63.52	63.74	55.63	48.24	42.82
AKAP12	0.950963	7.8121	9.83403	0.00171312	404.53	113.43	317.51	375.79	105.14	224.55	318.11	74.37	87.22
AKAP13	-1.84027	8.92565	38.1031	6.71034e-10	263.16	412.33	631.54	171.05	485.48	822.87	219.29	476.73	893.46
AKAP17A	-0.672727	7.21745	6.43471	0.0111911	112.22	125.06	163.79	165.04	104.59	212.1	103.53	123.27	228.76
AKAP2	2.38607	0.489764	4.51517	0.0335956	3.77	0.79	0	1.43	0.5	0.32	2.56	0.22	1.26
AKAP3	-1.09088	2.00819	2.72783	0.0986134	4.32	1.5	11.23	2.91	4.75	2.6	1.55	1.63	4.57
AKAP5	0.638838	0.509844	0.481084	0.487932	2.67	0.18	1.27	1.25	0.61	1.52	2.35	0	1.42
AKAP6	-1.51084	3.82419	18.6599	1.56235e-05	8.65	9.69	20.6	7.13	13.05	31.17	8.41	8.82	19.05
AKAP7	1.96215	2.89086	13.0095	0.000309913	12.69	7.75	8.22	12.6	6.14	2.81	9.82	3.81	0.63
AKAP8	0.0721335	6.79196	0.0957699	0.756966	120.95	98.64	97.81	108.52	98.23	112.11	126.73	102.79	130.04
AKAP8L	-1.68597	7.0257	39.8201	2.78464e-10	56.94	121.97	146.19	62.17	117.03	233.1	76.28	101.92	256.47
AKAP9	-0.877577	9.29461	10.1211	0.00146585	554.46	438.58	881.33	543.27	567.4	1080.63	397.62	401.92	785.62
AKD1	-1.62739	4.13356	24.1597	8.86665e-07	7.54	8.19	22.57	12.9	15.53	44.58	8.21	14.7	22.83
AKIP1	-1.31584	3.1618	11.0265	0.000898191	5.06	11.36	16.09	3.57	10.61	7.68	4.1	12.09	8.82
AKIRIN1	0.791765	6.16974	7.74928	0.00537341	74.14	75.12	68.52	90.34	88.01	39.07	82.2	91.36	37.16
AKIRIN2	0.550877	4.98671	3.32021	0.068433	29.53	24.57	23.61	43.27	42.51	23.16	28.39	47.48	20.94
AKNA	-1.30767	5.87725	23.0345	1.59117e-06	46.27	50.82	82.99	24.96	53.57	87.22	38.34	47.69	96.35
AKNAD1	0.127927	0.527147	0.0240135	0.876851	1.84	0.35	0.93	0.65	0.61	1.3	2.49	1.31	2.2
AKR1A1	0.0175063	5.05559	0.00316471	0.955138	28.97	35.93	18.17	17.18	41.13	25.21	40.97	46.71	43.61
AKR1B1	1.83298	5.50168	31.3054	2.2047e-08	65.12	47.03	10.88	75.84	30.85	22.08	74.06	49.55	30.23
AKR1B10	-2.24055	0.457371	2.9766	0.0844766	0	0	0	1.13	2.54	2.06	0.07	2.61	2.68
AKR1B15	-3.72528	1.76942	16.448	5.00037e-05	0.18	0.97	1.5	0.06	6.58	13.09	0.74	3.48	2.83
AKR1C1	0.413833	6.96432	0.68503	0.40786	84.99	87.28	15.74	66.86	190.11	86.46	62.09	404.75	124.22
AKR1C2	0.216616	6.11283	0.263923	0.607438	41.67	39.37	16.32	83.32	101.05	66.88	29.8	162.36	80.61
AKR1C3	-1.61173	7.20622	33.9428	5.67559e-09	15.18	161.16	51.97	40.89	302.61	80.3	36.39	480.33	158.86
AKR1E2	-1.45802	3.27679	12.6384	0.000377898	3.22	6.16	14.12	5.76	12.94	11.9	5.85	13.39	12.75
AKR7A2	-0.681545	2.7722	2.72741	0.0986394	4.78	7.93	6.48	4.87	7.96	9.63	4.1	8.17	6.14
AKR7A3	-2.3642	1.00525	5.3133	0.0211632	0.37	0.35	8.1	0.59	0.88	3.68	1.28	0	2.05
AKT1	0.418443	6.7382	2.56759	0.109074	136.59	117.48	73.5	88.97	96.74	100.86	136.02	117.06	91.94
AKT1S1	-1.66935	5.85813	34.9861	3.32059e-09	36.52	45.71	88.2	29.89	28.14	78.13	28.59	42.14	144.53
AKT2	0.224743	5.68678	0.807772	0.36878	51.6	56.19	39.93	51.41	46.44	52.7	59.87	57.39	46.44
AKT3	1.20839	6.47515	18.1101	2.08489e-05	85.82	137.21	24.77	108.29	128.53	47.29	92.63	118.91	55.1
AKTIP	0.535536	5.09141	4.07397	0.0435488	42.31	33.03	25	38.39	44.56	29.87	32.96	35.06	23.77
ALAD	-0.840073	3.22179	4.31573	0.0377615	8.55	6.16	18.29	6.24	9.67	9.52	6.53	6.97	10.86
ALAS1	-0.736981	5.97824	8.47206	0.00360643	44.06	69.66	85.19	27.64	58.05	44.15	61.89	83.3	92.42
ALB	-2.88817	0.00962472	4.22763	0.039771	0	0	2.32	1.07	0.55	0.97	0.47	0.22	2.52
ALCAM	-1.29142	6.28756	13.7146	0.000212793	41.39	60.5	144.46	47.78	120.84	156.05	32.89	61.74	35.9
ALDH16A1	-1.11414	4.29842	11.4711	0.000706877	14.07	27.83	23.96	10.16	18.96	19.48	11.03	17.75	32.9
ALDH18A1	1.31842	5.50167	17.7485	2.52119e-05	53.53	45.53	37.85	67.93	54.06	18.18	67.6	39.09	21.73
ALDH1A1	2.0903	1.38898	4.87571	0.0272372	1.29	3.79	0.12	7.37	2.93	0.54	1.21	2.61	1.42
ALDH1A2	-2.18351	0.700583	4.03609	0.0445369	0	4.84	0.93	0.12	1	1.3	0.81	3.38	0.94
ALDH1A3	-2.00472	10.0986	23.0711	1.56117e-06	115.9	1982.58	202.22	102.4	2809.6	416.74	136.42	3005.44	1095.14
ALDH1B1	-0.156279	2.6109	0.0966725	0.75586	7.17	5.81	8.45	2.14	7.3	2.92	5.45	9.58	4.72
ALDH1L1	-2.45966	0.9621	7.68441	0.00557	0.09	2.91	4.51	0.71	1.22	1.62	0.74	1.31	3.62
ALDH1L2	2.72641	2.85376	25.482	4.46533e-07	18.21	4.67	0.93	18.42	3.76	3.46	9.35	1.42	2.36
ALDH2	-2.70159	2.95211	24.8194	6.29607e-07	2.12	18.85	8.33	0.42	10.78	10.17	1.75	9.04	6.93
ALDH3A1	0.91217	1.01122	0.667005	0.414098	4.42	0.44	0.23	0.71	1.99	2.38	1.95	2.4	2.2
ALDH3A2	2.02874	6.08444	23.4112	1.30815e-06	137.88	22.1	12.96	106.68	58.38	46.53	100.7	81.02	42.35
ALDH3B1	-3.23117	0.553906	7.50546	0.00615121	0	1.5	0	0.12	2.1	1.84	0.4	2.29	4.09
ALDH3B2	-4.71266	2.91309	86.0804	1.72771e-20	0.37	3.96	14.82	1.13	8.07	29.54	0.34	2.5	6.3
ALDH4A1	-0.602723	2.75753	1.91885	0.165984	7.27	5.55	7.06	4.93	3.87	11.15	5.65	5.77	8.5
ALDH5A1	-0.879059	1.11674	1.08533	0.297508	1.29	3.35	3.47	0.12	3.15	0.65	1.75	2.83	1.42
ALDH6A1	-1.12373	2.54082	5.48583	0.0191712	3.31	5.72	10.76	3.03	6.63	7.25	3.57	6.53	4.25
ALDH7A1	0.0650564	4.17448	0.0348772	0.851853	40.01	15.76	23.5	13.08	12.33	17.21	13.52	9.36	16.37
ALDH8A1	0.0470031	1.76393	0.00695119	0.933554	3.5	4.14	5.09	3.86	2.21	4.11	2.83	1.63	1.57
ALDH9A1	0.0537185	6.249	0.0259519	0.872018	75.33	88.6	141.22	69.18	87.01	39.93	63.37	72.41	45.81
ALDOA	0.725914	8.42619	7.80657	0.00520568	333.43	380.45	161.59	351.78	421.85	211.02	404.82	523.66	305.43
ALDOC	0.0187368	3.57927	0.00267037	0.958787	12.33	10.04	8.57	8.74	11.72	8.12	11.77	17.42	17.63
ALG1	1.01382	2.80494	4.67261	0.0306473	6.62	6.78	1.85	7.96	8.46	3.25	6.46	13.18	6.61
ALG10	2.28508	1.16533	8.02317	0.00461827	1.47	1.5	0	3.09	3.43	1.3	4.04	2.29	0.79
ALG10B	0.94855	2.38151	3.8586	0.0494915	6.9	5.2	5.09	8.91	5.31	3.03	4.1	4.14	2.2
ALG11	0.623967	2.79666	1.99316	0.158011	8.37	4.67	6.37	8.08	8.07	4.11	7.26	8.93	4.88
ALG12	0.214666	4.13949	0.42066	0.516608	14.26	22.02	9.61	18.72	20.51	15.8	17.56	19.6	18.89
ALG13	-0.896829	5.16592	10.1968	0.00140685	25.39	45.27	54.06	27.93	26.53	52.7	25.09	23.74	41.25
ALG14	1.25904	2.2256	6.24381	0.0124628	5.89	5.72	2.32	3.68	6.69	1.62	5.25	6.75	2.2
ALG1L9P	-0.642726	-0.704771	0.222164	0.637396	0.37	0.79	0	0.12	0.44	0.43	0.4	0.54	1.1
ALG2	0.788674	5.38046	5.99692	0.0143309	31.64	46.24	32.53	63.18	49.2	18.72	50.72	48.57	32.12
ALG3	1.04867	3.9962	8.33384	0.00389133	15.91	12.42	12.15	23.54	16.2	7.47	21.79	22.54	9.6
ALG5	0.824132	4.75837	7.95865	0.0047858	31.55	41.92	23.61	28.77	31.18	12.23	24.35	34.52	13.54
ALG6	-1.9138	2.30451	9.50577	0.00204827	3.13	5.11	4.63	0.59	6.85	7.9	2.02	5.23	8.03
ALG8	0.961054	2.87221	4.88685	0.027062	5.15	10.74	4.28	7.25	10.78	3.57	9.28	9.58	3.15
ALG9	0.336179	3.68396	0.802749	0.370273	16.28	11.36	12.39	10.7	11.94	14.28	16.55	12.74	7.71
ALK	-1.58632	1.02487	2.99084	0.0837368	0.09	1.94	4.17	1.19	0.72	2.27	2.22	0.76	4.09
ALKBH1	0.831039	3.50233	5.86386	0.0154549	11.22	8.37	6.37	16.58	13.05	8.87	14.26	12.96	8.34
ALKBH2	0.806536	5.17268	8.15922	0.00428427	41.58	38.05	33.8	34.11	30.9	14.61	54.15	47.8	27.87
ALKBH3	0.498626	4.66602	2.28552	0.130586	28.79	26.24	30.91	26.45	27.81	14.39	25.43	32.67	14.01
ALKBH4	0.066789	2.23211	0.0204674	0.88624	6.25	3.52	4.98	3.8	2.82	3.79	6.05	3.16	6.61
ALKBH5	0.459441	6.74819	3.95261	0.0467988	117	113.7	87.74	108.58	98.18	71.96	137.7	124.57	106.43
ALKBH6	-0.680247	2.47122	1.52225	0.217279	5.24	2.82	3.7	2.79	6.36	8.01	3.3	8.71	7.87
ALKBH7	-1.17561	3.24867	8.54674	0.00346142	7.63	15.85	12.27	1.9	8.79	7.14	5.92	12.41	12.6
ALKBH8	0.495493	4.09951	2.40268	0.121128	15.91	13.83	14.58	19.2	19.18	13.09	23.61	19.82	13.22
ALMS1	-0.675976	6.36949	7.40811	0.00649306	57.3	62.35	77.09	73.46	76.45	136.13	76.89	59.24	124.06
ALMS1P	-0.522261	-0.189679	0.153989	0.694752	0	0.18	0	0.53	0.39	2.49	1.68	0.33	0.79
ALOX12P2	-0.41925	3.73969	0.718697	0.396572	15.18	5.72	10.65	8.74	7.46	40.15	14.8	5.55	10.71
ALOX15B	0.861696	2.2253	1.01484	0.313746	4.42	0.09	1.5	8.44	0.55	22.51	2.76	0.22	0
ALOX5	-4.54443	4.59258	44.2822	2.84292e-11	2.76	34.17	25	0.12	35.44	48.37	2.83	21.23	46.6
ALOXE3	0.928205	2.25029	2.73728	0.0980318	2.39	3.17	3.13	8.97	4.31	3.9	7.47	5.44	1.89
ALPK1	-1.87054	5.65519	47.5587	5.33806e-12	36.24	57.33	97.35	18.66	46.21	87.11	16.82	26.57	66.44
ALPK2	4.16434	0.566828	7.62849	0.00574533	3.77	0	0	4.28	0.33	0	1.75	0.11	0.94
ALPK3	0.496889	3.20047	1.59576	0.206505	14.72	8.72	10.53	16.88	4.7	9.41	6.32	3.7	5.98
ALPL	0.972162	4.197	8.19569	0.004199	23.55	26.51	8.91	26.45	31.57	13.85	12.98	10.45	8.5
ALS2	0.566577	5.93378	5.67289	0.017229	67.79	52.66	50.81	75.72	49.37	51.08	86.71	61.52	52.74
ALS2CL	-1.17341	6.73061	8.47892	0.00359284	71.93	71.78	60.65	68.88	97.02	153.77	42.04	125.23	264.02
ALS2CR11	2.04352	1.4801	3.49171	0.0616769	3.86	0	3.82	8.8	0.39	0.22	4.44	0.65	0.63
ALS2CR12	0.684026	2.11335	1.33583	0.247771	8.65	0.53	3.24	5.41	1.49	7.79	5.99	1.52	2.68
ALS2CR8	-1.58922	3.15925	14.2547	0.000159658	4.14	5.64	16.67	4.64	5.31	19.91	7	5.23	11.02
ALX4	-0.777169	0.946283	0.455626	0.499675	2.94	0	9.14	1.49	0.94	0.43	0.27	0.44	0.63
ALYREF	1.10903	6.14858	16.2753	5.47742e-05	74.87	78.56	55.91	109.12	70.54	33.76	95.18	77.2	41.25
AMACR	-3.38307	-0.140703	6.21999	0.0126316	0.09	0.79	3.01	0	0.72	0.97	0.34	0.11	1.1
AMBRA1	0.128231	6.26283	0.280678	0.596257	94.19	58.56	75.82	94.26	63.24	75.21	75.88	61.63	90.84
AMD1	0.416559	7.42847	3.12075	0.0773014	180.74	184.5	144.92	172.53	192.16	121.96	205.3	194.59	151.93
AMDHD2	-1.40117	3.23366	13.0977	0.00029566	6.99	6.87	12.62	6.6	6.52	17.42	4.64	4.79	17.48
AMER1	-0.731792	2.85595	3.03081	0.0816971	4.14	7.84	10.07	5.11	8.73	6.93	6.12	6.21	8.66
AMFR	1.3823	6.42652	29.5303	5.50494e-08	134.66	88.86	64.94	128.79	73.74	49.24	116.37	80.91	34.48
AMH	1.24222	1.52033	2.65313	0.103346	0.92	0.53	0	10.58	1.6	3.57	2.42	1.31	2.68
AMICA1	-1.48022	0.601559	2.70622	0.0999575	0.28	2.29	1.74	0.71	0.77	2.38	1.35	0.65	2.36
AMIGO1	0.35227	1.2173	0.271784	0.602138	5.15	2.38	2.78	1.31	1.82	1.95	1.68	1.2	1.1
AMIGO2	2.59155	5.76703	32.3154	1.31068e-08	140.36	11.45	33.34	147.93	5.42	46.42	95.25	2.94	4.41
AMIGO3	-0.506574	3.28212	1.43646	0.230713	4.51	5.37	9.84	15.27	8.96	11.47	6.86	10.67	13.22
AMMECR1	-0.286632	3.7205	0.558124	0.455017	6.9	12.68	14.58	12.6	20.45	14.39	10.56	17.42	7.24
AMMECR1L	0.608903	6.1092	6.56571	0.0103962	71.93	79	46.18	76.73	84.19	57.57	74.33	86.46	42.98
AMN	0.162335	0.277352	0.0246809	0.875165	1.66	0	0.93	0.59	0.94	0.97	1.55	1.2	1.73
AMN1	0.134718	1.65643	0.044343	0.833217	3.04	3.43	1.74	1.19	4.37	2.92	3.23	4.9	1.89
AMOT	-2.70349	5.20625	60.4594	7.51122e-15	12.23	56.36	111.12	4.64	40.63	33.65	8.61	27.33	36.84
AMOTL1	3.12439	6.91821	86.3831	1.48247e-20	268.21	69.93	49.77	332.17	46.16	18.07	214.92	54.77	31.8
AMOTL2	-0.534643	7.94118	3.42677	0.0641476	160.97	239.72	218.19	214.25	433.02	241.32	102.99	384.5	215.38
AMPD1	-0.336414	0.175613	0.108444	0.741923	1.2	0.62	3.47	1.13	0.28	1.3	0.54	0	0.31
AMPD2	1.03412	5.81103	17.2405	3.29344e-05	75.52	44.12	39.59	83.8	32.17	36.04	98.21	42.79	51.17
AMPD3	1.1572	3.12508	6.19355	0.0128217	11.5	9.34	3.24	11.65	4.92	8.77	14.6	7.51	5.04
AMPH	-3.28625	2.68394	14.9771	0.000108824	0.18	2.29	8.1	2.5	1.27	40.8	0.54	0	1.42
AMT	-3.36014	0.60627	9.65641	0.00188692	1.29	1.41	3.47	0.18	0.94	3.46	0.07	0	2.05
AMY2B	0.56398	3.68338	2.121	0.145292	13.06	15.06	8.22	11.53	11	11.69	22.4	9.69	11.18
AMZ2	-0.147602	4.80254	0.266452	0.605722	26.67	33.55	33.8	19.26	28.8	19.91	29.93	26.79	31.02
AMZ2P1	-0.346872	3.21984	0.820158	0.365134	7.54	9.42	7.18	7.01	6.19	9.09	10.22	9.91	16.22
ANAPC1	0.433705	4.90193	2.46743	0.116228	28.88	30.21	21.07	43.27	28.91	29.54	31.48	28.09	25.82
ANAPC10	0.727495	4.85748	6.2456	0.0124502	25.2	31.53	22.11	37.62	31.9	18.18	40.29	30.71	21.41
ANAPC11	1.05635	3.78264	7.69581	0.00553491	13.98	22.63	11.23	9.27	14.93	4.44	20.65	18.95	5.83
ANAPC13	-0.1565	3.97699	0.23605	0.627074	15.08	19.46	20.95	11.11	16.36	11.04	13.86	18.84	13.54
ANAPC15	0.133233	4.77812	0.213526	0.644017	29.43	34.43	20.14	22.7	32.67	23.48	26.57	27.88	28.02
ANAPC16	0.0756096	5.20453	0.0717222	0.788846	33.76	46.5	35.77	27.76	68.16	28.79	27.78	39.85	21.57
ANAPC2	-0.638183	4.48301	4.22036	0.0399416	23.27	20.08	23.38	18.42	16.86	32.25	16.01	16.55	33.38
ANAPC4	-0.34981	4.90381	1.12575	0.288683	38.17	32.14	25.58	20.44	28.86	44.69	23.07	23.3	31.8
ANAPC5	-0.395401	6.51003	2.60673	0.106411	100.44	109.29	95.84	67.22	92.1	106.81	63.77	87.88	95.57
ANAPC7	0.936138	5.35037	14.1023	0.000173128	46.45	35.14	23.38	54.32	42.23	29.22	60.68	41.81	31.96
ANG	0.0840779	0.984991	0.00790284	0.929163	1.01	1.41	0	0.53	4.42	1.84	0.74	4.9	1.26
ANGEL1	-0.757858	3.80813	5.02835	0.0249357	12.69	17.44	18.4	7.01	13.99	15.8	10.96	11.87	16.69
ANGEL2	0.212635	4.96279	0.633605	0.426036	41.02	40.95	31.83	24.66	33.45	22.62	28.59	29.95	25.98
ANGPT1	5.31398	0.302195	13.36	0.000257044	1.56	0	0	3.03	0.94	0.32	2.69	0.11	0
ANGPT2	-1.02333	4.00322	6.69349	0.00967656	18.95	29.5	58.45	6.42	2.54	8.01	4.57	4.03	11.02
ANGPTL2	5.62807	2.08693	48.8037	2.8291e-12	22.63	0.88	0.46	5.88	0.44	0.22	5.52	0	0
ANGPTL4	-0.615814	5.70777	3.56761	0.058917	28.88	56.45	21.65	23.89	44.5	45.67	36.59	125.77	86.12
ANK2	4.89044	2.66053	49.8127	1.6915e-12	12.42	10.74	1.39	13.61	4.15	0.22	9.35	2.4	0
ANK3	-2.76323	6.51649	98.5011	3.24849e-23	29.89	76.88	171.54	22.58	124.6	206.37	18.57	57.28	115.4
ANKAR	0.153333	2.9244	0.117591	0.731662	9.01	9.78	4.28	5.41	6.08	7.47	9.28	6.42	9.13
ANKDD1A	1.1402	0.616473	1.23549	0.266341	2.48	0	0.81	1.01	0.77	1.84	3.5	0.98	0.63
ANKDD1B	1.12869	-0.427424	0.561479	0.453665	1.1	0	0	0.89	0.55	1.84	0.27	0.11	0.31
ANKEF1	-1.16324	3.10747	7.03227	0.00800539	2.02	10.74	6.48	2.14	14.26	6.82	5.79	21.23	6.61
ANKFY1	-0.871568	6.06279	11.7869	0.000596492	59.05	64.2	83.23	57.89	57.16	100.1	38.68	44.54	95.72
ANKH	3.27476	5.75648	73.7179	9.01192e-18	241.91	14.36	12.85	96.99	14.15	18.29	65.65	12.41	7.56
ANKHD1	-0.614874	1.52584	0.838771	0.359748	2.85	1.23	5.09	2.44	2.99	1.73	1.61	2.83	3.94
ANKIB1	0.377206	6.10801	2.60817	0.106314	72.94	67.64	64.59	81.72	68.99	60.71	80.39	66.32	55.73
ANKK1	-0.358989	1.21261	0.180638	0.670826	0.46	5.55	3.01	1.66	2.87	1.08	1.82	0.98	1.73
ANKLE1	-0.723871	0.394948	0.52972	0.466725	1.47	0.88	0.69	0.59	1.27	0.97	0.87	0.44	3.62
ANKLE2	0.613435	8.73308	5.09983	0.0239281	375.1	233.56	259.17	753.96	375.58	386.87	551.67	449.07	442.87
ANKMY1	-0.807119	2.46754	3.03585	0.0814439	2.67	0.88	4.17	5.65	4.31	13.74	5.85	3.16	8.19
ANKMY2	0.00394128	3.738	0.000135826	0.990701	10.67	15.41	12.27	12.36	16.2	13.42	14.33	12.09	11.65
ANKRA2	-1.43861	4.9979	27.046	1.98676e-07	23.55	37.16	57.88	14.86	31.12	44.48	15.4	20.15	42.04
ANKRD1	5.21448	2.02009	32.8971	9.71668e-09	1.47	0	0	24.72	0.22	0.65	5.31	0.65	0.16
ANKRD10	-0.193698	7.92281	0.628046	0.428073	234.09	234.26	241.46	260.67	265.02	275.52	183.37	234.77	253.32
ANKRD11	-0.38818	7.98453	2.56973	0.108927	247.98	148.92	285.79	293.84	188.67	410.03	233.76	144.06	325.11
ANKRD12	-0.558174	8.21886	4.62699	0.0314727	224.25	228.89	388.58	248.84	263.19	420.09	302.1	278.77	325.43
ANKRD13A	0.128115	5.80296	0.235586	0.627413	37.99	72.3	32.41	69.66	97.18	47.72	33.57	65.44	44.24
ANKRD13B	-0.154328	2.92949	0.131155	0.717238	8.65	6.25	7.18	5.82	6.03	11.25	9.48	4.14	8.34
ANKRD13C	0.438359	5.83497	2.58423	0.107933	71.01	45.18	64.36	76.31	56.88	40.47	55.09	57.82	44.87
ANKRD13D	-0.50304	4.49306	1.97238	0.160195	27.32	18.23	18.29	14.62	16.64	35.06	19.04	19.82	32.59
ANKRD16	-0.230154	2.57122	0.271615	0.602251	6.35	3.79	7.76	5.41	5.42	5.09	5.65	5.01	7.71
ANKRD17	-0.218642	8.49888	0.73277	0.391987	338.76	286.31	419.6	406.58	366.84	405.81	314.61	316.44	399.42
ANKRD18A	-3.50552	5.49433	100.546	1.1568e-23	7.08	30.3	70.15	12.66	21.78	133.65	7.8	15.57	106.74
ANKRD20A11P	-0.259252	0.508879	0.00452336	0.946378	0.09	0	0	0.48	0.83	9.09	0.81	0	0.31
ANKRD20A4	-1.16104	0.68783	1.78414	0.181642	0.46	1.41	2.08	0.3	0.28	1.19	3.03	2.29	2.36
ANKRD20A5P	-2.45147	1.1885	7.92471	0.00487642	0.74	0	2.08	1.01	0.88	12.77	0.34	0	1.89
ANKRD20A9P	-0.00661173	-0.105987	1.59058e-05	0.996818	0.09	0.44	1.39	0.24	0.33	0.65	3.03	0	0.47
ANKRD22	-3.44228	-0.244109	6.8339	0.0089444	0	1.59	0.23	0.18	0.61	1.52	0.07	0.87	1.42
ANKRD23	-0.650435	2.24815	1.45902	0.227086	5.15	3.7	3.36	4.46	2.71	9.09	3.23	2.29	7.71
ANKRD24	-5.88764	1.01873	31.4798	2.01521e-08	0.18	2.2	3.36	0	1.16	5.3	0.07	0.54	5.04
ANKRD26	-1.44244	5.7947	27.6176	1.47824e-07	43.41	43.77	76.97	32.75	36.54	118.17	29.33	29.29	88.64
ANKRD26P1	1.54994	-0.680404	0.965675	0.325761	0	0	0	0.83	0.44	0.54	1.55	0	0.31
ANKRD26P3	0.165272	-0.602902	0.0014715	0.969401	0	0	2.2	0.83	0.55	0	0.67	0	0
ANKRD27	0.340082	5.40063	1.65515	0.198259	47.19	40.78	29.98	40.41	46.16	45.34	51.86	40.83	35.9
ANKRD28	-0.0039014	7.03093	0.000124042	0.991114	102.28	120.3	167.84	86.95	121.78	136.89	230.12	114.01	95.09
ANKRD29	2.83659	-0.660363	2.84971	0.0913902	0.92	0	0	1.13	0	0.11	0.61	0.33	1.1
ANKRD30A	-4.45659	7.0644	36.3619	1.63879e-09	14.26	31.44	350.96	7.79	11.72	765.51	4.84	2.07	15.59
ANKRD30B	-3.63151	0.674686	8.73301	0.00312501	0	0	1.74	0.36	0.22	10.06	0.4	0	0.79
ANKRD31	-1.12644	1.34615	2.70345	0.100131	0.55	0.62	2.32	3.51	1.27	3.14	2.15	1.42	7.08
ANKRD32	-0.0759915	3.54237	0.0493379	0.824219	14.62	9.25	13.89	9.57	9.62	12.55	12.44	9.69	11.81
ANKRD33B	0.296197	2.93104	0.261728	0.608936	5.43	5.99	17.59	7.37	3.43	3.14	13.12	6.32	4.72
ANKRD34A	-0.601914	1.72378	0.68906	0.406484	4.78	1.59	1.62	2.26	1.27	4.22	1.95	2.18	9.29
ANKRD34B	2.28719	-0.322377	3.02034	0.0822263	0.28	0	0.12	2.67	0.77	0.22	0.54	0.22	0.16
ANKRD35	0.205574	1.24224	0.0934909	0.759785	2.67	2.29	3.7	2.44	0.94	2.6	3.03	0.65	1.42
ANKRD36	-2.95707	7.40829	46.5551	8.90759e-12	44.7	195.25	111.47	18.78	96.96	206.04	50.59	175.43	630.07
ANKRD36B	-3.37278	6.80776	58.7233	1.81478e-14	18.58	164.16	72.46	12.24	99.4	193.49	24.35	102.69	320.86
ANKRD36BP2	1.50054	2.96319	1.66988	0.196274	1.84	2.55	3.01	0.65	1.71	1.73	52.13	2.29	1.42
ANKRD37	-0.653453	4.87154	3.47028	0.0624808	18.58	25.98	22.34	30.91	16.53	40.69	25.7	22.21	59.67
ANKRD39	1.03032	1.7055	1.56293	0.211237	7.91	2.11	0.35	3.21	1.77	2.92	2.76	2.94	3.94
ANKRD40	1.74832	6.25914	41.645	1.09444e-10	107.43	72.66	45.49	110.01	67.77	32.68	139.25	83.74	28.02
ANKRD42	-0.604087	4.77957	3.38422	0.0658234	27.23	23.6	29.52	29.84	18.08	35.71	16.01	21.34	44.87
ANKRD44	0.686675	1.7865	1.0605	0.303101	3.04	2.64	2.43	4.16	1.44	5.09	7.33	1.31	1.73
ANKRD46	0.290919	3.33075	0.457889	0.498612	10.49	7.05	7.18	14.14	5.92	7.25	13.59	4.9	18.74
ANKRD49	0.167808	4.25096	0.189586	0.663261	17.75	11.54	24.89	20.39	23.05	16.34	21.66	22.32	11.65
ANKRD50	-0.65028	6.23314	5.94304	0.0147755	69.54	48.17	111.93	64.37	71.92	114.49	54.55	68.82	71.95
ANKRD52	-0.370611	5.48224	1.93217	0.164521	42.68	46.15	38.43	41.96	44.34	61.14	31.01	44.86	50.38
ANKRD53	1.20273	0.854202	2.58341	0.107989	2.67	0.35	1.27	3.8	0.72	1.62	2.15	0.98	0.79
ANKRD54	-0.00240189	4.27577	5.1081e-05	0.994297	16.56	23.43	12.73	20.39	18.68	17.42	15.4	24.83	23.46
ANKRD6	0.70149	3.78508	3.24127	0.071805	22.54	9.42	9.38	17.65	13.05	8.22	14.73	10.45	17
ANKRD62P1-PARP4P3	-1.12276	-0.571531	0.490529	0.483691	0	1.32	0	0	0.94	0.32	0.67	0.54	0.63
ANKRD65	1.66501	1.01048	1.76622	0.18385	7.17	0.97	0	1.72	1.88	2.06	0.61	1.2	0.79
ANKRD9	-1.14297	3.07808	4.9112	0.0266831	6.44	6.78	4.51	2.79	10.01	13.96	5.11	9.91	15.59
ANKS1A	-0.081633	5.39444	0.10227	0.749122	37.53	37.25	39.36	54.38	35.99	56.16	37.87	36.91	41.56
ANKS1B	-3.21256	5.85211	125.101	4.83636e-29	12.97	28.36	109.62	15.16	19.85	156.05	15.54	22.21	140.28
ANKS3	-0.21076	4.22155	0.407809	0.523084	14.16	14.09	17.83	26.15	12.33	24.89	19.98	10.67	26.45
ANKS4B	0.212262	-0.573447	0.0175905	0.894487	0	1.14	1.27	0.36	0.44	0.32	0.67	0.22	0
ANKS6	0.556075	1.76801	0.971589	0.324284	4.87	5.02	3.01	3.15	2.21	2.92	3.16	3.05	1.57
ANKZF1	-1.39086	6.03666	25.8741	3.64422e-07	48.29	72.3	79.52	30.13	74.24	104.64	29.67	57.06	93.99
ANLN	-2.82926	3.9069	31.5502	1.94353e-08	2.39	14.44	12.04	2.91	18.02	57.25	3.83	10.34	12.75
ANO1	3.30217	6.02452	140.007	2.65316e-32	162.9	30.21	12.04	222.16	52.57	26.51	55.56	14.37	6.61
ANO10	-1.66274	5.34231	36.71	1.37075e-09	16.37	41.74	41.32	14.44	57.77	64.82	19.78	51.62	56.21
ANO2	-0.644209	0.659407	0.424921	0.514492	1.1	0.62	4.86	1.25	1.05	1.84	1.08	0.87	0.16
ANO4	0.802704	-0.493187	0.163462	0.685989	0	0	0	0.18	0.55	0	2.35	0	1.73
ANO5	-0.911122	0.690318	1.04598	0.306435	0.37	0.26	0.69	1.31	4.7	1.95	0.87	0.54	1.89
ANO6	0.883145	7.38321	10.7391	0.00104896	225.81	98.11	135.2	312.38	142.24	170.22	187.21	140.47	88.8
ANO7	1.47702	-0.710934	1.21153	0.271029	0.46	0.26	0	0.71	0.28	0.54	0.47	0.98	0.16
ANO8	-3.01998	3.65576	43.7077	3.81262e-11	5.06	9.16	19.45	1.96	9.67	35.6	2.42	9.8	19.84
ANO9	-2.84892	3.92591	57.1125	4.11591e-14	5.7	14.62	36.81	4.81	7.63	41.01	2.89	3.59	19.21
ANP32A	0.325539	5.40953	1.02136	0.312198	38.54	46.5	48.5	32.63	63.13	20.89	43.46	62.5	24.56
ANP32A-IT1	-1.3755	0.864636	3.30649	0.0690068	0.74	0.79	1.85	1.78	0.39	3.68	1.14	0.98	4.25
ANP32B	0.708195	5.93124	7.51482	0.00611935	59.97	59.27	46.3	72.03	68.77	40.69	94.24	55.75	50.22
ANP32E	0.581093	5.78284	4.26419	0.0389237	57.67	63.85	56.02	42.67	58.43	26.73	72.11	82.87	33.38
ANPEP	-3.3101	6.45373	22.3357	2.28908e-06	3.22	76.18	3.36	1.6	143.18	56.38	17.69	249.36	237.57
ANTXR1	2.37119	5.64465	51.8378	6.02787e-13	163.17	32.32	19.45	82.2	37.7	22.18	49.85	28.97	12.12
ANTXR2	-0.096421	3.93017	0.0701249	0.791155	12.88	31.44	12.5	8.68	17.52	13.09	13.72	14.05	11.65
ANXA1	2.04642	11.0909	14.9371	0.000111153	1885.23	2184.69	262.99	4686.98	3151.63	545.51	1524.7	3910.33	1476.3
ANXA11	-1.3921	5.97105	23.7453	1.09963e-06	20.33	64.38	39.36	19.43	147.93	58.87	23.27	115.64	73.84
ANXA13	4.23082	0.174988	8.1253	0.00436519	2.94	0	0	1.66	0.17	0.43	2.29	0.65	0
ANXA2	0.795333	9.70823	7.37062	0.0066298	682.86	874.95	442.87	849.95	989.86	432.54	978.89	1707.55	567.25
ANXA2P2	1.16238	3.91966	11.5003	0.000695854	11.96	13.56	5.79	17.77	18.35	5.84	19.24	30.93	10.86
ANXA2R	1.53816	-0.474493	1.13203	0.287343	1.01	0	0.23	0.65	0.17	0.76	1.28	0.65	0
ANXA3	0.344726	7.11578	0.602837	0.437498	197.67	165.92	47.57	68.64	210.73	100.53	69.62	274.19	111.78
ANXA4	-0.162245	4.13491	0.171021	0.679206	27.96	13.56	29.05	13.08	20.12	15.8	9.28	17.21	10.55
ANXA5	2.52453	9.57261	41.9714	9.26175e-11	867.37	796.13	321.33	2034.03	621.41	200.2	1114.23	720.76	174.91
ANXA6	0.0145181	6.14	0.00301539	0.956208	66.69	78.29	61.81	54.56	83.75	81.92	71.78	85.26	48.96
ANXA7	0.654952	7.2479	7.16679	0.00742655	179.55	177.37	134.39	155.89	177.51	90.47	161.24	196.33	93.36
ANXA8L2	-0.158046	0.941506	0.0384969	0.844449	0.74	2.55	0.58	1.37	3.54	3.25	1.28	1.31	0.79
AOC2	0.6066	1.34389	0.837966	0.359979	1.47	1.06	1.62	5.88	2.93	2.06	2.02	2.18	1.57
AOC3	0.076881	1.46268	0.0136473	0.907002	2.85	3.7	3.59	3.57	1.49	1.62	1.41	2.61	2.52
AOX1	2.20356	4.16578	11.6769	0.000632801	105.41	9.69	5.09	16.46	4.37	6.28	4.24	4.68	3.46
AOX2P	-0.624286	-0.531486	0.173191	0.677292	0.37	0.35	1.27	0.06	0.44	0.65	1.14	0	0.47
AP1AR	0.506142	6.01377	4.36852	0.0366088	58.22	87.63	45.72	59.67	90.61	45.45	62.16	94.41	35.74
AP1B1	-0.436483	6.41351	3.30211	0.0691911	56.29	90.01	69.8	66.98	118.36	79.54	65.45	110.42	108.95
AP1G1	-0.459879	7.37189	3.74803	0.0528697	122.24	142.14	182.08	143.35	196.52	185.05	138.37	193.5	186.09
AP1G2	-2.07718	6.34342	38.6184	5.15302e-10	45.99	78.38	88.78	24.19	54.89	168.92	33.23	67.73	168.3
AP1M1	0.813075	4.60194	6.87267	0.00875237	33.94	19.46	16.21	38.33	17.41	16.34	29.13	19.71	26.29
AP1M2	-1.26216	4.90705	16.518	4.81898e-05	13.89	44.39	22.34	10.82	53.35	24.89	8.88	55.97	34.16
AP1S1	-0.102658	3.61321	0.0679294	0.794376	9.66	13.3	12.5	6.06	17.97	8.44	11.03	22.43	7.08
AP1S2	1.91472	4.06159	21.8002	3.02563e-06	27.13	9.86	16.44	26.98	6.58	4.76	41.03	8.6	6.61
AP1S3	0.10668	3.20287	0.0612426	0.804543	3.77	11.1	2.08	7.85	15.42	6.82	4.57	22.32	7.24
AP2A1	0.209584	5.37669	0.508931	0.475602	55.83	44.39	28.71	42.08	34.44	37.77	38.01	39.96	51.32
AP2A2	-0.19178	5.6453	0.490721	0.483606	68.16	49.93	49.19	37.92	44.11	59.3	40.43	46.06	54
AP2B1	0.736721	6.32017	9.08172	0.00258177	92.53	73.18	50.35	118.09	103.04	60.71	75.41	84.94	58.88
AP2M1	0.744781	7.14554	9.14171	0.00249847	160.78	119.24	108.81	157.85	155.06	88.52	191.71	184.79	105.64
AP2S1	0.720616	3.48656	3.69202	0.0546734	15.36	12.33	6.83	9.75	12.27	7.68	10.49	17.64	6.77
AP3B1	0.116382	6.48635	0.217302	0.641103	112.4	97.05	75.7	81.24	95.53	77.91	74.8	98.66	92.1
AP3B2	1.23742	3.13291	7.51358	0.00612354	11.5	5.64	5.44	23.59	2.99	7.03	10.16	4.36	6.14
AP3D1	-0.0915028	8.2567	0.129578	0.71887	229.86	236.55	246.78	385.66	289.89	343.37	317.24	299.02	402.89
AP3M1	0.723049	4.84867	6.47843	0.0109191	31.09	21.84	23.27	40.47	33.06	24.02	36.59	29.18	17.79
AP3M2	-0.236412	3.91033	0.464956	0.495317	15.45	30.12	16.44	9.27	16.09	9.31	9.96	12.41	14.8
AP3S1	0.893263	4.87663	6.82821	0.00897291	30.63	36.02	31.6	36.19	26.92	14.39	36.32	37.46	12.91
AP3S2	-1.56127	0.376975	2.75025	0.0972393	1.1	0.62	0.81	0.42	0.77	2.49	0.61	0.76	3.31
AP4B1	-1.03041	4.31403	11.0164	0.000903095	11.04	26.07	25.93	7.96	22.83	15.15	11.84	34.85	22.2
AP4E1	0.390476	5.57477	1.67445	0.195664	56.38	42.27	40.51	71.26	45.28	31.82	41.1	42.36	56.36
AP4M1	-0.788442	3.21698	3.05721	0.0803797	9.93	10.57	6.83	4.81	6.52	12.23	6.79	7.95	17.16
AP4S1	1.1021	2.82311	6.43763	0.0111727	6.62	6.34	2.2	9.57	9.18	5.63	10.76	6.1	5.2
AP5B1	-0.660174	5.19885	3.41406	0.0646432	31.37	46.15	22.46	20.74	43.51	33.33	19.04	50.74	62.19
AP5M1	-0.0181937	4.96583	0.00420495	0.948297	30.63	27.92	37.39	34.53	38.37	27.81	25.7	30.82	26.45
AP5S1	-0.943452	2.93048	5.56145	0.0183602	6.16	11.89	9.72	3.92	9.56	6.82	3.03	8.17	8.03
AP5Z1	-0.303475	5.61298	1.30215	0.253822	51.97	46.94	42.13	36.91	45.22	53.89	40.7	56.62	64.86
APAF1	-0.482671	4.76029	2.64991	0.103556	23.45	39.1	25.7	17.95	37.31	27.16	18.36	23.63	29.76
APBA1	0.877357	2.29439	2.74704	0.0974344	7.54	6.43	7.99	5.29	3.76	1.95	5.38	1.96	2.05
APBA2	-3.40699	3.3549	52.4669	4.37551e-13	3.04	12.59	46.18	0.83	5.8	9.52	1.08	5.99	6.45
APBA3	-0.688518	3.87656	4.45506	0.034798	14.07	14.09	21.41	9.81	10.67	19.59	11.77	13.72	15.9
APBB1	1.47172	4.41373	21.722	3.15154e-06	40.56	15.5	13.2	41.19	16.64	13.53	22.6	16.23	10.23
APBB2	-1.21944	5.4008	12.3537	0.000440109	37.07	28.18	48.96	27.64	31.79	130.18	18.36	22.32	34.64
APBB3	-2.01465	3.52037	15.1738	9.80543e-05	5.79	13.83	7.18	3.45	8.35	20.45	5.11	7.62	31.17
APC	0.177797	6.30488	0.488525	0.484586	70.82	55.57	67.02	82.79	79	72.07	89.8	118.58	74.31
APC2	-0.687109	1.13369	0.939185	0.332488	0.92	0.44	2.89	3.21	0.5	2.49	2.35	1.2	4.72
APCDD1	-0.753153	3.01717	2.80632	0.0938935	5.7	8.54	8.45	2.62	10.45	3.25	4.98	15.68	12.12
APCDD1L	-1.84676	1.09716	5.55757	0.0184009	0.18	2.91	1.74	0.53	3.48	0.76	0.61	5.23	2.52
APCDD1L-AS1	-2.94255	1.7021	17.8744	2.35978e-05	0	2.2	2.55	0.59	4.37	3.9	1.61	5.77	7.56
APEH	-0.264337	5.74885	0.912342	0.339494	56.11	68.6	42.94	32.75	56.72	48.16	47.9	57.71	71.79
APEX1	-0.00948233	4.95707	0.000896749	0.97611	30.45	26.6	42.37	29.3	38.86	23.92	27.04	37.02	22.36
APEX2	0.566384	2.75236	1.87062	0.171405	7.45	8.89	4.28	6.48	6.41	5.09	7.53	7.73	5.04
APH1A	0.67942	4.68895	5.62615	0.0176944	25.39	41.66	18.64	18.42	33	10.71	28.86	37.24	16.37
APH1B	0.131129	3.12549	0.0952217	0.757641	8.28	14.88	11.81	7.67	10.01	8.44	6.32	6.64	2.68
API5	1.3072	6.75692	19.3667	1.07873e-05	100.81	131.57	77.55	177.64	121.67	48.7	153.91	109.33	49.91
APIP	0.515478	3.25109	1.45359	0.227953	6.07	12.95	2.2	5.59	14.1	5.3	11.57	16.44	9.76
APLF	0.567347	5.64576	3.2024	0.0735304	57.3	42.54	74.89	60.98	37.37	33.76	73.79	38.55	29.6
APLP2	0.427787	8.70058	2.36066	0.12443	519.6	428.01	449	491.81	431.63	303.87	363.25	478.37	277.09
APMAP	0.860154	6.20275	13.1043	0.000294614	88.85	80.32	52.78	93.78	79.33	43.07	84.49	86.57	51.8
APOA1	-0.564174	-0.273626	0.103616	0.747532	0.18	0.44	1.85	0.77	0	0.11	0.54	0.44	2.2
APOA1BP	0.175493	3.63759	0.244261	0.621145	13.61	14.88	10.3	6.83	13.65	8.77	13.18	19.6	9.6
APOBEC3B	-1.39103	1.66696	1.89516	0.168621	0.46	3.61	0	0.24	4.31	4.87	3.09	5.77	5.04
APOBEC3C	-0.535807	0.321567	0.166098	0.683603	0.64	0	1.39	0.18	2.99	1.52	1.28	1.09	0.31
APOBEC3D	-1.46333	0.351545	1.14133	0.285371	0.28	1.41	1.85	0.06	1.93	2.16	1.14	0.87	0.16
APOBEC3F	-1.30468	1.40739	3.66794	0.0554688	1.47	2.55	3.01	0.65	3.21	4	2.29	1.85	3.62
APOBEC3G	1.48295	0.867005	1.44622	0.229135	0.64	3.17	2.32	1.25	1.33	0.76	4.17	0.76	0
APOBR	-1.50739	-0.441711	1.10837	0.292437	0	0	0	0.77	0.17	2.06	0.27	1.09	1.1
APOC1	0.086024	-0.108375	0.00439176	0.947163	2.21	0.35	0.35	0.18	0.33	0.11	0.54	0.44	2.99
APOD	1.19839	4.16876	6.83214	0.0089532	4.87	68.08	0.69	4.46	42.18	2.6	2.22	32.89	1.57
APOE	4.20429	6.63968	125.801	3.39835e-29	379.23	41.3	30.67	300.08	14.98	6.93	104.94	7.73	8.82
APOL1	-1.63718	4.97844	22.9395	1.67178e-06	24.1	59.89	43.75	7.49	39.03	30.52	5.85	44.97	26.92
APOL2	0.0371867	5.52987	0.010706	0.91759	92.62	58.56	43.29	22.41	48.98	35.82	25.16	51.29	36.21
APOL3	-1.52451	4.82662	13.0478	0.000303646	23.27	50.55	64.01	3.03	39.14	19.26	10.02	27.01	17.79
APOL4	0.148898	1.62565	0.0614631	0.804198	9.29	1.94	8.45	1.72	0.83	1.3	1.21	0.54	1.26
APOL6	-1.55372	6.64739	24.3723	7.94039e-07	51.14	127.96	136.59	25.97	211.34	125.2	33.84	115.86	72.74
APOLD1	1.97447	4.51423	18.3027	1.8844e-05	86.65	2.2	18.64	44.99	6.14	11.69	21.32	5.01	6.93
APOM	0.421663	0.258291	0.140233	0.708049	0.46	2.11	0	1.84	0.83	1.08	0.74	0.76	1.26
APOO	0.126254	3.08304	0.0956434	0.757122	6.07	15.76	6.71	7.07	11.94	5.19	7	7.95	6.77
APOOL	0.167848	4.19534	0.295164	0.58693	15.91	25.98	13.77	17.47	23.99	12.99	13.99	23.63	15.43
APOPT1	0.422571	4.46378	2.1119	0.146157	22.54	29.94	17.83	21.4	23.22	16.12	21.39	29.62	14.8
APP	0.0726786	9.59213	0.0648628	0.798969	823.5	792.34	763.96	893.63	861.5	755.77	582.61	824.54	646.91
APPBP2	1.09225	5.70843	12.1669	0.000486443	64.48	50.64	53.25	81.01	59.32	24.46	61.21	50.96	23.14
APPL1	0.762596	6.62041	9.45356	0.0021074	134.48	94.23	103.02	125.64	98.79	65.36	118.8	83.74	59.51
APPL2	0.0701727	5.75567	0.0585593	0.808788	91.98	35.05	60.54	53.79	42.29	63.41	43.12	43.34	51.32
APRT	0.825449	5.15102	7.85073	0.00508002	53.07	38.05	18.52	34.71	33.78	20.89	39.62	45.63	33.85
APTX	-0.0369187	5.14197	0.0209344	0.884958	36.24	34.35	38.43	34.65	29.8	34.63	34.64	38.33	35.27
AQP1	4.60889	2.73654	43.1711	5.01556e-11	11.59	2.29	0.35	32.93	1.22	1.41	5.25	1.74	0.16
AQP3	-1.19891	5.03056	10.3662	0.00128342	6.25	37.52	6.02	7.55	45.61	17.64	11.77	108.02	52.9
AQP5	-4.43377	2.6921	64.4126	1.00911e-15	0.09	7.31	6.13	0.42	11.72	8.12	0.67	11.32	11.49
AQP6	-4.92328	-0.592438	10.116	0.00146988	0	0.97	1.5	0	0.22	1.41	0.07	0.22	0.47
AQP7P1	0.00628213	0.275377	4.47269e-05	0.994664	0	0	0	2.91	0.44	3.25	1.01	0.76	0.79
AQP9	3.38993	4.51014	16.7094	4.35642e-05	22.44	21.84	16.55	62.17	6.47	0.32	54.42	11.87	6.3
AQPEP	2.38709	0.141481	5.11803	0.0236785	1.47	0.79	0.35	1.96	0.66	0.76	1.55	0.33	0
AQR	0.303206	6.55695	1.67287	0.195875	99.43	73.62	86.58	108.17	100.22	90.68	110.32	96.81	79.82
AR	-2.52831	3.80474	20.3324	6.50896e-06	5.7	9.86	44.45	2.97	7.57	47.07	2.49	1.85	2.99
ARAF	-0.303074	4.53739	0.797679	0.371788	17.66	19.55	30.56	19.02	29.13	27.59	22	26.9	14.96
ARAP1	-1.16653	6.59452	10.7719	0.00103054	99.89	74.59	90.98	42.38	73.3	142.95	50.45	100.18	194.44
ARAP2	-0.98098	6.37882	16.9636	3.81037e-05	45.9	74.59	99.78	59.67	116.75	119.36	53.01	85.05	93.52
ARAP3	1.72056	4.25074	24.0359	9.45544e-07	45.71	21.4	15.63	27.99	7.91	5.3	21.86	13.83	9.76
ARC	1.36057	7.07325	13.364	0.000256506	335.27	55.39	67.95	251.88	21.17	79.21	192.66	40.51	166.26
ARCN1	1.03081	7.59047	9.49117	0.00206463	168.51	172.35	164.83	337.93	237.87	88.52	228.71	235.75	97.93
AREG	-1.28789	2.92193	4.41911	0.0355385	0.55	6.34	8.57	9.87	6.25	15.37	5.05	7.62	7.24
ARF1	0.69499	7.48906	5.42399	0.019862	186.08	190.23	145.5	223.65	206.59	79	158.89	289.76	135.4
ARF3	0.564929	6.12685	5.3956	0.0201875	94.83	76.44	62.62	69.66	70.37	49.89	71.17	85.92	46.29
ARF4	1.05579	7.82261	12.9567	0.000318774	198.95	198.15	145.04	317.85	318.36	99.56	278.09	351.61	127.68
ARF5	0.771713	5.29359	9.20741	0.00241038	44.24	50.55	25.47	45.11	43.01	25	40.29	51.94	25.51
ARF6	0.330563	6.34542	1.6191	0.203217	84.07	72.39	62.97	67.81	104.32	53.67	81.19	134.16	69.59
ARFGAP1	0.098136	6.10573	0.132965	0.715378	71.56	77.32	49.89	74.47	51.3	72.94	72.52	65.55	82.81
ARFGAP2	-0.152604	6.41478	0.341313	0.559072	73.22	128.84	68.52	76.73	92.93	88.74	71.3	78.18	87.85
ARFGAP3	-0.106067	6.98065	0.164082	0.685426	78.55	178.51	107.42	122.07	143.01	93.39	111.46	163.88	136.81
ARFGEF1	-0.89053	7.37916	13.3769	0.000254745	122.98	155.88	182.08	109.48	168.61	251.6	117.11	170.74	218.68
ARFGEF2	-0.943592	7.75945	14.926	0.000111812	129.23	193.48	287.53	160.77	259.32	279.41	148.93	218.22	272.05
ARFIP1	0.0677029	5.52573	0.0754188	0.783605	38.91	53.19	44.68	45.17	57.77	41.66	43.39	52.7	35.42
ARFIP2	0.642384	6.10347	5.65566	0.0173992	69.72	73.1	61.46	99.49	65.89	39.93	73.86	77.97	55.58
ARFRP1	0.680195	5.51947	6.31954	0.0119414	52.06	43.95	27.32	60.92	37.09	43.29	68.08	35.17	43.14
ARG2	2.37667	5.59632	51.0615	8.95189e-13	79.75	25.45	19.45	99.67	19.51	10.93	95.72	55.43	27.24
ARGLU1	-0.73478	8.2956	8.84234	0.00294322	241.63	267.11	399.81	291.46	279.61	481.34	232.21	241.85	391.71
ARHGAP1	0.221197	4.25005	0.496626	0.480986	16.46	12.95	12.04	25.79	22.39	18.29	19.51	18.73	23.46
ARHGAP10	0.902682	5.8568	11.7971	0.000593219	71.01	61.3	39.7	75.48	34.72	41.23	93.03	56.52	46.76
ARHGAP11A	-1.41647	1.96847	4.16453	0.0412788	2.48	5.72	1.5	2.2	3.76	7.79	1.55	1.96	7.24
ARHGAP11B	-2.62103	0.0885686	3.39217	0.0655068	0	0	0	0.18	0.61	5.09	0.74	0.65	1.26
ARHGAP12	-1.52868	7.57832	38.6279	5.12801e-10	66.23	225.01	182.31	60.09	271.43	197.49	104.13	333.21	279.14
ARHGAP15	-1.72396	-0.350829	1.63744	0.200677	0.09	0.26	1.27	0.06	0.55	0.43	1.35	0.11	1.73
ARHGAP17	-0.670336	5.70263	6.18086	0.012914	38.45	51.43	47.23	40.47	55.94	54.65	31.62	69.26	78.56
ARHGAP18	-2.34345	4.89054	29.8884	4.57631e-08	6.44	36.11	37.27	2.79	50.31	34.2	15.07	46.5	37.16
ARHGAP19	1.19618	3.25693	6.59665	0.0102171	18.3	4.32	11.46	20.33	8.84	4.76	7.47	4.79	3.62
ARHGAP20	4.40626	1.09917	19.4188	1.04967e-05	6.71	0.26	0	4.64	1.22	0.43	2.76	0.65	0.31
ARHGAP21	-0.239986	7.44878	0.90984	0.340157	150.57	146.9	126.52	155.36	219.19	224.76	149.27	194.92	203.41
ARHGAP22	-0.694967	1.98947	1.53114	0.215941	3.59	2.29	4.86	1.25	3.04	4.11	4.84	5.44	5.2
ARHGAP23	2.52198	4.12993	48.2018	3.84537e-12	40.84	6.96	4.75	46.6	14.98	9.31	19.84	6.97	4.72
ARHGAP24	3.21186	4.13604	24.1812	8.76858e-07	50.68	6.87	1.5	60.56	6.69	3.46	13.59	4.25	8.03
ARHGAP25	5.6997	3.14081	58.6723	1.86245e-14	23	1.32	0.23	17.47	0.11	0.76	33.16	0.11	0.31
ARHGAP26	-2.22213	9.23634	49.05	2.49514e-12	338.67	561.26	1207.52	233.39	356.95	878.06	185.32	316.66	1350.19
ARHGAP26-AS1	-4.28321	-0.404694	5.61048	0.0178533	0	0	2.08	0	0.11	1.95	0.67	0.22	0.79
ARHGAP27	-2.39661	5.12031	44.8618	2.11445e-11	10.76	34.61	24.89	7.25	42.07	60.38	9.48	53.9	69.12
ARHGAP28	-0.332785	0.0629497	0.0655917	0.797867	1.2	0.62	3.47	0.12	0.5	0.43	1.08	0.65	0
ARHGAP29	-1.31152	7.2962	23.2173	1.44692e-06	51.88	189.17	122.81	143.29	263.69	332.65	41.37	151.25	116.82
ARHGAP30	-2.36658	2.89066	11.7781	0.000599317	1.38	5.81	9.49	0.59	10.45	16.34	5.72	8.71	7.08
ARHGAP31	1.73543	4.64217	22.5637	2.0329e-06	54.64	18.32	25.93	33.04	14.1	7.47	49.24	8.06	11.81
ARHGAP32	-2.40318	6.74755	78.6082	7.57347e-19	27.78	79.79	118.65	26.74	117.03	214.91	47.36	125.99	208.29
ARHGAP33	-1.57376	0.206924	1.85316	0.173417	0.18	0	1.04	0.65	1	3.79	1.08	0.76	0.47
ARHGAP35	-0.479331	6.56927	3.2741	0.0703813	111.57	80.14	101.86	75.24	94.53	134.4	63.03	84.28	108.32
ARHGAP39	-0.590399	3.76725	2.5441	0.110707	8.74	7.57	14.24	22.64	10.39	21.75	7.8	9.36	18.74
ARHGAP4	-0.693055	0.980586	0.883594	0.347219	1.1	1.23	3.36	1.66	0.72	3.46	2.42	0.76	1.73
ARHGAP40	-3.22579	1.95524	16.8909	3.95911e-05	0.92	2.03	13.31	0.42	0.94	12.66	1.21	0.76	2.05
ARHGAP42	0.954799	3.84011	4.3283	0.0374838	26.21	8.89	11.46	23.83	9.07	25.76	13.05	6.1	2.52
ARHGAP44	-2.81743	4.89476	64.562	9.35437e-16	7.82	35.49	31.95	5.82	45	41.88	5.31	32.56	61.24
ARHGAP5	0.875193	8.75189	10.5092	0.00118784	459.99	420.7	309.4	566.51	545.51	259.82	559.87	466.06	290
ARHGAP5-AS1	-0.42575	2.2854	0.467606	0.49409	7.36	0.97	4.98	4.4	3.59	5.3	2.83	3.05	10.55
ARHGAP6	4.57197	0.794805	16.4096	5.10258e-05	3.59	0.26	0	4.1	1.16	0.76	3.09	0.22	0
ARHGAP9	0.0950267	-0.146632	0.00795141	0.928946	0.46	0.7	1.16	0.77	0.17	0.43	1.61	0	1.42
ARHGDIA	0.351254	6.72013	1.87456	0.170954	112.68	104.27	61.46	109.3	93.7	89.49	120.68	129.04	126.74
ARHGDIB	-0.780188	3.33962	2.94279	0.0862615	2.21	13.47	4.28	3.45	29.35	9.31	6.73	12.52	7.71
ARHGEF1	-0.811565	5.87809	6.56804	0.0103826	49.3	58.48	44.33	38.75	52.9	69.58	36.66	62.94	115.56
ARHGEF10	-0.10283	5.63396	0.117284	0.731999	68.25	29.59	57.18	61.57	45.22	51.08	33.77	35.93	62.98
ARHGEF10L	-3.16267	6.64246	113.726	1.49595e-26	23.36	112.2	141.68	13.25	100.06	172.39	23.81	93.54	218.52
ARHGEF11	-0.825039	5.95632	11.0388	0.000892223	40.47	70.81	62.04	38.1	72.09	84.52	47.36	64.9	77.3
ARHGEF12	-0.0882247	8.38463	0.112425	0.7374	361.02	316.52	428.63	319.51	343.9	408.62	316.16	263.52	248.44
ARHGEF15	-1.33868	-0.621193	0.426162	0.513878	0.09	0.18	3.36	0.12	0	0	0.34	0.44	0.31
ARHGEF16	-3.49208	4.03237	68.4016	1.33369e-16	2.02	11.54	19.68	2.62	16.25	58.22	3.36	11.22	21.73
ARHGEF17	-0.899496	5.41388	4.36066	0.0367781	58.78	29.24	36.58	36.19	34.66	74.02	14.4	23.09	75.89
ARHGEF18	0.219258	5.6392	0.836651	0.360356	55.56	39.72	53.36	65.2	45.5	56.06	53.95	36.26	41.25
ARHGEF19	-0.576347	2.04897	0.91857	0.337851	5.24	2.38	3.24	2.62	2.99	4.33	2.22	4.9	8.5
ARHGEF2	0.424413	6.21405	3.29375	0.0695441	90.88	57.68	63.2	102.16	56.72	74.99	87.25	62.72	70.85
ARHGEF25	0.87331	3.78332	5.14497	0.0233139	39	7.66	11.23	14.32	3.65	13.2	18.77	3.59	10.86
ARHGEF26	-0.0732491	3.42459	0.0370053	0.847454	15.82	6.69	10.3	8.68	4.42	12.99	12.65	9.15	14.8
ARHGEF28	-0.408189	6.00965	2.96459	0.0851059	64.02	65.17	93.41	81.42	75.24	104.97	28.45	30.38	35.11
ARHGEF3	-1.50855	4.98136	21.2682	3.99309e-06	23.91	31.62	45.61	9.57	34	47.07	14.87	37.35	39.36
ARHGEF33	0.0229385	1.33385	0.00129752	0.971266	1.84	0.79	2.78	3.57	1.33	3.35	3.5	1.74	2.2
ARHGEF35	1.37996	1.93608	5.59523	0.0180095	5.7	2.29	1.97	3.09	4.81	1.84	6.39	4.46	1.89
ARHGEF37	-2.76295	5.0576	74.6977	5.48601e-18	6.9	51.78	30.1	6.3	70.93	53.67	4.78	34.74	39.2
ARHGEF38	-5.1507	6.15583	129.551	5.13725e-30	4.69	49.85	118.65	1.31	51.69	168.17	8.74	63.81	174.91
ARHGEF38-IT1	-4.51027	1.58548	21.8704	2.91694e-06	0	3.08	6.83	0	1.38	2.71	1.28	2.5	9.13
ARHGEF39	0.437637	-0.385716	0.0949152	0.758019	0.46	0.53	0	0.12	1.05	0.87	1.28	0.11	0.79
ARHGEF4	0.249651	1.08725	0.0676964	0.794721	4.05	0.09	0.69	1.55	1.22	6.71	1.35	0.44	1.73
ARHGEF40	1.66006	6.04418	35.7629	2.22853e-09	106.24	68.08	42.83	104.19	31.62	32.68	130.7	41.38	34.01
ARHGEF5	0.560522	4.16651	2.71935	0.0991384	25.29	9.34	12.85	19.73	12.66	12.77	23.27	21.13	23.14
ARHGEF6	-1.27944	4.63381	19.441	1.03754e-05	12.88	29.77	34.03	10.34	33.11	25.43	12.85	35.83	28.02
ARHGEF7	-0.746461	6.02203	6.83978	0.008915	54.36	75.03	52.09	47.31	70.15	103.24	39.02	59.78	82.66
ARHGEF9	-1.37345	4.49447	15.8458	6.87202e-05	10.12	29.77	17.36	9.09	36.54	26.84	11.44	23.41	37.16
ARID1A	-1.19818	7.22452	25.4983	4.42781e-07	106.24	155.35	214.26	90.04	139.2	203.99	84.02	130.45	221.52
ARID1B	-0.925025	6.66772	14.2288	0.000161875	87.57	89.74	131.38	74.83	102.93	145.44	56.1	91.8	134.14
ARID2	-0.759676	6.52143	10.3103	0.00132288	75.42	80.67	116.79	75.9	77.23	137.65	73.93	60.87	127.21
ARID3A	0.676265	3.2391	2.75194	0.0971368	9.84	9.86	4.51	10.94	6.3	6.38	14.66	8.6	12.28
ARID3B	-0.360409	3.38333	0.803182	0.370144	11.13	6.43	14.35	6.42	10.72	11.15	10.63	11.65	10.08
ARID3C	0.509321	-0.331312	0.137497	0.710782	0.64	0.09	1.04	2.02	0.39	0.22	0.13	0.54	0.31
ARID4A	-0.850778	6.17237	13.626	0.00022308	53.26	61.91	99.43	57.47	60.92	102.15	55.16	60.11	97.61
ARID4B	-0.546567	8.56141	4.5241	0.0334206	298.11	303.3	486.62	368.01	345.23	478.85	308.16	358.8	451.69
ARID5A	-0.667546	6.23055	6.79285	0.00915239	76.25	98.9	113.44	40.12	85.63	60.71	48.3	65.88	85.33
ARID5B	0.410282	8.57469	1.70475	0.191668	335.08	298.73	344.82	631.83	371.43	280.17	346.57	486.21	334.87
ARIH1	0.00849114	7.67321	0.00119876	0.97238	183.04	179.31	213.68	225.19	232.73	192.41	193.19	227.69	188.14
ARIH2	0.738767	6.7445	8.46357	0.00362329	118.29	113.96	95.96	146.09	96.52	89.39	146.11	92.99	63.76
ARIH2OS	-0.80873	2.84773	3.73833	0.0531775	5.15	3.87	11.69	7.31	2.49	9.31	7.26	2.72	14.17
ARL1	0.789584	6.90082	6.40298	0.0113929	93.36	171.56	106.14	120.35	148.32	44.69	127.94	205.26	55.89
ARL10	1.31325	2.09759	4.77093	0.0289442	6.62	3.7	1.62	10.34	1.6	3.57	4.78	1.09	3.15
ARL13B	2.52966	5.8266	42.705	6.36484e-11	86.28	29.77	34.96	186.08	26.53	14.83	88.39	27.01	14.17
ARL14	-1.72067	0.557629	4.00119	0.0454682	0.92	1.59	3.13	0.24	2.05	0.97	0.54	0.98	1.57
ARL14EP	0.620496	4.21197	4.09879	0.0429138	23.09	26.68	17.59	21.16	23.27	13.2	15.88	14.81	9.13
ARL15	0.346798	3.26934	0.555676	0.456008	13.71	7.31	3.82	10.64	11.33	11.69	7.33	8.49	10.86
ARL16	-0.00299322	3.99603	6.75036e-05	0.993445	12.33	14.44	7.06	16.34	17.36	19.15	16.21	17.53	21.73
ARL17A	-0.191711	0.824683	0.0502454	0.822637	0.55	1.41	0.93	2.5	1.33	4.76	1.48	0.65	0.63
ARL2	0.585105	2.01716	0.982153	0.321668	4.51	6.52	4.28	2.91	3.1	0.54	3.7	5.34	4.09
ARL2BP	0.915136	4.37878	7.7035	0.00551138	23.82	21.66	15.51	23.42	26.42	14.5	24.22	27.44	8.19
ARL3	1.12403	3.92545	11.2714	0.000787105	23	20.7	13.31	16.58	13.49	8.01	18.63	14.92	6.14
ARL4A	0.075696	7.05076	0.0969116	0.755568	169.06	128.4	147.12	119.04	112.66	97.83	137.9	117.39	162.48
ARL4C	-0.288826	6.47851	1.21478	0.270388	46.82	120.12	52.32	59.31	118.25	52.05	63.16	173.14	116.03
ARL4D	0.914655	2.58356	1.78369	0.181697	18.4	2.2	1.39	6.48	0.55	5.19	7.4	1.74	9.29
ARL5A	0.98418	5.26266	12.5118	0.00040439	49.49	51.7	33.34	47.07	31.68	25.21	52.6	33.54	18.89
ARL5B	0.0185406	6.49044	0.0040911	0.949001	62.09	100.93	79.17	78.99	133.84	46.97	59.87	171.72	74
ARL6	1.86092	1.62928	7.26373	0.00703611	6.35	5.64	0.81	2.56	2.93	1.73	2.76	2.61	0.47
ARL6IP1	0.590211	7.35966	4.94849	0.0261135	147.08	183	136.93	164.45	228.31	95.77	179.34	248.6	92.73
ARL6IP4	0.197724	6.87526	0.709379	0.39965	129.51	140.82	106.14	107.51	122.17	86.14	119.8	122.94	119.97
ARL6IP5	-1.75432	5.85567	33.7661	6.21524e-09	14.35	76.88	62.51	15.57	136.1	43.83	13.12	118.58	38.57
ARL6IP6	0.962883	3.08642	6.4153	0.0113141	8.92	8.37	5.21	12.9	9.84	6.49	10.56	7.19	4.88
ARL8A	0.709701	4.77513	6.25088	0.0124132	34.4	21.66	20.26	31.5	30.9	18.4	34.11	30.71	22.67
ARL8B	0.701218	6.93487	7.33569	0.00675987	125.09	117.39	102.21	167.36	119.41	81.27	140.19	164.65	81.71
ARL9	-1.1094	-0.501455	0.679708	0.409687	0.74	0.35	0.69	0.89	0.55	0.65	0	0.11	0.94
ARMC1	1.12705	4.72293	12.9508	0.000319793	33.48	27.48	22.92	36.43	26.2	11.69	32.56	31.36	13.54
ARMC10	1.04972	4.01414	8.34466	0.00386823	20.14	19.73	7.64	24.25	13.71	10.5	21.73	11.76	14.01
ARMC12	0.918493	0.0868441	0.585374	0.444213	0.28	1.14	0	2.38	0.66	1.41	1.01	0.11	0.63
ARMC2	0.637196	1.78247	1.10375	0.293446	3.96	4.49	3.24	5.76	1.6	4.11	2.96	1.74	1.26
ARMC4	3.84638	-0.0970067	6.37605	0.011567	0.64	0	0	2.26	0.11	0.76	2.42	0	0
ARMC5	0.510325	5.28529	3.61312	0.0573254	44.43	48.44	27.66	36.02	35.99	21.32	47.83	44.1	43.61
ARMC6	1.29149	4.21714	15.7702	7.15186e-05	24.37	14.53	8.91	23.48	15.09	10.06	38.07	14.48	16.37
ARMC7	-0.300902	1.38991	0.22305	0.636726	1.75	2.99	2.08	2.08	1.82	3.57	3.23	1.63	2.99
ARMC8	1.68368	6.45964	45.2155	1.76504e-11	130.24	51.17	49.08	205.4	56.83	48.16	148.6	49.11	51.17
ARMC9	1.22663	4.70141	12.106	0.000502591	73.12	12.95	15.63	50.34	11.55	23.05	21.66	6.75	17.16
ARMCX1	1.03836	5.09034	14.238	0.000161084	46.17	39.01	29.17	38.81	22.44	15.37	49.78	41.05	22.99
ARMCX2	1.05911	4.27935	10.5722	0.00114803	22.17	15.59	11.92	37.62	13.82	13.53	26.3	16.23	15.59
ARMCX3	0.425301	5.636	2.53252	0.111522	49.21	46.85	52.67	58.9	47.32	34.95	58.93	59.67	37.31
ARMCX4	-1.0678	3.10669	7.78332	0.00527308	4.14	4.67	9.61	8.86	5.42	18.07	6.79	5.44	13.54
ARMCX5	0.313816	3.9672	0.928654	0.335213	14.26	23.43	14.12	14.74	19.07	10.82	12.31	21.56	8.66
ARMCX5-GPRASP2	0.812833	0.760792	0.74381	0.388443	1.29	1.32	0	2.14	1.77	1.3	1.68	1.63	2.52
ARMCX6	-0.367338	3.47954	1.07333	0.300194	10.85	12.77	15.63	8.14	12.11	8.22	7.87	12.09	11.34
ARNT	0.489891	5.46708	3.67928	0.0550925	55.46	45.27	30.91	53.67	42.01	45.13	47.49	40.51	35.9
ARNT2	-0.806164	3.31075	2.62667	0.105082	8	8.28	21.41	6.72	8.07	20.13	6.73	5.44	3.15
ARNTL	1.82912	5.49012	37.8901	7.48441e-10	72.3	25.98	12.39	93.13	43.73	39.5	63.84	32.67	18.58
ARNTL2	-0.88165	5.70839	11.6792	0.000632019	31	63.41	47.11	20.39	70.87	41.12	30.74	100.83	63.92
ARPC1A	0.643607	5.16917	4.70688	0.0300422	42.49	38.84	36.69	41.37	43.01	21.97	33.16	46.61	17.79
ARPC1B	-0.602355	5.25793	3.49519	0.0615473	26.86	50.37	21.41	11.83	46.05	28.57	31.62	68.93	57.62
ARPC2	1.72386	7.12023	50.4266	1.23704e-12	227.19	112.11	65.05	204.03	127.31	58.76	230.19	147.66	77.62
ARPC3	0.997832	7.53499	12.7356	0.000358765	186.08	261.3	145.96	175.5	238.26	77.27	222.39	283.23	77.14
ARPC4	1.30365	3.94639	15.6108	7.78103e-05	18.03	16.73	6.6	16.7	21.17	8.33	21.19	20.15	7.71
ARPC5	1.05418	6.16595	14.3833	0.000149118	103.85	68.16	46.3	93.31	84.14	34.74	67.07	99.96	46.76
ARPC5L	0.441815	4.83185	2.47725	0.115504	28.51	33.2	21.53	29.66	29.19	19.59	27.24	43.67	22.04
ARPP19	1.49964	7.16923	28.3938	9.89797e-08	161.15	118.27	84.61	223.35	180.44	66.23	215.73	185.66	57.62
ARPP21	-0.257424	-0.768821	0.0307979	0.860692	0	0	0.23	0.12	0.22	0.76	2.02	0.11	0
ARRB1	0.146888	4.50463	0.149155	0.699345	47.28	23.25	33.22	12.24	15.53	25.32	20.85	14.37	10.71
ARRB2	0.552302	1.81278	0.757761	0.38403	4.78	2.64	1.16	2.02	3.98	3.25	4.44	4.14	3.62
ARRDC1	-1.23638	4.3052	9.24595	0.00236017	8.55	18.76	7.76	6.54	29.63	28.79	10.83	33.76	32.27
ARRDC2	-1.60582	6.21508	31.3528	2.15153e-08	33.02	84.9	63.78	20.8	89.89	63.63	31.41	130.78	149.72
ARRDC3	-1.00106	9.1406	12.0244	0.000525085	268.86	915.82	468.1	263.64	671.89	487.62	340.51	835.42	826.71
ARRDC3-AS1	-1.32319	1.72585	5.39027	0.0202493	1.66	3.79	5.09	1.43	2.21	2.71	2.56	2.61	6.93
ARRDC4	-1.61298	5.8273	26.9229	2.11735e-07	15.36	61.47	49.54	12.3	137.87	44.15	18.97	122.5	47.23
ARSA	-1.77507	3.77949	17.424	2.99034e-05	11.87	14.88	17.25	4.4	13.05	25.76	3.97	11.76	19.84
ARSB	-0.0275989	3.8365	0.0051993	0.942517	12.69	11.18	19.91	14.38	16.97	10.93	12.71	18.08	10.08
ARSD	-1.07053	4.59601	10.8384	0.000994154	19.5	25.19	27.9	11.89	31.95	30.95	10.02	32.45	26.61
ARSG	-0.960779	2.10868	1.60333	0.205431	2.76	3.61	2.32	0.83	5.92	10.17	2.76	6.97	2.05
ARSI	2.86136	2.62259	26.9129	2.12834e-07	17.75	2.99	3.94	11.77	1.44	0.43	11.23	1.42	2.2
ARSJ	2.12728	4.37898	36.4065	1.60166e-09	34.86	14.36	13.77	43.92	9.01	7.79	44.8	8.28	8.03
ARSK	0.441382	2.43284	0.893638	0.344493	6.53	2.55	6.37	9.33	4.92	4.76	5.38	2.83	4.09
ART4	1.74793	-0.521961	1.45784	0.227275	1.2	0	0.46	0.48	0.77	0	0.94	0.33	0.31
ARTN	1.65339	0.397089	3.15881	0.075518	2.48	1.32	0.58	1.6	0.66	1.19	1.55	0.44	0.16
ARV1	0.483144	3.33177	1.39934	0.236833	7.63	10.74	9.38	11.83	15.37	4.98	9.42	13.18	6.14
ARVCF	-0.574816	4.4997	1.93412	0.164308	29.89	19.82	17.02	13.55	18.63	45.99	16.88	13.72	26.92
ASAH1	-0.0110836	5.88716	0.00167232	0.96738	69.45	72.13	60.42	42.43	88.06	54.43	37	72.52	34.48
ASAH2B	-0.911181	1.33805	2.09932	0.147365	1.56	2.55	4.17	1.43	2.32	3.03	1.75	2.72	1.89
ASAP1	0.926438	6.0264	7.98084	0.0047275	103.29	53.55	41.9	126.71	27.64	85.27	74.8	35.28	36.21
ASAP1-IT1	1.20959	1.34402	1.43807	0.230452	3.5	3.35	0	4.34	0.94	4	1.68	2.29	0.94
ASAP2	-0.220484	4.58552	0.582565	0.445309	21.43	21.05	30.56	22.82	24.6	27.49	23.07	22.76	20.78
ASAP3	-2.77508	5.43804	93.6378	3.78883e-22	14.26	42.45	71.19	8.14	45.83	68.28	10.7	44.65	84.23
ASB1	0.911447	4.2055	7.27975	0.00697363	26.49	20.52	13.89	29.12	13.43	10.93	21.39	12.2	16.22
ASB11	-2.24457	-0.0343716	3.95427	0.0467527	0.09	0	1.97	0.3	0.11	1.19	1.41	0.11	2.83
ASB13	-0.0657309	2.9585	0.0247355	0.875028	7.27	12.42	7.64	5.35	8.79	8.44	5.99	8.6	3.78
ASB16-AS1	-1.2841	1.75672	2.82133	0.0930192	3.04	2.55	1.04	1.66	1.44	7.79	2.09	1.85	8.34
ASB2	0.783987	0.490297	0.485566	0.485912	0.55	0.7	2.32	2.38	0.22	0.11	2.49	0.44	1.89
ASB3	-0.412053	1.28467	0.269213	0.603861	2.3	1.23	0.81	1.96	1.16	2.38	2.69	0.65	8.03
ASB6	-0.656837	5.79342	6.813	0.00904965	42.31	87.8	69.68	34.89	56.99	42.96	34.84	61.52	66.91
ASB7	0.438881	4.77738	2.51872	0.112502	31.55	25.89	21.76	28.65	28.25	25.11	31.62	31.47	20.78
ASB8	0.13559	3.77642	0.113791	0.735869	12.97	9.07	13.89	11.71	19.29	15.91	15.14	16.44	7.08
ASCC1	0.0747056	5.34255	0.0856274	0.769811	45.53	53.1	43.06	32.03	46.49	26.4	33.37	47.26	36.37
ASCC2	-0.0655717	5.39375	0.0676086	0.794851	37.99	35.49	40.63	50.46	36.87	43.5	40.02	41.6	50.38
ASCC3	-0.0403547	7.76065	0.0278665	0.867423	194.45	225.63	223.05	257.52	222.17	235.58	200.46	182.07	209.24
ASCL2	1.71437	0.647263	2.75994	0.0966521	2.94	1.23	0	1.55	0.55	1.08	3.23	0.44	1.26
ASF1A	0.867381	4.72841	7.8226	0.00515968	34.03	26.42	20.72	35.48	38.53	13.85	22.6	29.62	15.27
ASF1B	-2.28724	0.572448	5.49665	0.019053	0.74	0.35	0.93	0.18	0.94	3.35	0.74	0.65	5.04
ASGR1	-0.508062	-0.358652	0.206366	0.649631	1.2	0.18	0.69	0.3	0.33	1.62	0.54	0.22	0.63
ASH1L	-0.479119	8.35151	3.68365	0.0549484	259.84	247.03	401.08	353.74	299.62	431.89	281.25	259.6	404.3
ASH1L-AS1	-2.12427	2.18365	10.2787	0.00134573	1.38	5.99	3.24	1.78	1.66	10.17	2.49	2.4	11.34
ASH2L	0.371724	5.14403	1.59084	0.207206	39.37	44.47	46.42	35.42	40.69	23.48	32.02	36.91	17.63
ASIC2	2.88302	-0.182552	5.02359	0.0250042	0.74	0	0	2.26	0.22	0.32	1.82	0	0.47
ASIC3	-1.76934	0.320739	2.93469	0.0866953	0.09	1.06	0.35	1.07	0.88	2.06	0.54	0.65	3.62
ASL	-0.797496	5.15704	8.38066	0.00379235	26.31	26.86	30.79	24.55	31.12	50.86	29.13	38.55	62.03
ASMTL	-0.102742	3.79919	0.0895974	0.76469	17.48	16.82	17.25	10.82	12.22	9.31	9.22	16.99	13.85
ASMTL-AS1	-2.72792	2.72982	23.3513	1.34951e-06	3.04	4.4	13.89	0.83	3.32	19.26	2.62	3.59	8.19
ASNA1	1.00188	4.88228	11.2001	0.000817941	23.27	29.24	16.67	43.09	34.16	14.07	40.9	39.96	22.04
ASNS	0.310301	5.94928	1.67633	0.195413	65.12	69.75	55.56	79.22	72.25	63.74	58.59	44.97	45.03
ASNSD1	1.50682	6.00704	21.8648	2.92551e-06	87.47	81.11	60.54	77.92	61.69	19.26	97.74	67.95	22.99
ASPH	-0.299508	7.76634	1.05897	0.303451	230.41	161.43	293.89	226.68	215.15	339.9	151.08	201.02	138.39
ASPHD1	0.721585	0.357483	0.390476	0.532049	0.37	3.87	0	1.19	1.38	1.3	0.67	0.54	0.31
ASPHD2	3.16164	1.54082	16.5641	4.70327e-05	4.23	1.59	1.27	7.49	1.27	0.87	5.85	1.09	0
ASPM	-2.90345	3.29861	17.1353	3.48101e-05	0.64	4.58	16.78	3.21	4.7	44.58	3.63	0.65	9.13
ASPRV1	0.760767	0.930099	0.705976	0.400783	1.1	0.97	0	1.84	1	1.19	2.02	4.25	3.62
ASPSCR1	-0.726537	4.19305	5.21723	0.0223641	12.6	14.18	16.21	12.96	18.57	28.24	17.15	16.01	27.55
ASRGL1	-0.232877	1.86318	0.179677	0.671651	3.22	3.61	4.4	2.32	5.14	3.57	3.09	3.38	2.36
ASS1	-1.82621	7.64767	40.4111	2.0577e-10	75.61	251.7	222.01	51.83	392.44	180.5	56.57	322.21	250.64
ASTE1	0.343129	3.04132	0.798017	0.371687	8.83	7.57	8.33	8.86	8.9	6.49	8.68	8.71	5.98
ASTL	-0.436261	2.03512	0.358425	0.549382	2.67	4.05	6.02	5.65	0.61	5.41	4.37	0.22	6.77
ASTN1	6.23549	-0.483238	5.76757	0.0163246	1.01	0.79	0	0	0.44	0	2.22	0	0
ASTN2	1.92978	2.77909	13.7858	0.000204874	20.6	1.14	4.63	13.73	1.66	7.9	8.41	0.76	0.79
ASUN	0.444903	5.07862	2.56371	0.109342	37.99	32.85	23.03	25.79	38.48	21.64	45.27	41.71	35.74
ASXL1	-0.353557	7.20061	1.76951	0.183442	179.09	127.87	149.55	141.03	103.26	202.25	124.85	87.11	207.66
ASXL2	-0.447408	6.07736	3.71795	0.0538306	56.2	57.77	82.76	72.15	61.42	93.82	56.51	50.64	75.1
ASXL3	4.96184	0.849643	12.6813	0.000369336	5.15	0	0	3.09	0.72	1.19	3.7	0.11	0
ATAD1	1.15308	6.67673	16.1901	5.72912e-05	134.94	107.44	100.47	167.54	107.47	50.54	113.82	92.45	43.93
ATAD2	1.36844	6.49718	30.5778	3.20743e-08	129.42	63.94	56.14	175.62	59.7	73.48	151.76	52.05	48.65
ATAD2B	-1.23061	6.42035	25.0044	5.71995e-07	51.23	70.28	102.21	67.81	71.42	155.83	49.37	64.03	137.76
ATAD3A	0.89491	5.15087	9.08457	0.00257775	36.79	44.91	18.98	47.43	29.19	25.86	52.81	32.89	28.97
ATAD3B	0.0234711	5.21474	0.00623965	0.937039	33.94	37.52	28.59	39.29	22	39.82	48.77	30.38	52.58
ATAD3C	-1.76293	1.95196	4.24327	0.0394063	4.23	3.35	1.74	0.95	4.37	6.6	0.87	2.29	9.76
ATAD5	-0.975026	2.54002	4.27409	0.0386976	4.32	5.9	8.68	4.75	2.49	10.82	4.24	3.16	6.93
ATAT1	-1.82444	2.90506	14.5845	0.000134013	2.67	8.28	9.95	3.51	3.98	17.42	4.71	4.79	11.34
ATE1	0.285508	5.11842	1.17512	0.278351	40.29	30.12	28.01	35.6	31.45	37.33	41.98	34.74	31.49
ATF1	0.652948	4.92434	4.8377	0.0278441	29.71	34.26	29.17	38.33	35.44	18.94	33.1	35.39	17
ATF2	0.224876	6.24589	0.882413	0.347542	73.49	83.58	79.06	86.95	71.42	63.85	83.48	72.63	66.91
ATF3	0.120714	9.70097	0.163611	0.685854	1014.27	1031.27	792.32	489.43	955.64	518.89	739.88	1233.86	713.67
ATF4	0.650946	9.17815	5.64654	0.0174899	629.51	565.48	449.69	713.55	648.45	373.34	687.48	673.07	471.21
ATF5	-0.882583	4.03383	7.02003	0.00806028	6.99	19.55	16.09	9.33	20.01	20.34	13.92	21.89	17.95
ATF6	0.790892	6.97659	7.90266	0.00493622	155.91	98.37	138.44	183.65	132.23	82.89	157.95	110.85	71.16
ATF6B	-1.2291	4.59439	15.0821	0.000102933	18.67	21.58	27.55	12.78	27.53	37.01	12.38	21.02	37.94
ATF7	-0.817892	4.95929	5.94126	0.0147904	25.48	22.63	22.57	21.22	40.36	49.67	18.84	28.2	49.91
ATF7IP	-1.57449	6.41027	33.7291	6.33461e-09	52.89	63.41	152.91	34.83	82.81	140.68	52.54	60.22	124.38
ATF7IP2	-0.00237627	2.48295	1.46032e-05	0.996951	5.24	1.06	4.4	3.09	6.47	3.68	9.15	5.88	10.08
ATG10	-0.242179	1.69936	0.12777	0.720756	2.94	5.11	0.93	2.26	3.92	4.87	2.09	2.4	3.15
ATG12	0.913773	5.88755	10.7778	0.00102722	64.75	57.77	55.79	81.84	62.25	36.04	83.95	56.08	32.27
ATG13	-0.0441988	6.02504	0.0323218	0.857323	55.46	59.71	64.24	75.96	71.26	58.33	58.73	68.6	72.26
ATG14	-0.606982	5.64574	5.19146	0.0226981	45.25	55.92	62.51	27.64	56.33	61.9	40.97	50.85	47.86
ATG16L1	-0.131219	6.0467	0.312427	0.576195	59.24	63.41	66.44	67.93	61.31	79.86	66.86	61.96	66.44
ATG16L2	-2.18515	2.86451	25.4568	4.5239e-07	2.94	4.76	9.61	3.51	3.81	16.99	2.89	4.14	16.53
ATG2A	-1.41741	6.13914	21.5536	3.44075e-06	47.19	67.81	66.9	34.11	60.53	97.39	34.51	70.56	154.76
ATG2B	-0.276398	6.45873	1.42463	0.232643	90.32	78.12	104.52	89.98	89	123.8	73.73	58.15	82.5
ATG3	1.06976	6.6702	13.7639	0.000207281	90.51	109.38	74.89	162.07	105.97	48.37	135.48	127.51	60.3
ATG4A	0.244246	3.97871	0.468617	0.493624	10.58	19.55	14.93	13.61	18.19	11.8	20.18	21.34	9.92
ATG4B	-0.404567	5.59498	2.64546	0.103846	40.38	28.27	45.14	54.98	40.36	67.74	42.38	42.47	72.11
ATG4C	0.176971	2.97669	0.198477	0.655953	9.29	16.2	7.52	5.35	7.68	5.3	4.64	9.26	3.94
ATG4D	0.135097	3.82435	0.156862	0.692063	16.19	12.07	10.42	11.71	13.43	15.26	17.62	13.39	15.9
ATG5	0.305139	6.22842	1.63214	0.201407	73.58	82.17	61.7	69.66	89.61	54.43	72.04	111.83	58.09
ATG7	-0.731334	5.08167	5.83743	0.0156887	23.91	39.63	24.77	22.88	32.12	41.55	24.75	38.22	55.89
ATG9A	0.159099	5.32433	0.303153	0.581912	42.95	38.66	22.8	40.89	41.63	42.1	39.35	41.6	49.12
ATG9B	-1.28663	0.886652	0.773969	0.378992	3.04	2.11	0	0.06	1.33	3.03	0.94	1.42	3.78
ATHL1	-3.3947	6.04459	29.5354	5.49059e-08	10.21	38.22	65.28	0.71	26.7	78.67	49.44	92.12	233.17
ATIC	0.355678	3.93798	1.03772	0.308353	20.51	20.08	13.89	18.25	11	17.86	13.25	12.41	8.97
ATL1	0.625912	3.512	2.67307	0.102059	18.4	9.42	7.87	12.36	16.03	10.61	9.15	9.69	7.24
ATL2	-1.15438	7.75237	18.0737	2.12516e-05	123.44	291.77	385.45	102.11	276.18	188.84	121.15	224.54	225.92
ATL3	1.31544	6.31784	24.2245	8.57331e-07	100.63	100.75	59.84	115.12	94.53	36.68	88.93	89.84	29.44
ATM	-1.67301	6.67461	45.3427	1.65402e-11	62.82	97.05	162.52	49.33	73.63	148.15	48.23	78.29	198.84
ATMIN	0.941321	6.04682	13.8117	0.00020207	75.61	62.44	50.24	84.93	77.28	40.26	84.96	80.25	37
ATN1	-1.46013	7.80535	22.6102	1.98428e-06	228.2	162.66	338.69	111.67	119.63	341.53	104.13	129.58	476.72
ATOH8	2.60792	0.519086	3.62962	0.0567598	2.58	3.52	0	0.95	0.72	0.97	1.61	0.65	0
ATOX1	0.358633	1.93998	0.228767	0.632439	3.04	4.14	0.23	1.6	5.47	4.33	4.17	6.32	3.62
ATP10A	-0.378315	2.73297	0.790411	0.373976	4.78	6.61	7.18	9.75	8.02	13.09	3.03	2.29	3.31
ATP10B	2.96318	-0.655246	2.37918	0.122962	0	0	0	0.59	1.44	0.32	1.08	0.11	0
ATP10D	1.52542	5.08695	22.4678	2.13697e-06	63.01	21.4	21.07	76.43	25.48	16.56	34.71	23.96	21.1
ATP11A	-1.58186	5.89912	26.8815	2.16321e-07	25.75	70.81	43.52	24.96	66.61	82.24	27.65	73.61	121.23
ATP11B	0.673091	6.67217	8.27114	0.00402802	119.3	104.45	72.92	118.98	123.61	68.82	115.97	111.29	80.61
ATP11C	0.406847	6.0183	1.98857	0.15849	94.92	56.28	97.35	65.49	58.27	53.78	71.3	50.53	33.69
ATP12A	-0.416201	-0.145262	0.10482	0.74612	0.18	1.14	1.85	0.36	0.77	0.22	1.21	0.11	0.79
ATP13A1	0.30642	5.80489	1.29248	0.255591	61.9	50.11	36.35	76.49	43.62	64.6	59.2	48.35	60.93
ATP13A2	-1.18927	4.83097	15.7105	7.3814e-05	16.19	30.47	24.89	12.48	26.37	30.84	15.74	49.11	49.28
ATP13A3	0.883102	8.04771	9.35728	0.00222101	270.7	275.12	196.66	360.93	246.44	113.95	320.4	371.87	223.56
ATP13A4	-3.67031	3.15896	33.8319	6.00848e-09	0.83	12.33	15.51	0.24	11.22	10.71	3.09	7.3	18.58
ATP13A5	-5.65722	3.42763	33.0199	9.12183e-09	0.09	14.88	34.96	0	12.11	17.86	1.21	2.94	12.12
ATP1A1	-0.576587	8.99702	3.9472	0.0469495	362.86	662.62	601.33	358.32	588.02	372.37	287.17	803.41	561.11
ATP1A1OS	-1.3532	1.32203	3.52871	0.0603146	0.46	1.76	3.7	1.55	3.92	2.16	1.61	3.38	2.52
ATP1A2	4.21814	-0.538286	5.45626	0.0194984	1.2	0	0	0.42	0.33	0.32	1.88	0.11	0
ATP1B1	-1.63567	7.06532	40.2447	2.24062e-10	43.6	224.04	167.49	50.46	233.89	142.74	33.5	217.46	90.68
ATP1B2	-1.80658	2.69171	10.3445	0.00129858	2.76	1.5	5.67	3.74	0.33	16.34	5.58	0.98	21.25
ATP1B3	0.859185	7.17305	11.9823	0.000537078	150.11	224.66	82.07	158.09	160.92	76.4	163.6	177.6	103.44
ATP2A1	-1.5044	-0.232844	2.45466	0.117176	0.46	0.44	1.27	0.48	0.55	1.52	0.4	0.22	1.1
ATP2A2	1.09157	9.09197	14.5536	0.000136229	727.66	436.9	318.2	925.66	548.11	343.8	626.4	576.04	406.51
ATP2A3	-2.54971	3.28249	14.4557	0.000143493	0.92	6.96	1.5	1.43	16.25	32.25	3.97	7.73	15.59
ATP2B1	1.42238	6.99088	19.6664	9.22085e-06	173.66	71.51	88.32	224.42	82.04	78.89	210.82	157.68	55.26
ATP2B4	-0.916102	6.1013	12.7467	0.000356636	51.51	69.31	107.76	46.24	88.73	109.51	40.76	46.93	55.73
ATP2C1	0.125445	7.39709	0.235353	0.627583	182.49	185.12	198.4	193.69	171.81	127.91	128.35	188.93	138.7
ATP2C2	-2.48917	2.96012	21.3713	3.784e-06	6.44	6.25	16.21	0.89	1.49	12.99	3.16	6.97	15.43
ATP5A1	1.09252	7.53778	12.9251	0.000324207	192.42	288.42	169	197.14	241.69	71.1	218.42	223.45	68.64
ATP5B	1.50208	7.92988	31.265	2.25103e-08	281.74	292.3	146.08	361.35	276.85	96.2	347.44	279.96	110.52
ATP5C1	0.937235	6.08462	15.688	7.46964e-05	78.55	106.83	45.49	71.97	78.39	35.28	71.64	84.61	36.05
ATP5D	-0.493021	4.40664	2.57301	0.108701	20.14	22.9	22.8	13.61	18.24	16.34	16.01	26.9	32.9
ATP5F1	1.49503	6.55309	20.2759	6.70413e-06	97.5	134.13	73.85	118.21	120.4	29.33	120.28	122.72	26.45
ATP5G1	1.57673	3.19164	14.1922	0.000165054	13.71	12.33	6.13	9.27	9.07	1.73	10.83	12.96	4.25
ATP5G2	-0.159697	3.91751	0.162483	0.686881	10.67	21.14	20.49	9.45	26.87	8.44	9.48	21.02	6.61
ATP5G3	1.22826	5.10878	20.4352	6.16851e-06	41.12	46.41	19.56	33.94	47.87	14.72	38.41	52.27	14.17
ATP5H	0.942988	5.91264	14.8552	0.000116085	74.78	83.05	44.33	57.53	68.55	27.92	66.86	84.94	32.27
ATP5I	0.734296	5.88329	9.54575	0.00200413	69.81	75.47	40.98	54.86	65.34	32.68	69.22	78.08	42.98
ATP5J	1.02767	4.56609	12.1426	0.000492819	28.24	29.68	17.36	28.71	24.6	13.74	29.26	28.09	11.49
ATP5J2	1.2868	3.8947	9.08117	0.00258254	14.72	18.14	11.34	16.34	18.85	6.6	18.84	23.74	3.15
ATP5L	1.4338	6.48831	25.8586	3.67365e-07	100.72	109.2	56.49	100.26	124.94	29.54	115.77	135.68	33.22
ATP5L2	-1.28672	-0.515636	0.868253	0.35144	0.28	1.23	0	0.24	0.28	0.65	0.34	0.44	1.73
ATP5O	0.360601	4.83348	0.925547	0.336023	24.1	32.41	37.62	25.08	41.24	12.55	30.27	35.72	15.74
ATP5S	-1.2904	1.74012	4.97269	0.0257506	1.84	6.16	3.24	0.89	3.37	3.46	1.82	4.14	3.94
ATP5SL	1.0422	4.2024	10.8592	0.000983039	23.36	18.67	12.73	21.99	21.56	8.87	24.08	20.15	12.28
ATP6AP1	-0.617029	4.54169	3.70551	0.0542332	18.21	21.31	35.19	19.38	32.23	24.56	13.05	25.92	18.26
ATP6AP1L	-2.1868	0.644124	7.37547	0.00661194	0.74	2.2	2.43	0.24	1.11	2.27	0.61	1.42	2.05
ATP6AP2	1.71042	5.24859	38.1338	6.60549e-10	52.89	48.79	17.83	52.42	42.12	14.93	43.46	54.77	12.75
ATP6V0A1	0.764425	5.58132	9.47753	0.00208003	47.09	26.51	28.47	103.35	43.89	57.14	54.62	34.19	33.53
ATP6V0A2	1.22347	5.7927	21.1579	4.22955e-06	63.83	49.76	33.68	107.45	49.2	37.77	83.28	35.5	36.21
ATP6V0A4	-0.857714	0.909703	0.600998	0.438198	0.74	1.67	0.12	0.24	4.81	3.79	1.21	0.54	2.05
ATP6V0B	1.28193	5.01839	20.0722	7.45713e-06	30.72	41.66	16.67	34.71	32.56	11.04	54.62	45.52	22.2
ATP6V0C	0.364891	5.04345	1.89384	0.168769	28.15	30.56	24.77	36.37	39.42	23.05	38.34	42.47	31.96
ATP6V0D1	-0.131383	5.13379	0.15871	0.690347	17.84	27.12	34.15	35.48	49.86	29.11	32.89	62.61	25.19
ATP6V0E1	0.98411	5.98706	12.7788	0.000350563	77.63	60.33	44.22	57.11	80.1	29.11	81.6	103.56	35.27
ATP6V0E2	-1.5446	0.713102	4.27535	0.0386691	1.01	2.03	3.01	0.53	0.94	1.41	0.67	1.96	2.2
ATP6V0E2-AS1	-1.28396	1.72862	2.57848	0.108326	0.46	4.67	2.2	2.67	1.16	4.44	3.09	1.31	9.13
ATP6V1A	0.927839	6.27119	7.10055	0.00770605	54.73	84.19	64.36	121.3	119.63	35.28	77.43	105.41	30.54
ATP6V1B1	-3.20415	1.77311	19.7292	8.92265e-06	0.28	5.2	7.06	0.48	3.87	7.14	0.87	1.96	2.83
ATP6V1B2	0.0598393	6.78069	0.0615628	0.804043	78.37	152.45	87.05	96.58	153.74	82.78	105.27	133.18	98.4
ATP6V1C1	1.09053	6.0384	12.6669	0.000372191	80.67	61.3	67.25	96.64	54.45	41.12	99.36	61.74	26.92
ATP6V1C2	-2.64265	2.76291	29.9632	4.40326e-08	1.29	2.29	5.09	1.49	9.07	14.83	2.49	8.71	15.27
ATP6V1D	0.468085	6.45932	2.73395	0.0982362	71.93	87.89	86.7	112.98	106.19	61.25	94.85	115.64	52.58
ATP6V1E1	1.05753	6.48477	16.4942	4.87979e-05	103.75	87.28	66.56	123.86	93.92	51.51	113.41	118.04	45.66
ATP6V1E2	1.0942	0.698345	1.79056	0.180857	1.56	0.26	0.58	2.44	1.55	1.41	1.95	2.07	0.94
ATP6V1F	0.647286	5.30387	6.63453	0.010002	35.41	40.33	22.46	47.07	45	27.59	47.29	55.32	33.22
ATP6V1G1	0.50899	7.54739	4.07398	0.0435485	170.99	238.49	167.15	205.16	216.15	122.17	202.75	238.26	120.6
ATP6V1G2	0.116278	-0.464391	0.00722024	0.932284	0.09	0	0.23	1.31	0.11	0.76	1.14	0.33	0.94
ATP6V1H	0.549881	5.81576	4.20339	0.0403432	56.75	61.47	54.17	72.75	73.58	39.39	50.59	66.21	30.07
ATP7A	-0.55346	4.17691	2.11193	0.146155	15.91	14.88	30.33	11.65	20.73	25.76	15.94	14.92	11.18
ATP7B	-0.986866	2.66605	5.092	0.0240364	5.61	3.52	8.8	4.04	4.64	11.58	4.64	5.23	8.03
ATP8A1	-1.22986	1.76241	3.58238	0.0583953	1.1	1.85	3.94	1.37	2.93	6.71	4.57	3.05	3.78
ATP8A2	0.261699	-0.488292	0.0280065	0.867094	0.28	0	0.93	0.65	0.72	0.76	1.14	0	0.16
ATP8B1	-3.06937	5.71909	133.773	6.12403e-31	7.27	64.91	56.37	8.38	93.59	79.21	8.81	83.52	71
ATP8B2	4.94054	4.75777	44.1276	3.0766e-11	62.64	15.32	0	68.29	4.7	3.14	75.68	6.86	3.94
ATP8B3	-1.99852	0.36278	4.596	0.0320467	0.92	0.35	2.2	0.24	0.72	2.71	0.74	0.22	2.68
ATP8B4	1.94575	1.32222	5.55114	0.0184686	10.95	1.5	4.4	1.07	0.72	0.32	1.55	0.44	0
ATP8B5P	2.31835	-0.474001	2.81775	0.0932272	0.09	0	0	1.13	0.77	0.43	1.41	0.44	0.16
ATP9A	-0.901038	5.60815	9.62512	0.00191934	58.13	43.59	74.66	27.99	52.63	71.31	23.14	36.91	49.44
ATP9B	-0.416943	4.85222	2.1678	0.140927	29.89	23.25	32.64	25.62	19.29	45.13	29.19	18.29	35.42
ATPAF1	0.263114	4.28499	0.417241	0.518317	15.82	19.99	25.81	17.29	27.42	14.07	21.53	23.74	7.87
ATPAF2	0.036759	3.43295	0.010113	0.919897	11.96	14.8	8.91	8.56	7.57	9.74	10.9	11.87	11.49
ATPBD4	-1.85015	3.64001	21.2057	4.12528e-06	8.19	17.7	15.28	3.51	13.99	18.72	4.17	10.24	19.52
ATPBD4-AS1	0.132916	-0.394151	0.0154588	0.901051	0.74	0	0	0.36	0.22	0.54	0.61	0.33	3.31
ATPIF1	-0.226073	5.76877	0.773724	0.379067	44.7	55.48	44.91	51.11	84.14	51.08	36.53	63.05	58.09
ATR	-0.746074	6.51409	8.02671	0.00460924	84.9	105.42	94.11	71.44	105.09	123.26	47.96	73.28	115.87
ATRAID	0.567697	4.68994	3.17009	0.0749985	31.09	43.15	12.04	20.74	32.28	19.26	21.32	33.43	17.16
ATRIP	-0.233671	4.40194	0.632215	0.426544	26.4	14.62	27.43	22.23	10.5	25.54	20.18	14.48	27.71
ATRN	2.32379	6.71823	88.685	4.62967e-21	227.93	47.47	39.36	223.59	50.25	51.62	219.16	42.14	43.61
ATRNL1	-1.9638	2.50313	13.8577	0.000197183	1.47	9.69	7.18	3.15	6.03	8.44	1.75	3.48	8.82
ATRX	-0.437784	8.14753	3.02401	0.0820403	303.53	222.19	327.69	277.49	234.72	457.64	227.43	184.25	315.82
ATXN1	0.220909	5.48125	0.418401	0.517736	70.18	21.93	36.35	51.47	42.12	62.12	34.31	43.12	38.89
ATXN10	0.855472	5.63447	12.2924	0.000454814	79.47	56.72	49.43	56.46	41.85	31.92	60.47	40.07	28.81
ATXN1L	0.672175	5.89687	5.39101	0.0202407	60.06	57.68	62.85	77.08	66.39	34.95	72.58	66.97	35.74
ATXN2	-0.708913	5.62349	8.41583	0.00371968	34.95	31.88	50.47	53.31	41.63	87.55	37.47	36.48	68.8
ATXN2L	-0.792776	6.82286	10.4577	0.00122139	90.69	94.5	123.04	95.51	99.56	161.02	80.99	91.03	181.53
ATXN3	0.054689	5.84903	0.0490887	0.824657	66.96	63.5	52.67	57.47	64.13	70.02	50.92	44.21	47.23
ATXN7	-0.382282	6.27367	2.09241	0.148032	64.11	69.93	100.47	75.06	85.19	68.72	54.76	93.1	83.6
ATXN7L1	-1.48684	3.87983	15.8297	6.93044e-05	10.67	7.93	36.11	9.98	13.27	20.24	6.12	8.71	18.58
ATXN7L2	0.0552039	2.93032	0.0185542	0.891652	8.19	8.28	5.21	6.78	6.03	7.36	8	7.62	9.76
ATXN7L3	-0.209182	6.2037	0.746011	0.387742	72.48	96.26	67.25	45.58	69.6	59.73	72.72	86.79	91.63
ATXN7L3B	-0.00147582	6.45923	3.88149e-05	0.995029	102.65	104.62	85.66	78.69	96.41	79.43	66.26	96.81	79.82
AUH	-1.28053	5.47825	24.0871	9.20754e-07	33.57	36.46	62.85	27.22	38.86	70.88	25.9	29.07	75.57
AUNIP	-2.16448	-0.535194	2.32619	0.127213	0	0.09	0	0.18	1.99	1.08	0.13	0.33	0.63
AUP1	0.41818	7.23106	3.16517	0.0752246	151.86	142.23	112.39	156.25	131.35	131.37	209.27	175.43	140.28
AURKA	-0.777273	2.25348	2.82921	0.0925639	3.68	3.96	5.67	3.45	3.87	7.03	4.04	3.59	6.45
AURKAIP1	0.323929	5.54424	1.57408	0.209616	43.05	52.31	26.85	41.54	42.73	37.98	59.94	62.07	51.95
AURKAPS1	-1.0117	2.54633	5.56097	0.0183653	3.96	3.35	8.68	4.87	4.42	8.77	4.24	4.46	8.82
AURKB	-2.89816	-0.35067	1.99332	0.157994	0.09	0	0	0	0.28	4.55	0.13	0	1.1
AURKC	0.981816	0.880641	1.39537	0.2375	1.84	0.7	1.27	2.85	0.72	2.38	3.16	1.42	0.31
AUTS2	-1.82121	5.82427	41.8807	9.70173e-11	38.54	47.73	82.53	25.26	44.28	109.95	21.39	38.77	100.92
AVEN	0.314637	4.43673	0.924199	0.336375	24.28	29.59	13.66	18.36	17.3	20.56	25.76	23.96	19.84
AVIL	-1.40535	4.59766	17.4449	2.95764e-05	15.36	10.83	39.47	24.37	11.77	41.55	10.76	13.5	49.75
AVL9	-0.237411	5.2823	0.517749	0.471804	32.93	60.68	22.22	23.77	47.27	46.64	35.25	39.96	39.99
AVPI1	0.429557	4.19636	1.70647	0.191444	14.44	12.33	13.31	23.59	18.85	12.23	28.05	17.21	23.3
AVPR1A	5.01103	0.987446	13.2493	0.000272679	9.47	0	0	2.67	0.44	0.54	2.15	0.54	0
AWAT2	-3.37902	-0.0896439	4.48308	0.034232	0	1.41	2.78	0	0.77	0.76	0.34	0.98	0.16
AXDND1	-0.958204	0.439049	0.70346	0.401624	0.55	0	1.97	1.43	0.39	0.22	1.21	0.76	5.04
AXIN1	0.575266	5.78242	5.85114	0.015567	61.17	43.86	41.44	77.44	53.01	51.51	72.45	43.99	48.65
AXIN2	0.528506	4.46202	2.6302	0.104848	48.57	17.44	34.26	21.46	14.32	11.9	19.04	13.94	15.9
AXL	4.84974	6.10987	164.361	1.26176e-37	140.18	24.48	5.79	274.52	14.37	9.52	136.35	9.04	4.09
AZGP1	-4.00067	10.0897	89.878	2.53308e-21	122.33	2355.02	1507.09	30.01	1917.64	1065.81	87.38	1748.38	972.34
AZGP1P1	-3.97137	-0.451772	4.68408	0.0304433	0	1.23	0	0	0.33	1.41	0.27	0.11	2.36
AZI1	-1.03391	3.86616	7.29126	0.00692909	16.83	12.59	18.06	6.89	9.78	25.65	9.69	9.91	20.94
AZI2	0.774909	6.04698	7.85168	0.00507736	105.78	78.91	55.45	80.29	55.72	35.17	53.81	78.62	49.59
AZIN1	0.626316	8.34983	4.58877	0.032182	330.67	395.86	338.34	317.07	413.12	175.31	393.45	388.64	181.84
AZU1	-0.471129	-0.181152	0.225912	0.634571	1.84	0.18	1.74	0.42	0.28	0.76	0.4	0.33	0.79
B2M	0.0941491	10.1602	0.0546266	0.8152	786.89	2302.35	1720.07	632.54	1629.19	419.66	795.25	1600.61	410.13
B3GALNT1	1.15465	2.2564	3.87289	0.0490718	8.19	6.25	7.64	4.75	4.48	1.62	3.97	3.59	0.63
B3GALNT2	0.866887	4.85553	8.62521	0.00331542	38.72	21.05	24.08	36.55	25.87	21.32	40.16	33.43	17.48
B3GALT1	6.02501	0.705533	20.5298	5.87096e-06	4.6	0	0	4.16	0.17	0.22	3.16	0	0
B3GALT4	-2.03205	1.58091	6.68892	0.0097014	2.48	3.52	2.08	0.42	1.38	6.06	1.48	2.29	6.61
B3GALT5	-4.58296	2.20044	52.3986	4.5305e-13	0.37	2.29	6.83	0.12	3.92	6.6	0.74	5.44	15.11
B3GALT6	0.946516	4.58363	9.0244	0.00266399	33.76	15.5	20.37	33.64	21.12	11.9	34.58	21.67	21.41
B3GALTL	0.344404	4.08848	1.21276	0.270787	19.96	15.85	16.9	18.25	17.75	14.07	17.09	18.95	12.6
B3GAT1	-0.883334	0.74785	1.42119	0.233207	0.74	0.7	1.39	1.43	1.71	3.68	1.41	0.76	1.89
B3GAT3	0.960737	2.91197	4.83765	0.0278448	12.33	6.34	3.94	8.56	7.57	4.22	9.42	5.88	7.71
B3GNT1	0.90761	2.30174	3.56666	0.0589509	9.84	5.11	7.18	4.16	2.05	1.95	6.26	3.7	2.52
B3GNT2	0.493337	6.10515	3.65886	0.0557718	76.34	83.4	68.52	60.32	87.34	45.88	77.29	78.73	39.83
B3GNT3	-4.39314	3.97249	53.3066	2.85347e-13	0.37	20.26	12.04	0	26.09	8.44	2.83	43.99	26.45
B3GNT5	-0.229166	5.47195	0.469314	0.493303	20.24	61.3	45.37	32.03	69.21	18.4	32.29	81.67	37.31
B3GNT7	-1.27881	3.23044	6.91443	0.00855031	4.51	8.1	3.59	2.91	13.82	12.34	4.24	17.31	16.69
B3GNT8	0.900601	-0.28699	0.49176	0.483143	1.66	0	1.04	0.65	0.39	1.19	0.74	0.11	0
B3GNT9	0.0396192	2.27619	0.00682865	0.934141	3.77	5.46	4.28	4.34	4.92	5.19	5.85	4.03	4.09
B3GNTL1	-0.59369	1.43545	0.939248	0.332471	2.39	1.23	2.32	1.6	2.05	4	3.16	1.74	4.72
B4GALNT1	2.32192	2.25279	10.0962	0.00148576	10.21	0	1.85	7.13	1.22	0.87	11.97	3.27	4.41
B4GALNT3	-1.19395	2.62199	2.17788	0.140007	3.31	2.82	0.93	1.19	14.76	11.8	2.42	5.88	11.02
B4GALNT4	-0.222071	4.38878	0.426074	0.513922	22.63	27.3	17.71	13.61	11.72	18.4	24.42	17.97	33.69
B4GALT1	0.949008	8.02835	8.66956	0.00323569	450.98	181.24	259.98	480.16	215.37	155.61	209.74	230.63	164.05
B4GALT2	1.44817	4.10123	11.4106	0.000730277	22.72	24.22	4.51	21.28	12.27	6.17	26.03	17.64	17.79
B4GALT3	0.379386	4.68494	1.31001	0.252394	25.11	25.72	31.48	22.23	26.65	17.31	36.86	27.99	16.37
B4GALT4	1.02259	4.69206	12.0324	0.000522838	30.35	34.7	18.17	24.72	32.56	13.31	30.54	35.39	10.86
B4GALT5	0.310241	6.18243	1.53337	0.215608	81.95	88.33	81.72	74.59	73.69	48.26	63.1	89.62	50.7
B4GALT6	-0.441947	3.09178	0.73831	0.390203	4.6	14.62	17.48	5.94	8.84	2.92	5.18	9.58	6.14
B4GALT7	0.257856	3.51082	0.492114	0.482986	8.83	15.59	10.53	11.89	12.22	6.82	12.24	12.09	10.71
B9D1	-0.399957	1.57621	0.336069	0.562107	3.22	2.11	5.09	2.62	2.65	1.19	1.28	3.7	3.78
B9D2	-0.547378	2.23345	1.20705	0.271918	3.59	5.81	3.59	3.74	3.98	6.6	3.77	3.81	6.14
BAALC	1.30089	0.871564	1.29335	0.255431	3.86	1.06	6.02	0.77	0.33	0.65	2.35	0	0
BAAT	0.341676	0.849857	0.0890963	0.765329	0.74	0.7	8.45	2.02	0.28	0.22	1.82	0	0.79
BABAM1	0.10424	5.71489	0.147808	0.700639	49.49	66.31	30.1	39.05	58.38	45.13	54.89	67.73	60.14
BACE1	0.0858569	3.71367	0.0641106	0.800113	14.9	12.77	18.64	17.41	12	12.23	10.16	8.71	9.6
BACE2	0.620359	6.25393	6.81358	0.00904674	78.09	71.07	47.69	91.47	94.42	54.11	84.69	98.77	64.71
BACH1	0.572956	7.69635	5.63784	0.0175769	209.53	192.25	132.77	207.6	227.98	131.48	257.23	310.78	195.38
BACH2	1.37114	4.11114	11.8895	0.000564528	48.01	6.78	9.49	32.15	11.83	15.58	13.99	6.21	9.45
BAD	0.0676001	4.27499	0.0425317	0.836609	23.45	22.72	15.63	11.05	17.3	15.58	23.54	21.34	22.2
BAG1	0.226456	6.8895	0.956643	0.328034	126.1	130.96	105.22	107.04	116.42	102.8	140.52	126.64	109.73
BAG2	0.0697544	1.89138	0.014752	0.903329	1.93	5.28	3.7	3.98	2.93	2.71	4.31	3.48	3.46
BAG3	0.904599	7.26814	8.52156	0.00350964	167.4	60.33	106.49	326.11	111.11	107.78	192.59	167.48	146.1
BAG4	1.11765	5.38736	17.0764	3.59059e-05	53.35	37.43	34.26	61.04	39.97	21.64	60.95	40.51	25.51
BAG5	0.384457	6.9336	2.32812	0.127055	127.67	127.87	107.65	148.7	138.53	86.36	104	160.83	96.82
BAG6	0.0716987	7.10691	0.0980703	0.754158	120.31	127.26	112.74	144.6	151.41	135.27	147.25	155.5	144.69
BAHCC1	-3.0282	6.20184	70.9756	3.61675e-17	30.63	70.28	117.95	10.7	55.39	182.99	16.08	42.9	135.24
BAHD1	-0.612728	4.93532	3.34273	0.0675024	25.48	23.43	38.66	16.17	48.32	28.79	22.53	40.18	30.39
BAI1	-0.453155	0.197524	0.124082	0.724648	0.55	0.35	3.59	1.31	0.5	0.97	0.74	0.87	0
BAI2	-1.30967	1.31232	2.11397	0.14596	1.38	3.35	5.21	0.83	1.27	6.06	1.48	1.2	0.31
BAI3	3.04924	0.0296785	4.00924	0.0452516	1.01	0	0.69	2.44	0.22	0.11	2.49	0	0
BAIAP2	-2.08804	5.99697	44.8086	2.17266e-11	22.54	50.99	71.42	15.33	97.52	112.76	28.39	71.22	103.75
BAIAP2-AS1	-2.22111	2.13121	14.0036	0.000182464	2.76	3.96	6.25	0.83	6.14	8.01	1.01	3.48	5.98
BAIAP2L1	-1.04237	5.75441	16.8709	4.0011e-05	26.67	49.49	44.8	42.49	68.22	97.18	28.72	62.61	64.39
BAIAP3	-2.34027	3.02881	27.1244	1.90777e-07	0.74	1.5	3.36	4.1	5.53	15.37	3.57	11.32	28.02
BAK1	1.25745	3.37164	10.3446	0.00129852	20.97	8.63	6.37	10.16	6.91	3.79	13.86	11.65	9.13
BAMBI	-2.45914	5.9992	72.2986	1.84982e-17	16.56	93.44	143.76	12.24	63.79	62.12	21.73	78.95	82.34
BANF1	0.78668	2.44737	2.24438	0.134101	4.6	5.11	5.56	7.13	6.3	2.81	6.05	7.51	2.05
BANP	-0.167886	5.29663	0.44234	0.505995	31.18	25.28	31.6	46.83	30.85	55.95	44.53	34.52	51.64
BAP1	0.349576	6.32752	1.91431	0.166486	105.87	81.9	59.84	77.38	69.05	78.78	97.07	71.32	79.98
BARD1	1.24569	3.55979	8.05811	0.00453004	12.69	13.65	3.82	13.31	13.16	11.36	20.92	9.36	5.67
BARX2	-4.28512	4.94864	76.5647	2.13115e-18	2.67	31.09	52.55	0.65	60.09	36.04	3.63	52.27	37.94
BASP1	2.3209	3.92346	22.0706	2.62808e-06	28.79	21.93	8.22	24.72	10.28	7.25	18.43	13.83	0.79
BATF	-3.79314	3.99207	25.8548	3.68092e-07	3.5	17.09	76.86	0.48	3.21	33.33	2.22	1.96	4.09
BATF2	0.163637	0.666001	0.0112451	0.915548	2.58	1.06	0	0.24	1.77	0.43	0.4	2.94	3.94
BATF3	0.0755867	3.37776	0.0416405	0.838307	10.76	7.4	9.72	9.81	8.24	7.03	10.9	13.94	14.48
BAX	0.198323	2.89009	0.245453	0.620295	5.79	7.22	6.48	7.07	6.97	6.71	10.02	8.49	6.3
BAZ1A	-0.298052	8.52345	0.816154	0.366307	258.56	303.13	581.19	354.93	390.67	323.67	355.65	449.29	293.15
BAZ1B	0.00171698	7.90906	5.09139e-05	0.994307	236.94	218.67	249.91	260.67	216.48	253.33	268.33	195.9	261.51
BAZ2A	-1.08479	7.21118	20.0063	7.7186e-06	104.95	140.82	184.39	110.84	142.9	231.26	84.42	115.43	217.58
BAZ2B	-1.99376	8.36336	59.9492	9.73389e-15	138.98	236.37	516.37	171.11	314.11	716.38	130.3	210.6	528.99
BBC3	-2.04006	6.33185	37.4971	9.15498e-10	28.24	95.73	72.81	10.04	107.19	89.39	35.25	163.45	122.01
BBIP1	1.00837	3.87725	8.94084	0.00278865	17.84	20.61	10.19	18.01	17.58	6.6	13.39	18.19	7.87
BBOX1	-1.31412	5.9829	14.0528	0.00017775	15.08	104.27	43.06	16.34	200.5	24.24	16.62	95.72	51.32
BBS1	-0.437313	3.63056	1.59752	0.206255	13.34	8.01	15.97	12.12	10.89	20.99	10.7	5.01	13.07
BBS10	2.45915	4.03756	48.9653	2.60525e-12	39.74	9.95	6.6	31.08	13.6	5.41	23.95	10.02	5.04
BBS12	0.970098	4.24994	6.88149	0.00870929	19.22	32.76	7.06	23.3	22.33	8.98	13.59	29.18	12.91
BBS2	-0.113819	4.8031	0.123325	0.725456	47.46	42.62	27.2	16.23	22.11	24.89	17.96	25.59	25.82
BBS4	-0.567863	4.12039	2.94696	0.0860391	17.84	15.59	20.95	14.74	18.46	18.4	11.23	13.39	24.72
BBS5	0.268064	1.80946	0.239272	0.624732	4.87	3.61	4.86	4.46	2.21	4	2.49	1.96	1.42
BBS7	1.11705	4.23295	10.0155	0.0015523	26.4	16.12	18.4	33.34	15.53	11.9	20.58	17.31	7.56
BBS9	-0.401953	3.9406	1.1356	0.286585	18.3	5.28	17.59	12.48	10.28	20.99	14.73	14.81	22.67
BBX	0.165705	7.01097	0.459256	0.497972	126.66	126.64	140.29	166.83	151.91	119.9	106.75	125.88	94.15
BCAM	-0.860845	4.62794	4.89798	0.0268882	38.63	10.22	60.31	16.34	9.12	61.57	10.76	4.9	9.6
BCAN	-1.97604	0.580709	3.9997	0.0455082	0.46	0.62	7.99	0.77	0.17	1.08	0.34	0.33	0.94
BCAP29	1.09636	6.33263	12.5758	0.000390775	82.97	114.05	72.81	101.04	89.39	44.8	105.81	85.26	27.08
BCAP31	1.17173	7.03605	25.3829	4.70073e-07	151.12	153.06	70.26	135.09	134.78	57.68	198.78	190.89	87.54
BCAR1	0.770617	6.66883	10.9781	0.000921971	119.67	67.64	61.58	134.91	81.76	80.62	164.4	96.15	107.22
BCAR3	0.401493	5.26102	1.46951	0.225424	44.15	20.87	47.11	51.88	25.21	58.33	58.52	17.21	19.99
BCAS2	1.29841	6.09749	25.3435	4.79755e-07	75.7	72.13	44.33	103.95	77.39	34.63	95.59	77.75	32.59
BCAS3	-2.29734	4.66055	45.8935	1.24861e-11	12.42	19.37	37.39	7.85	20.34	48.16	9.35	13.72	58.72
BCAS4	0.426335	0.832689	0.150749	0.697821	2.67	0	2.89	1.49	0.66	2.06	3.23	1.2	0.16
BCAT1	4.59484	1.43362	14.6723	0.000127911	5.52	4.58	0.12	1.72	1.77	0.54	7.47	0.22	0
BCAT2	-0.499448	2.16619	0.882493	0.34752	4.6	4.49	4.17	1.66	5.69	3.03	2.89	7.08	5.51
BCCIP	1.98451	6.73903	42.7258	6.29761e-11	102.65	90.45	49.54	209.14	98.84	35.71	211.22	119.13	42.19
BCDIN3D	-0.664965	1.9566	1.51769	0.217969	2.48	2.11	3.24	3.68	5.58	4.33	2.42	3.59	6.14
BCDIN3D-AS1	-2.66759	-0.0449866	4.76458	0.0290511	0.09	0	1.16	0.12	0.39	2.06	1.08	0.11	2.99
BCKDHA	0.200845	4.11213	0.348086	0.555198	17.94	19.64	9.84	13.25	22.89	12.77	16.35	21.56	19.84
BCKDHB	-1.08168	3.01736	7.55368	0.00598876	5.24	6.61	8.8	5.94	7.46	15.15	4.57	8.06	9.92
BCKDK	0.024433	3.77135	0.00288337	0.957177	15.73	14.88	4.75	7.49	12.22	12.55	14.8	17.1	22.2
BCL10	-0.501424	5.57298	2.96981	0.0848318	24.83	51.17	47.81	26.69	75.9	33.76	32.29	99.31	35.11
BCL11A	-2.00013	3.8988	26.9011	2.14136e-07	10.21	19.02	27.2	4.52	15.92	15.8	3.57	12.09	25.19
BCL11B	-1.78439	0.501505	1.00182	0.316871	0.55	2.11	5.67	0	0.44	1.95	0.81	0.11	0
BCL2	0.276469	4.00024	0.569199	0.450577	18.95	19.55	19.1	12.06	17.41	15.47	19.04	12.3	8.34
BCL2A1	-2.60901	4.58193	31.8313	1.68161e-08	2.85	49.32	15.97	0.42	48.65	3.79	3.36	69.91	19.84
BCL2L1	-0.00120632	5.93404	1.6448e-05	0.996764	58.87	64.03	33.68	36.08	78.44	56.27	60	92.78	68.64
BCL2L11	-0.357219	5.9932	2.26083	0.132683	58.87	38.75	72.23	70.49	52.35	95.01	58.79	50.85	74.63
BCL2L12	-1.1042	2.2245	3.72026	0.0537559	3.86	4.76	3.36	2.62	1.99	6.28	2.56	5.34	10.71
BCL2L13	0.532387	5.98197	4.00368	0.0454009	61.17	61.03	61.46	88.55	73.86	48.7	64.98	69.36	37.79
BCL2L14	-3.94607	0.557894	13.1316	0.000290353	0	1.5	0.93	0.42	2.87	2.38	0.07	0.76	3.15
BCL2L15	-2.61833	0.153439	2.71563	0.0993695	0	0	3.01	0.18	0.39	0.65	2.22	0.87	1.57
BCL2L2	0.714285	4.90711	5.8788	0.0153242	36.98	26.95	25.58	30.96	36.43	18.72	34.58	39.85	18.11
BCL3	-2.38185	5.01301	53.7375	2.29151e-13	18.76	26.86	60.54	5.65	18.52	50.1	13.25	26.35	70.38
BCL6	-0.310891	7.67066	1.59851	0.206115	217.44	149.8	259.05	201.06	170.71	220.11	175.84	179.67	258.83
BCL6B	-1.48335	1.6625	5.69134	0.0170488	3.96	1.41	8.68	0.95	0.33	4	2.02	1.96	4.57
BCL7A	-0.916687	3.91897	8.28594	0.00399533	12.33	15.15	20.03	10.16	15.98	20.56	8.95	13.39	18.42
BCL7B	0.42153	5.77668	2.73083	0.0984282	52.52	55.57	43.99	49.33	64.02	36.25	59.67	90.82	39.52
BCL7C	0.955475	3.11792	3.9002	0.0482804	12.14	5.02	2.2	6.36	7.63	5.63	13.45	13.18	11.02
BCL9	0.402833	4.74999	2.07209	0.150016	31	21.49	25.35	34.29	21.17	26.95	32.36	26.46	21.41
BCL9L	-2.06161	7.65694	70.4355	4.75557e-17	73.12	179.31	286.49	82.67	195.25	330.06	80.59	213.32	375.02
BCLAF1	0.424277	9.30331	2.33244	0.126704	661.34	634.35	573.2	686.27	790.02	489.56	713.99	661.2	474.36
BCO2	0.30936	1.75306	0.257127	0.612101	2.67	2.11	4.63	7.37	1.88	3.14	3.3	0.76	2.68
BCOR	-0.143357	5.6687	0.281796	0.595527	63.19	53.46	93.41	37.03	40.08	40.8	48.1	42.25	38.1
BCORL1	-1.34719	4.86583	22.3588	2.26178e-06	18.86	32.67	60.77	16.17	18.91	33.98	17.69	18.84	43.77
BCR	-0.721776	7.03889	5.76045	0.0163909	122.61	119.33	108.92	76.07	147.88	150.2	84.09	153.43	219.94
BCS1L	-0.251043	4.12336	0.611484	0.43423	13.61	12.86	20.95	20.39	13.6	21.75	17.15	17.64	17.48
BDH1	-1.60116	3.20016	15.3806	8.7888e-05	4.51	9.16	9.14	1.72	8.4	7.68	5.99	15.68	19.84
BDH2	-0.853187	4.90794	7.55305	0.00599085	30.54	41.66	66.9	14.86	33.22	26.73	11.84	26.57	16.53
BDKRB1	3.61486	-0.492336	3.8228	0.0505597	0.55	2.29	0	0.24	0.55	0.11	0.81	0	0
BDKRB2	1.90767	2.69548	10.1562	0.00143819	20.51	11.71	5.56	3.51	2.32	0.97	8.95	0.54	2.36
BDNF	2.98309	1.21241	10.4122	0.00125185	5.79	0.79	0	5.82	1.6	1.95	1.75	0.54	0.31
BDNF-AS	-1.95946	0.567108	4.20466	0.040313	0.74	0.7	6.25	0.83	1.16	1.62	0.13	0.44	0.31
BDP1	-0.588406	8.91784	4.96503	0.0258649	349.62	335.71	610.24	534.89	455.74	729.48	400.04	365.01	570.87
BEAN1	1.43235	-0.611017	1.30009	0.254196	0.37	0.18	0	0.71	0.5	0.54	1.21	0.11	0.47
BECN1	0.387927	6.30313	2.60492	0.106532	78.74	85.78	66.09	74.77	92.71	64.71	91.15	99.53	55.42
BEGAIN	2.2801	1.3094	8.46498	0.00362049	5.06	0.44	2.43	5.82	0.94	0.54	4.04	0.33	0.47
BEND3	1.60345	3.15722	16.6962	4.38681e-05	10.03	7.31	2.89	15.33	7.74	4.76	15.47	8.6	5.98
BEND5	0.923779	0.905509	0.790072	0.374078	4.42	0	4.4	1.72	0.55	1.08	2.49	0.44	0.16
BEND6	2.17432	1.23836	8.1389	0.00433256	3.04	3.61	0.81	2.56	1.22	0.22	4.64	1.63	1.57
BEND7	-0.821337	3.70466	5.33902	0.0208532	7.27	10.57	17.02	12.18	19.29	15.47	8.54	10.13	15.43
BEST1	-1.12409	2.02952	2.47496	0.115672	2.48	3.61	0.81	1.43	2.49	4.22	2.35	6.1	12.91
BEST4	0.932899	0.221548	0.637375	0.424663	1.2	1.14	0.12	1.9	0.39	0.54	1.48	0.11	2.05
BET1	0.51484	3.9963	2.24237	0.134275	13.61	21.58	13.54	20.68	18.85	9.09	14.13	18.95	11.34
BET1L	-0.0347788	3.85881	0.00924036	0.92342	14.26	16.73	8.91	12.01	10.89	15.58	14.73	18.19	17.95
BEX1	5.67232	2.96674	75.6566	3.37545e-18	18.03	0	0.23	42.38	0.33	1.3	4.91	0	0
BEX2	1.61439	4.99493	29.8397	4.69287e-08	52.61	21.31	21.18	66.33	23.55	14.07	48.5	17.97	19.21
BEX4	0.169692	3.71496	0.256539	0.612508	17.66	11.01	16.44	14.44	13.6	12.55	11.37	9.69	9.76
BEX5	1.37315	2.24422	7.73676	0.00541078	6.44	4.67	3.47	7.25	4.64	2.38	5.72	4.25	1.73
BFAR	1.35349	5.26055	27.2194	1.81625e-07	52.15	38.84	20.84	56.46	44.34	19.59	46.89	43.45	20.31
BFSP1	-1.37154	2.47744	7.32697	0.00679275	2.12	8.19	5.32	4.58	7.35	8.12	1.95	3.48	7.71
BGN	3.37933	1.0481	10.0408	0.00153107	4.42	5.72	0	2.14	2.16	0.65	0.67	0.76	0
BHLHA15	-0.675976	1.51752	0.743308	0.388603	1.01	1.06	0.35	0.3	2.21	2.27	4.91	5.01	7.87
BHLHB9	1.53694	2.00478	5.39959	0.0201415	8.65	1.59	0.81	6.95	3.92	5.3	3.09	2.18	1.57
BHLHE40	-1.67196	8.2154	33.5369	6.99245e-09	153.15	335.19	325.26	104.3	433.02	394.98	96.26	426.1	405.72
BHLHE41	1.40821	4.83265	14.9765	0.000108861	31.73	17.35	5.21	36.14	40.19	22.29	48.1	30.16	23.14
BHMT2	2.76979	-0.357116	2.45482	0.117165	0.83	0	0	0.42	0.83	0.54	0.94	1.74	0
BICC1	3.63883	4.71843	41.2718	1.32469e-10	101.55	28.53	4.28	51.59	10.17	1.52	19.98	9.91	7.08
BICD1	-0.301091	5.21597	0.924432	0.336314	28.97	22.81	29.52	58.07	24.16	50.97	31.21	22.76	64.86
BICD2	1.10377	6.64951	21.8922	2.8841e-06	127.3	63.85	66.9	170.99	64.46	70.34	179.14	74.48	84.07
BID	-0.530759	5.8903	3.20709	0.0733197	31	117.04	73.39	26.03	78.39	38.96	47.69	76.77	42.98
BIK	-2.13029	3.55687	26.1353	3.18307e-07	2.48	20.78	6.95	1.43	21.89	10.5	3.63	21.56	15.43
BIN1	-1.32248	2.92154	9.36834	0.00220766	2.85	5.02	5.56	2.32	11.06	8.77	5.79	12.74	13.07
BIN2	0.364473	-0.00186187	0.0420873	0.837453	0	0	0	0	0.94	0.87	3.97	0.11	1.26
BIN3	-0.628826	5.59499	5.32329	0.0210423	35.14	42.45	33.68	35.54	60.53	70.34	35.05	54.12	66.91
BIRC2	1.48228	7.95437	23.83	1.05229e-06	428.9	206.96	211.71	412.23	204.37	84.08	325.71	217.02	139.18
BIRC3	-0.261034	9.75161	0.534813	0.46459	583.61	1350.61	1002.64	641.22	983.45	364.9	479.76	1513.5	837.26
BIRC5	-1.83219	0.55638	1.89452	0.168693	0.28	3.7	2.2	0.12	0.83	3.14	0.94	0.22	0.47
BIRC6	-0.284131	8.68481	1.1333	0.287072	370.31	418.5	380.94	420.31	389.84	502.23	354.57	353.14	512.46
BIVM	-0.138323	1.80725	0.0639564	0.800349	3.86	3.79	3.47	4.4	3.59	3.79	1.61	2.4	2.99
BLCAP	1.30884	4.31354	14.7455	0.000123042	35.5	9.34	11	32.57	17.19	12.01	28.12	14.7	16.53
BLM	-1.49982	0.845219	2.87328	0.0900609	0.46	2.11	1.74	0.42	1.77	3.57	1.82	1.09	1.89
BLMH	-0.0769144	3.74599	0.0476294	0.827241	20.05	21.4	14.58	6.66	12.77	7.79	8.81	14.7	12.6
BLNK	-1.29845	1.2432	0.426256	0.513832	0.18	1.59	4.17	0.24	1	7.47	4.84	0.22	0.16
BLOC1S1	0.945765	-0.219571	0.625426	0.429038	0.64	0.26	0	0.48	1.33	0.97	1.01	0.65	0.63
BLOC1S2	1.71003	5.00089	38.2366	6.26668e-10	39.83	30.91	10.88	45.64	29.96	15.58	55.43	41.05	16.69
BLOC1S3	-0.0839746	2.75122	0.0433963	0.834981	6.99	4.84	6.95	7.79	4.98	8.33	6.32	5.88	7.08
BLOC1S4	0.125619	2.91831	0.0869563	0.768083	9.29	4.84	5.32	8.26	5.58	7.03	6.93	8.17	11.34
BLOC1S6	0.876016	6.47202	10.0094	0.00155744	99.06	87.89	79.87	91.82	97.24	45.23	127	120.22	48.65
BLVRA	1.47414	4.02023	14.3916	0.000148462	28.61	14	12.15	21.93	14.7	10.17	20.65	17.75	3.94
BLVRB	-0.427994	3.86664	1.00005	0.3173	7.73	15.06	3.7	7.85	19.79	12.99	9.89	28.75	24.4
BLZF1	-0.0915135	5.48791	0.126369	0.722227	29.34	37.87	38.08	44.28	48.32	38.42	45.34	71.98	48.81
BMF	-1.67584	3.90092	8.70456	0.00317416	18.03	8.54	36.11	2.08	10.78	34.52	6.53	6.42	10.55
BMI1	1.55791	0.441779	2.79631	0.0944817	2.12	0.44	0.23	1.43	1.22	1.19	1.75	1.42	0.63
BMP1	-0.303764	4.26883	0.644697	0.422015	33.3	19.29	21.53	16.46	9.12	18.61	12.11	11.54	30.54
BMP10	-0.089944	-0.778516	0.00309162	0.955659	0	1.5	0	0	0.83	0	0.61	0	0.63
BMP2	0.549241	4.70998	0.966813	0.325476	14.35	22.63	11.92	37.5	12.88	7.79	18.03	60.65	48.81
BMP2K	0.952629	4.84267	9.52419	0.00202781	31.92	22.9	23.61	47.84	16.2	23.37	48.1	23.74	18.58
BMP3	-3.16459	0.379647	5.49945	0.0190224	0	0.88	2.43	0.06	2.87	0.97	0.4	2.18	0.31
BMP4	0.807497	2.26534	1.87369	0.171053	7.63	1.41	8.91	8.32	1.38	5.74	6.39	0.11	1.57
BMP5	8.72493	3.65571	150.805	1.15612e-34	50.96	1.14	0	48.79	0.39	0.22	8.95	0.11	0
BMP6	1.10083	1.69058	2.37469	0.123316	2.12	3.26	3.59	4.16	1.55	0.76	7.4	1.52	2.83
BMP7	3.29639	1.6298	12.3769	0.000434683	5.7	2.55	0.93	9.09	0.28	0.11	4.64	0.65	1.57
BMP8A	0.743782	0.673485	0.475768	0.490346	1.1	2.99	0	1.72	0.83	0.87	2.02	0.76	2.52
BMP8B	-0.345718	0.691982	0.16843	0.681511	0.83	0.97	2.43	1.66	1.05	2.92	1.82	0.65	0.63
BMPER	1.8871	0.282235	1.63511	0.200998	0.18	5.72	0	0.53	1.33	0.11	0.81	0	0.31
BMPR1A	0.13123	5.87774	0.203556	0.651866	90.42	85.34	63.89	41.66	69.93	38.42	46.55	38	53.37
BMPR1B	1.96174	2.81925	12.385	0.000432807	10.39	1.67	1.39	20.62	1.38	8.77	13.52	0.33	2.99
BMPR2	0.643578	6.38669	3.15441	0.0757221	223.42	45.44	78.6	85.05	66.95	77.05	59.2	56.84	58.88
BMS1	0.866596	8.15236	11.3308	0.000762325	318.25	240.07	209.97	472.13	240.25	201.17	402.33	235.97	238.52
BMS1P4	-1.41946	4.68722	14.023	0.000180592	20.14	17.7	23.73	15.1	13.16	46.53	15.07	13.07	67.07
BMX	-0.931611	0.0471024	0.525594	0.468465	0.46	0	2.66	0.65	0.11	0.43	1.14	1.63	1.1
BNC1	5.71814	2.17443	50.5812	1.14337e-12	6.81	2.99	0	15.81	2.43	0.43	8.27	0.76	0.16
BNC2	7.79204	0.816361	23.1287	1.51513e-06	0.55	1.67	0	2.26	1.71	0	5.92	1.2	0
BNIP1	0.568013	4.22588	3.02568	0.0819561	17.38	26.24	17.59	17.95	21.84	8.98	19.51	25.59	11.49
BNIP2	0.518183	7.18868	4.73452	0.0295631	143.03	143.99	117.6	167.01	169.22	119.79	183.98	160.51	105.96
BNIP3	0.954411	5.78503	11.8941	0.000563131	65.77	57.6	40.86	55.45	43.84	26.84	72.99	98.87	32.27
BNIP3L	0.333765	6.73611	1.70322	0.191867	124.17	97.14	88.9	103.71	132.29	81.7	95.12	148.75	85.96
BNIPL	-3.68107	2.90098	23.6939	1.12939e-06	0.92	3.08	6.37	0.18	13.54	31.82	1.08	2.83	6.3
BOC	1.91005	4.30435	28.508	9.33127e-08	52.24	6.61	18.52	50.93	5.75	10.5	20.92	5.01	5.04
BOD1	1.00732	6.47519	13.2805	0.000268181	120.31	102.51	98.27	107.04	70.76	40.26	121.35	91.36	46.92
BOD1L1	-0.459077	8.10278	3.37784	0.0660786	244.67	177.63	336.37	323.2	228.03	395.63	215.46	216.04	335.82
BOK	-1.06089	3.75126	10.4086	0.00125428	5.98	12.59	12.15	8.68	15.53	19.26	9.62	16.88	19.36
BOLA1	-0.444394	2.62119	0.875242	0.349508	4.69	4.58	5.44	7.73	6.3	6.71	3.09	6.86	8.66
BOLA3	0.616962	3.07729	1.70622	0.191476	8	9.86	5.21	8.02	12.22	2.27	5.45	15.68	7.56
BOLA3-AS1	1.74456	1.2858	5.99741	0.0143269	5.61	1.67	1.5	3.63	1.55	0.43	2.76	1.2	1.73
BOP1	0.875749	3.18466	5.48907	0.0191357	11.68	8.19	7.06	10.1	4.75	5.41	15.4	9.8	7.71
BORA	-0.0761191	1.75592	0.0139174	0.90609	3.5	3.7	1.16	2.44	4.2	3.03	2.09	4.03	4.88
BPGM	-1.18165	6.49504	17.162	3.43229e-05	22.9	203.88	85.42	20.74	155.84	41.66	39.82	175.86	64.08
BPHL	-1.25748	2.82082	5.88385	0.0152803	8.55	3.52	13.77	2.5	7.85	9.52	3.3	4.46	9.13
BPI	-2.4109	-0.350011	1.52199	0.217319	0	0	3.01	0.24	0.22	0.65	1.08	0.44	0.16
BPIFB1	-0.580315	-0.263378	0.102808	0.748485	0.18	0.09	0.12	0.53	0.39	4.65	0.2	0	0
BPNT1	-0.252509	4.6506	0.59468	0.440615	17.11	35.4	26.28	11.59	39.86	15.69	17.69	47.37	13.38
BPTF	-0.425049	8.43527	2.85653	0.0910033	320.18	263.94	422.15	371.1	312.84	446.71	285.96	255.9	435.32
BRAF	-0.136558	5.50738	0.315815	0.574133	39.55	35.23	40.74	53.07	42.12	58.33	46.28	38.44	54.16
BRAP	0.241018	6.09024	0.77366	0.379087	52.43	61.03	73.97	91.53	69.54	55.19	79.17	72.2	56.36
BRAT1	-0.317865	4.74457	1.17404	0.278572	31.55	26.07	27.55	22.23	19.29	36.58	24.82	19.49	32.43
BRCA1	-2.29931	2.39274	20.6761	5.43906e-06	1.75	5.9	8.1	1.43	5.97	12.01	1.82	3.59	5.67
BRCA2	-0.873786	2.8983	5.07193	0.0243163	6.9	6.78	11.34	5.41	5.47	11.8	4.91	5.01	8.34
BRCC3	-0.617485	4.51096	3.33395	0.0678637	20.7	23.95	38.08	14.98	24.16	20.13	12.38	32.34	17.16
BRD1	-0.637922	6.50298	7.63951	0.00571033	75.52	69.13	125.59	93.84	78.5	141	66.26	65.34	99.82
BRD2	-0.392417	9.88636	1.76925	0.183475	944.64	891.07	1075.68	760.26	774.43	872.54	845.56	903.59	1449.06
BRD3	-1.20143	4.63592	12.6956	0.000366519	28.24	17.79	34.26	13.79	16.09	43.94	12.65	15.35	40.93
BRD4	-1.00394	7.31043	15.5166	8.17822e-05	114.98	114.84	162.98	125.11	130.96	278.65	102.58	137.64	259.93
BRD7	0.195494	6.99665	0.705737	0.400863	125.09	118.54	116.91	129.56	138.81	114.92	152.03	129.47	122.33
BRD8	-0.56948	7.57088	4.50808	0.0337351	203.64	205.11	208.12	160.11	130.3	281.25	141.26	135.46	244.82
BRD9	-0.481107	6.40483	3.71432	0.0539474	81.86	60.85	84.5	77.26	53.73	120.01	84.56	59.46	139.33
BRE	-1.50486	3.74151	18.6324	1.585e-05	8.28	8.45	18.29	8.2	14.7	25.65	5.65	11	19.21
BRE-AS1	1.76963	2.35432	11.0752	0.000874879	10.76	0.97	3.47	13.08	0.77	2.27	7.26	1.74	3.62
BRF1	-0.346371	5.25599	1.66955	0.196319	32.93	36.99	37.04	33.64	34.16	53.78	39.69	29.29	45.03
BRF2	0.30223	4.15718	0.558345	0.454928	18.76	15.85	8.1	12.48	16.53	23.81	26.84	20.36	16.22
BRI3	-0.198451	2.94287	0.246841	0.619308	6.99	8.01	7.06	4.4	9.67	5.84	6.73	11.32	7.71
BRI3BP	-0.310319	1.18994	0.228374	0.632732	1.75	2.29	2.78	1.49	1.49	1.08	2.35	2.5	3.62
BRICD5	-1.98768	0.00807774	3.31756	0.0685434	0.37	0	1.62	0.3	0.61	1.84	0.74	0.98	1.57
BRIP1	-0.551021	1.83039	0.774312	0.378886	5.06	5.81	3.01	2.62	2.6	6.93	1.28	1.2	2.05
BRIX1	2.17826	6.14386	34.82	3.61647e-09	79.47	44.47	43.06	166.95	60.31	22.4	142.34	55.21	19.52
BRK1	1.2233	5.10159	15.975	6.41855e-05	31.55	39.28	20.95	38.63	48.98	13.09	42.11	58.58	13.7
BRMS1	0.61072	6.36114	6.24412	0.0124607	94.19	90.36	58.92	95.51	61.31	60.93	113.82	83.3	79.82
BRMS1L	0.496697	4.70547	2.77529	0.0957295	35.41	28.45	23.84	34	16.92	20.56	31.08	16.01	26.92
BROX	0.0870484	6.21	0.117154	0.732141	67.15	87.01	73.73	58.96	103.98	54.43	60.34	110.74	48.18
BRPF1	-0.210214	5.93449	0.778102	0.377722	49.3	56.63	52.44	57.41	68.6	66.34	60.54	61.85	75.89
BRPF3	-0.172861	6.05828	0.459045	0.498071	66.78	64.99	104.99	73.64	54.73	59.52	58.52	49.66	65.49
BRSK1	2.2338	2.94695	20.6188	5.60444e-06	14.99	5.81	7.06	15.16	3.76	2.81	13.79	2.4	1.26
BRSK2	2.43468	-0.329853	2.30094	0.129295	0	0.35	0	1.9	0.33	0.76	1.48	0.22	0
BRWD1	-0.670807	8.15912	6.97333	0.00827333	242.64	221.49	357.79	264.06	242.68	521.27	217.48	206.9	297.09
BRWD1-AS1	-0.318936	-0.0332023	0.0343122	0.853044	1.84	0.09	0	0.3	0.17	2.27	0.67	0.44	2.05
BRWD3	-0.596968	6.14934	6.7109	0.00958252	62.45	62.79	92.37	59.85	66.17	90.79	55.09	63.05	85.02
BSCL2	-1.5254	0.560947	3.70048	0.054397	1.01	0.7	2.66	0.83	0.28	2.27	0.81	1.09	2.83
BSDC1	0.0858812	6.43006	0.111366	0.738594	82.69	90.62	84.04	76.37	99.28	97.72	92.63	92.56	58.41
BSG	-0.0156797	7.40602	0.00446962	0.946697	153.24	211.63	140.99	145.97	208.19	148.36	150.88	199.49	166.1
BSN	3.07813	1.90215	14.3559	0.000151301	5.43	3.17	0	10.52	1.6	1.73	6.66	0.87	1.1
BSN-AS2	0.45332	-0.766129	0.117863	0.731364	0.55	0	0.69	0.71	0.33	0.65	0.54	0	0.16
BSPRY	-2.96229	4.26476	40.4547	2.01223e-10	3.68	18.93	28.36	1.49	36.15	26.73	4.24	36.15	16.06
BST1	2.9936	-0.72484	2.87418	0.0900108	0.83	0	0	0.65	1.16	0.43	0.2	0.22	0
BST2	2.37302	3.62325	32.1755	1.40854e-08	22.54	5.64	5.56	29.66	6.3	8.01	25.7	2.07	2.83
BTAF1	-0.505764	8.17559	4.11829	0.042422	220.29	239.19	337.53	313.63	269.27	372.26	239.95	230.31	378.48
BTBD1	1.15082	6.00857	21.3995	3.72869e-06	69.72	94.32	39.36	68.29	78.22	30.73	83.82	82.65	30.23
BTBD10	1.92929	6.15137	60.0683	9.16233e-15	88.21	65.96	28.82	116.61	66.95	28.89	133.86	77.97	30.07
BTBD11	1.80317	5.00126	36.9852	1.19029e-09	61.26	16.64	18.98	49.98	15.26	14.5	77.16	11.76	20.47
BTBD16	-1.80729	-0.655275	0.409729	0.522107	0	0	3.24	0.42	0.28	0.11	0.2	0.22	0
BTBD19	-0.743941	4.28173	2.81355	0.0934715	22.54	20.7	14.24	12.36	11.28	19.48	12.58	13.61	47.7
BTBD2	-1.21887	3.98585	11.1129	0.000857295	13.43	16.12	18.98	8.86	18.19	21.75	5.52	16.99	21.73
BTBD3	0.352269	5.01489	1.45624	0.227529	37.71	35.93	20.14	32.99	47.32	26.73	26.97	31.8	29.6
BTBD6	-0.847434	4.49896	6.6237	0.0100631	20.05	30.21	23.73	8.8	23.38	24.35	17.42	22.65	31.8
BTBD7	0.193476	5.84171	0.596701	0.43984	55.37	51.17	65.63	69.95	46.93	53.24	73.12	43.99	55.1
BTBD8	-3.4229	1.06744	15.6551	7.6006e-05	0.46	2.73	1.5	0.12	2.54	3.14	0.34	1.96	5.35
BTBD9	-0.76144	4.80947	6.50609	0.0107506	19.59	18.32	24.54	22.47	29.19	33.87	20.32	30.71	52.43
BTC	0.233083	0.620625	0.0384922	0.844458	1.2	2.47	0	0.36	3.7	2.38	0.47	0.98	0.31
BTD	-0.909385	2.81903	4.02662	0.0447877	2.58	9.25	9.61	3.8	10.06	5.84	5.25	9.36	6.3
BTF3	1.03411	7.53276	9.4828	0.00207407	187.36	203.26	179.65	238.33	210.95	72.83	220.03	273.1	79.03
BTF3L4	1.08258	5.03449	13.1652	0.000285196	33.48	38.75	25.23	45.88	42.57	18.61	39.35	35.83	13.07
BTG1	-1.27607	7.87592	25.8884	3.61742e-07	129.05	301.19	255.58	104.42	252.08	245.76	120.75	337.24	367.15
BTG2	-0.535894	7.8533	3.32425	0.0682652	277.6	242.63	311.26	99.85	233.51	197.71	206.18	207.98	303.38
BTG3	1.1831	6.01715	19.6128	9.48338e-06	81.31	70.89	52.78	87.54	67.77	29.22	85.9	72.63	32.75
BTK	-0.195293	-0.218074	0.0117224	0.913781	0	0	2.43	0.71	0.22	0.11	2.22	0.22	0.16
BTLA	3.82381	-0.776642	4.11736	0.0424452	0.83	0	0	0.59	0.11	0.43	1.41	0	0
BTN2A1	-0.433361	5.7867	3.11373	0.0776349	52.06	66.49	76.63	40.3	45.39	51.4	42.04	66.32	54.95
BTN2A2	-0.803848	5.10827	8.10756	0.0044081	27.69	44.03	60.54	20.74	32.51	26.84	19.04	42.79	35.11
BTN2A3P	-1.28968	1.79483	5.11355	0.0237397	3.04	1.85	9.38	1.9	2.27	5.52	1.88	1.52	2.83
BTN3A1	-1.86739	4.17177	28.3862	9.93708e-08	8.83	18.05	38.78	5.71	22	20.34	7	19.6	20.94
BTN3A2	-2.20424	4.13222	31.7743	1.73168e-08	4.87	27.3	40.63	3.57	21.78	16.67	6.12	20.69	15.11
BTN3A3	-2.14941	2.58475	18.3155	1.8718e-05	2.67	9.25	17.36	1.72	7.02	8.01	0.94	3.59	2.2
BTNL9	1.3384	-0.730847	0.804891	0.369635	0.64	0	0	0.18	0.28	0.22	1.14	0.44	1.1
BTRC	-0.356754	4.60939	1.42159	0.233142	25.57	24.39	35.54	18.84	22	29.65	20.11	23.74	18.42
BUB1	-1.51827	0.144268	1.35946	0.243631	0	0.53	0.12	0.3	1.49	3.79	1.01	0.44	0.79
BUB1B	-2.40611	1.8315	5.61708	0.0177863	1.01	4.32	1.5	0.65	1.33	16.56	1.68	0.22	3.94
BUB3	0.701929	5.56727	7.04443	0.00795121	56.66	47.12	39.59	60.74	42.84	44.15	59.67	47.91	26.13
BUD13	-0.10209	4.92999	0.121768	0.727125	24.01	35.05	39.01	25.38	30.24	24.89	35.85	30.05	28.34
BUD31	1.31267	7.14219	24.4051	7.80603e-07	174.95	149.01	109.15	199.46	132.45	64.6	224.07	143.85	71.63
BVES	2.94151	2.73755	21.5687	3.41374e-06	11.68	0.88	3.24	17.89	1.71	0.87	14.8	4.68	1.73
BYSL	2.07478	3.93042	29.9657	4.39754e-08	19.04	13.91	4.05	30.19	12.22	4.76	24.62	16.55	9.6
BZRAP1	-2.34956	3.29003	25.4643	4.50643e-07	4.42	6.87	16.44	2.5	6.63	29.11	4.24	3.05	14.17
BZRAP1-AS1	-0.235069	0.53527	0.0753555	0.783693	0.83	1.32	1.97	2.08	0.39	2.06	1.35	0.33	1.26
BZW1	1.17478	8.06537	17.0735	3.59601e-05	309.05	357.64	210.67	331.28	268.11	142.52	367.22	315.46	106.74
BZW2	1.19256	6.28488	20.6116	5.6254e-06	106.51	93.53	62.85	92.24	81.93	37.77	97.14	95.61	32.12
C10orf10	-1.51949	7.16663	27.402	1.6526e-07	61.07	172.61	156.15	33.76	183.53	146.2	102.38	200.25	236.16
C10orf105	-2.67159	-0.213396	6.01647	0.014173	0.09	0.18	0.58	0.18	0.33	1.08	0.54	0.22	4.09
C10orf11	-1.57418	-0.55517	1.58363	0.208239	0.92	0.26	0.69	0.36	0.17	1.95	0.07	0	0.47
C10orf111	-2.1712	1.49034	12.2114	0.000474976	1.1	3.26	4.51	0.89	2.76	3.03	0.87	2.4	5.67
C10orf113	-5.85301	1.6034	46.6188	8.62298e-12	0	1.14	5.32	0.06	0.94	10.39	0.34	0.98	8.19
C10orf114	0.276641	0.27888	0.0676743	0.794754	1.29	0	0.69	1.78	1.99	1.84	0.34	0.65	0.47
C10orf118	-0.42936	7.91675	2.97544	0.0845369	167.77	185.73	257.55	233.69	287.3	289.15	204.23	288.35	259.62
C10orf12	-0.819283	4.759	7.98309	0.00472163	23.36	21.31	35.3	18.42	24.49	46.86	21.26	21.13	30.39
C10orf137	-0.325481	5.55897	1.6678	0.196554	43.6	48.26	46.18	42.61	40.8	55.73	44.53	39.09	62.19
C10orf2	1.53503	4.81508	25.3835	4.69921e-07	39.28	20.61	18.64	60.32	18.02	14.18	42.85	21.02	16.22
C10orf25	0.504445	0.123743	0.294739	0.587199	0.74	0.26	1.04	1.25	0.5	0.43	1.82	1.09	1.1
C10orf32	-0.0276517	3.65612	0.00542221	0.9413	13.15	12.95	18.17	9.33	13.65	6.49	11.5	15.24	11.49
C10orf35	-0.336877	0.553627	0.181211	0.670335	0.92	1.41	0.69	0.95	1.22	1.08	1.21	1.96	2.52
C10orf54	0.104291	2.43082	0.0342339	0.85321	1.38	2.99	0.58	1.72	13.6	3.14	6.12	11.32	5.83
C10orf55	-1.32484	2.63588	7.232	0.00716154	2.76	7.31	3.13	1.13	4.26	4.11	3.57	16.33	12.75
C10orf68	-0.364794	2.64122	0.678729	0.410025	5.06	9.25	10.42	4.22	4.64	4.11	5.65	5.34	6.14
C10orf76	-0.769488	4.2169	5.34272	0.020809	14.81	11.1	16.44	13.97	19.13	36.36	14.33	15.35	24.72
C10orf88	0.423008	2.77718	1.04633	0.306353	6.81	7.4	5.21	8.26	5.09	5.84	7.74	7.73	5.98
C10orf90	-5.37683	4.21513	120.584	4.7121e-28	1.38	24.04	33.92	0.18	23.6	26.08	1.01	17.21	39.36
C10orf91	-2.07013	-0.130258	3.64535	0.056226	0.55	1.76	1.04	0.24	0.33	0.76	0.2	0.33	2.05
C10orf95	-1.03108	-0.218701	0.654712	0.418433	0.37	0.18	0	0.3	0.55	1.52	0.67	0.54	2.68
C11orf1	-0.222965	2.52431	0.200919	0.65398	5.33	5.2	9.14	3.74	7.91	4.65	4.98	5.88	3.31
C11orf24	1.47865	3.78286	16.4162	5.08488e-05	14.53	7.93	7.41	25.26	10.89	6.17	23.48	17.42	8.66
C11orf30	-0.230977	5.34289	0.80819	0.368656	41.12	23.87	40.86	42.67	31.84	54.32	40.16	37.35	51.8
C11orf31	-0.230336	5.38816	0.785151	0.37557	35.87	46.94	56.26	36.79	46.82	38.52	37.4	40.4	36.37
C11orf35	-3.58363	1.19735	16.9311	3.8761e-05	1.01	1.5	5.44	0.18	0.17	5.63	0.47	1.52	4.41
C11orf45	1.20098	-0.31645	0.917204	0.33821	0.92	0.97	0	0.71	0.72	0.87	0.74	0.22	0.31
C11orf48	0.158523	4.99152	0.334071	0.563272	25.75	36.55	21.99	28.47	32.45	21.43	36.46	41.6	40.15
C11orf49	0.354508	2.85426	0.622806	0.430006	11.04	5.64	4.17	7.55	6.58	9.85	6.79	5.55	6.3
C11orf54	0.416181	4.60976	2.08808	0.148453	27.13	24.31	22.34	27.34	26.59	18.4	23.61	30.49	17.79
C11orf57	0.755682	5.9586	8.12243	0.0043721	61.72	61.47	55.21	76.67	61.25	34.74	86.98	76.01	43.77
C11orf58	1.16864	7.65516	15.5782	7.91641e-05	211.83	214.97	160.2	328.6	229.08	90.9	240.62	237.06	98.71
C11orf63	0.0309292	2.6092	0.00361521	0.952055	4.42	2.03	7.76	9.98	7.13	8.44	5.92	4.36	2.99
C11orf65	-0.911186	-0.0240017	0.467321	0.494222	0.09	0.79	0	0.3	1.49	2.6	0.87	0.33	0.79
C11orf68	-0.600679	3.01669	1.3358	0.247776	4.6	7.22	4.4	7.61	6.8	7.9	7.94	4.14	21.41
C11orf70	3.42905	0.296788	10.2116	0.00139557	2.76	1.41	0.12	1.43	0.72	0.11	1.88	0.33	0.31
C11orf71	-1.70126	2.24116	10.6292	0.00111316	3.13	6.16	5.21	1.55	3.81	6.06	1.88	4.57	9.45
C11orf73	0.383343	3.83578	1.04167	0.307433	10.49	20.78	15.28	17.35	14.98	10.82	15	14.05	7.87
C11orf74	0.00691461	3.40554	0.000299892	0.986183	12.69	9.86	12.85	8.5	13.21	6.38	7	14.37	8.97
C11orf75	-0.466767	1.73249	0.406611	0.523695	2.76	2.64	1.39	0.95	8.84	2.16	1.01	5.23	3.15
C11orf80	-2.08024	3.45701	32.7324	1.0576e-08	3.4	6.61	12.39	4.52	11.17	22.29	4.78	13.18	19.84
C11orf82	-1.59014	2.67402	4.72945	0.0296503	1.47	11.54	25.35	2.26	7.52	3.57	1.14	2.5	0.79
C11orf83	0.178104	3.11198	0.149901	0.69863	8.19	10.57	3.01	6.89	6.47	7.47	9.75	11.11	13.07
C11orf84	0.292944	3.7591	0.706177	0.400716	12.42	9.25	9.49	21.81	7.85	16.77	17.02	9.91	15.74
C11orf91	-1.03062	3.65748	6.19585	0.012805	6.35	11.98	26.62	7.9	10.23	11.47	9.28	16.66	11.97
C11orf94	-1.24682	-0.274361	0.94317	0.331464	0.28	1.41	1.04	0.71	0.06	0.65	0.27	0.22	1.73
C11orf95	0.119667	4.16164	0.1431	0.705219	24.93	23.69	18.64	13.85	16.47	15.91	17.22	13.07	15.74
C11orf96	1.24763	5.98887	15.3979	8.70864e-05	77.17	109.38	22.22	63.24	101.88	18.61	42.98	97.02	37
C12orf10	1.08513	3.91254	9.39114	0.00218036	19.04	22.28	14.47	19.14	13.82	7.79	18.57	12.09	6.3
C12orf23	0.549734	5.93341	4.09036	0.0431285	60.16	85.16	61.7	47.31	70.1	27.59	71.37	88.31	36.53
C12orf29	1.63286	4.59379	28.8501	7.8202e-08	28.05	26.33	12.5	38.51	23	9.96	38.88	26.35	11.49
C12orf39	-2.62286	2.12467	10.5462	0.00116425	0.74	8.19	11.23	0.12	7.13	1.52	1.68	3.16	4.25
C12orf4	0.989775	4.11128	7.02229	0.0080501	24.65	16.56	6.71	18.01	15.37	14.93	21.66	24.5	11.34
C12orf43	0.594712	3.70962	3.00522	0.0829969	13.8	13.91	8.68	16.58	14.1	10.93	16.48	9.91	11.49
C12orf44	0.487253	6.28516	3.62818	0.056809	60.25	104.45	63.32	72.45	94.36	45.02	95.66	110.85	53.69
C12orf45	-0.0337834	4.07529	0.00752705	0.930863	12.05	25.54	27.66	13.73	17.91	9.52	15.74	17.53	10.39
C12orf49	0.533978	4.88718	3.01028	0.0827378	28.24	28.09	24.77	28.94	34.99	26.4	41.98	34.3	16.69
C12orf5	1.65053	3.83108	17.9783	2.23432e-05	16	12.59	8.8	26.15	14.43	8.55	22.8	12.74	3.62
C12orf52	-0.50926	3.22689	1.90139	0.167923	5.98	7.13	8.8	6	10.28	10.39	10.43	11.98	11.97
C12orf54	-0.837956	-0.544594	0.136017	0.712273	0.55	0	0	0.06	0.39	1.19	0.27	0.76	2.05
C12orf57	0.40741	5.28404	2.10387	0.146927	45.25	41.3	27.78	25.97	27.03	19.8	64.51	40.51	57.15
C12orf60	-0.0466744	0.507728	0.00167417	0.967362	1.29	1.94	0	0.83	1.49	1.84	0.67	1.85	1.42
C12orf61	-1.7669	2.10577	8.41133	0.0037289	2.21	2.47	3.7	2.08	1.88	5.19	2.35	1.74	17.16
C12orf65	-0.0977003	4.11794	0.0813545	0.77547	17.29	11.27	21.41	23.77	7.02	16.56	19.44	9.69	28.65
C12orf66	0.315945	2.23224	0.441626	0.506339	4.51	3.17	3.59	5.11	5.2	4.87	6.32	3.38	4.41
C12orf68	4.42421	0.841572	17.7739	2.48777e-05	4.97	0.09	0	3.21	0.39	0.32	3.97	0.65	0.31
C12orf70	0.956571	0.662967	1.18873	0.275585	1.1	0	0.46	2.67	1.44	1.3	2.42	1.31	1.73
C12orf71	7.27872	-0.503109	7.29106	0.00692985	2.02	0	0	0.24	0.17	0	2.02	0	0
C12orf73	1.75616	-0.141221	2.2164	0.136551	0.28	0	0	1.37	0.5	0.43	1.61	1.31	0.94
C12orf75	-0.0107683	2.02411	0.000390367	0.984237	3.68	2.29	4.4	5.05	2.1	7.58	5.11	2.29	2.52
C12orf76	-0.250716	0.435473	0.0825293	0.773899	0.64	0.7	0.81	0.65	2.43	1.62	1.35	1.42	0.79
C14orf1	-1.14512	3.77595	8.41701	0.00371727	8.55	19.37	11.81	2.32	17.36	9.96	8.34	26.68	17.79
C14orf101	-0.476128	3.86982	1.86906	0.171583	13.43	24.31	14.93	8.32	16.09	16.99	10.7	12.74	12.6
C14orf119	0.776219	4.71018	5.88018	0.0153122	27.41	32.85	23.15	27.28	34.16	12.44	24.01	40.83	11.49
C14orf132	1.55377	2.43515	8.70494	0.0031735	20.51	2.73	4.86	9.33	0.77	3.03	3.57	0.11	1.89
C14orf142	1.49966	3.46288	15.3947	8.72347e-05	10.67	10.83	3.47	18.01	9.56	5.19	17.62	13.61	8.19
C14orf159	-1.62853	3.77028	19.2894	1.12326e-05	10.95	7.75	23.15	5.65	9.56	29.43	7.53	6.53	21.57
C14orf166	0.94235	6.6904	9.58709	0.0019595	105.04	126.11	103.94	127.19	108.68	40.47	141.8	113.03	61.24
C14orf169	0.00910807	3.90918	0.000728884	0.978461	16.56	16.91	12.96	12.78	9.62	13.2	17.89	13.07	20.94
C14orf178	1.78102	-0.289862	1.82884	0.176265	0.46	0.53	0	1.6	0.11	0.97	1.21	0.44	0.16
C14orf182	-0.168466	1.00681	0.0405887	0.840334	1.01	0.26	2.66	3.51	1.82	1.08	2.02	1.74	2.36
C14orf183	-0.400708	0.437862	0.118021	0.731191	0.18	1.67	2.66	1.49	0.77	1.19	1.48	0	1.26
C14orf2	0.779931	5.14565	6.23232	0.0125439	36.98	53.46	34.73	31.2	42.23	12.77	32.76	57.17	15.43
C14orf28	0.365953	2.54385	0.585374	0.444214	5.24	3.52	2.78	9.33	6.47	5.84	4.31	6.86	6.45
C14orf37	4.70926	0.818123	18.4975	1.70124e-05	3.5	1.32	0	5.94	0.88	0.22	1.28	0.11	0.16
C14orf79	-0.44852	2.75039	0.819685	0.365272	9.01	8.28	4.75	4.64	7.74	9.85	3.57	3.92	7.4
C14orf80	-2.32683	3.07521	31.0336	2.53598e-08	2.85	8.63	11.34	2.26	7.96	13.31	3.5	6.75	18.74
C14orf93	-1.69519	2.51039	11.5134	0.000690962	4.05	3.87	10.42	2.02	7.52	8.66	2.02	4.9	6.77
C15orf26	1.99398	-0.276942	2.2449	0.134056	0.74	0.97	1.16	1.55	0.33	0.11	0.54	0.22	0
C15orf37	-2.10009	1.56675	11.2347	0.000802842	0.83	2.99	4.63	0.71	2.27	4.76	1.95	2.94	4.72
C15orf38	0.404662	-0.0755541	0.0701416	0.791131	0.55	0.53	0.58	0.06	1.55	1.41	1.48	0.54	0
C15orf39	-0.860256	5.3535	4.9246	0.0264769	34.12	28.01	25.35	15.69	46.88	57.68	27.18	65.23	66.91
C15orf40	0.0804162	2.60989	0.026087	0.871688	5.06	13.91	2.89	4.22	6.63	4.55	4.64	5.88	5.51
C15orf41	-1.28013	2.06311	5.90148	0.0151282	3.04	3.52	5.09	1.43	4.37	5.84	2.89	3.81	6.61
C15orf48	-3.93242	3.87136	81.9239	1.41425e-19	1.1	18.23	17.13	0.65	19.4	7.9	1.21	43.34	22.04
C15orf52	-3.03447	6.72871	43.135	5.10896e-11	30.17	78.12	64.13	22.35	113.16	286.45	14.8	88.97	256.15
C15orf57	-0.218287	4.06033	0.385	0.534939	13.25	14.27	15.97	9.69	17.8	9.74	13.79	36.59	17.79
C15orf61	0.80715	1.23709	1.46849	0.225584	3.68	1.76	1.85	2.91	1.99	1.3	1.75	2.72	1.57
C15orf62	-3.45922	5.91436	69.469	7.76246e-17	10.21	84.46	55.21	1.6	70.48	39.17	11.1	123.38	146.89
C16orf13	-0.831365	2.55801	2.51943	0.112451	5.06	11.18	3.36	1.78	4.98	5.09	3.43	8.38	8.66
C16orf45	-1.36505	3.66323	6.72522	0.00950588	7.45	24.92	21.07	5.11	10.12	31.49	4.31	4.9	3.31
C16orf46	-0.164601	2.22317	0.0744479	0.784967	3.5	5.9	10.3	4.93	3.7	3.9	2.83	4.14	1.26
C16orf52	1.63648	4.03543	12.0797	0.000509732	23.73	10.22	16.67	31.08	15.15	4.98	22.06	16.55	4.88
C16orf54	6.63355	-0.0295752	7.82529	0.00515201	0	0	0	0	0	0	6.46	0	0
C16orf55	-0.664747	1.91108	1.62852	0.201907	2.48	2.03	3.01	3.63	2.71	7.68	3.43	2.61	5.04
C16orf58	0.21442	5.40401	0.568567	0.450829	40.1	39.01	24.54	55.75	48.7	40.69	36.26	43.56	50.85
C16orf59	-1.84934	0.547314	3.93376	0.0473261	0.83	1.76	0.69	0.48	0.61	3.14	0.67	0.98	3.15
C16orf62	0.166522	4.64534	0.358861	0.54914	31.27	30.74	23.38	22.64	23.16	22.18	22.87	25.37	22.04
C16orf70	0.24911	3.14253	0.433478	0.510287	7.91	7.49	5.9	11.71	8.02	11.25	10.29	6.86	8.34
C16orf71	-2.92557	0.751562	7.53929	0.00603679	0	0.62	5.56	0.95	0.39	2.38	0.61	0.11	4.09
C16orf72	0.143393	7.43104	0.278971	0.597376	147.17	166.27	189.02	167.9	226.93	120.77	171.94	230.42	130.99
C16orf80	1.21051	6.17276	16.3801	5.18252e-05	86.74	87.54	69.1	97.53	72.09	27.27	100.97	70.67	35.27
C16orf86	-0.38077	0.131186	0.0858994	0.769456	1.29	0.62	0	0.53	0.83	1.3	0.81	0.44	2.99
C16orf87	1.08809	4.07171	9.75752	0.00178591	22.35	14.8	16.67	23.48	13.43	10.06	25.56	15.24	7.71
C16orf88	-1.13597	5.14634	16.0836	6.0608e-05	22.44	45.8	34.49	15.16	33.22	41.55	24.22	41.92	59.04
C16orf89	-3.27854	0.360342	2.37337	0.12342	0	2.03	3.94	0	0.44	3.25	0.54	0	0.31
C16orf91	0.56789	3.34171	2.37232	0.123503	11.13	7.49	6.02	8.68	8.51	8.44	16.55	13.18	9.6
C16orf93	-0.836835	2.82376	3.12969	0.0768785	8.92	3.08	6.83	4.87	3.54	15.58	5.18	3.05	11.81
C16orf95	3.39356	-0.0243919	7.27294	0.0070001	1.47	2.2	0	0.77	0.77	0.11	0.94	0.54	0.16
C17orf100	-0.249465	0.808739	0.094218	0.758882	2.58	0.26	2.43	1.01	0.66	0.87	2.42	0.33	4.25
C17orf103	-0.728916	2.48106	2.30449	0.129001	4.05	3.08	4.28	6.78	6.63	9.31	2.49	4.14	8.19
C17orf105	-1.13073	1.25598	2.02873	0.154349	2.12	1.06	4.86	1.6	0	2.16	1.88	0.33	7.08
C17orf107	0.0109946	2.62746	0.000281021	0.986625	7.17	5.72	0.93	5.94	3.65	9.74	6.86	3.38	11.02
C17orf47	-0.867034	1.2291	1.57151	0.209988	2.48	0.79	3.94	1.72	1.49	2.92	2.02	0.33	4.41
C17orf51	2.09034	3.52351	27.4871	1.58146e-07	21.06	8.89	7.18	19.26	8.9	3.03	21.86	6.1	4.88
C17orf53	-1.0413	1.03864	1.09241	0.295938	1.2	3.7	0.46	0.59	1.27	5.3	1.61	1.31	1.73
C17orf58	0.347063	2.44972	0.431105	0.511447	8.37	3.96	4.28	3.74	8.29	3.9	3.7	7.3	3.94
C17orf59	-1.08689	4.02811	9.90646	0.001647	11.5	16.82	18.87	9.39	10.28	17.86	12.38	13.07	36.05
C17orf62	-1.76417	3.44972	12.4384	0.000420591	8.55	11.01	12.85	2.14	8.57	24.35	6.12	8.06	15.9
C17orf67	0.636955	4.08833	3.17438	0.0748017	19.22	12.77	14.47	34.59	7.68	16.34	20.65	9.04	16.53
C17orf70	-0.170907	4.34671	0.278517	0.597675	23.73	21.4	20.37	17.77	11.44	19.37	22	13.94	31.96
C17orf75	-0.0656632	3.00761	0.0234764	0.878225	10.39	12.77	7.99	3.27	10.56	6.28	5.45	9.47	4.57
C17orf76-AS1	-0.330979	7.32393	1.31702	0.251127	89.68	239.63	189.25	103.35	275.13	93.39	111.33	227.8	110.68
C17orf77	-0.0601629	-0.384225	0.000108554	0.991687	0	0.26	0	0.24	0.11	0	0.87	1.52	3.15
C17orf80	0.449393	4.39667	2.25933	0.132811	24.93	25.28	20.26	17.83	17.69	12.88	29.6	19.49	19.99
C17orf85	-0.759151	6.72097	10.7775	0.00102739	76.8	85.43	137.4	89.98	89.72	154.86	85.9	93.1	135.08
C17orf89	1.05959	3.97436	7.91217	0.00491034	15.91	31.53	10.19	16.34	13.43	8.55	21.46	14.48	7.56
C17orf96	0.463389	4.8312	2.47387	0.115753	33.85	30.03	37.27	29.48	16.03	15.91	40.97	24.5	26.61
C17orf97	-0.912716	1.05769	1.51433	0.21848	2.48	0.97	5.09	0.53	1.27	1.08	1.68	1.96	2.68
C18orf21	0.739585	4.07957	3.03031	0.0817226	16.46	21.93	24.19	21.46	17.58	6.82	17.02	17.86	6.93
C18orf25	1.13232	5.86563	15.7438	7.25262e-05	72.94	37.78	47.11	131.23	59.15	40.91	60.54	44.97	27.87
C18orf54	0.551565	0.603836	0.439911	0.507166	4.23	0.35	2.32	1.6	0.17	1.08	0.94	0.65	0.94
C18orf8	0.328418	5.42623	1.67421	0.195696	43.97	30.65	38.55	55.51	38.09	42.42	50.99	47.04	38.1
C19orf10	1.34945	5.60443	18.7238	1.51084e-05	39.18	58.92	20.6	61.28	62.58	12.23	67.67	76.99	36.37
C19orf12	1.08526	3.5026	9.45469	0.0021061	15.36	10.13	6.25	10.88	10.95	6.06	18.57	13.28	8.66
C19orf18	-1.55324	1.93535	7.8684	0.00503062	2.02	4.05	7.18	3.21	2.27	8.12	1.35	1.09	4.09
C19orf21	-4.3412	3.72672	31.2589	2.25814e-08	0.74	6.52	33.45	0.89	11.5	59.41	1.14	2.61	2.05
C19orf24	0.556552	3.12136	1.41017	0.235028	11.59	9.78	3.13	6.48	6.41	8.44	12.65	9.15	9.13
C19orf25	0.693311	3.89268	3.07089	0.0797058	11.5	18.41	6.13	15.69	13.54	9.85	26.03	13.28	17.48
C19orf26	-0.806975	0.871291	0.963122	0.326402	1.2	1.06	1.04	1.37	0.17	2.6	2.29	0.65	5.35
C19orf33	0.113183	1.66921	0.0316537	0.85879	3.04	3.96	4.86	2.73	4.42	3.03	1.88	2.4	0.47
C19orf40	1.97248	-0.0114858	2.21862	0.136355	2.58	0.88	0	0.36	0.83	0.65	1.14	0.44	0.31
C19orf43	0.0514934	6.94527	0.0491494	0.82455	108.26	155.62	104.29	99.85	150.03	87.65	118.06	159.09	124.69
C19orf44	-0.488687	2.70415	1.23697	0.266056	6.81	7.57	10.19	6.89	2.99	8.33	4.57	2.83	7.24
C19orf47	-0.0749945	2.76248	0.0316344	0.858833	8	4.76	6.6	6	6.03	5.84	6.12	7.3	9.13
C19orf48	0.0993951	4.21565	0.0941014	0.759026	17.02	18.67	14.01	20.03	18.46	16.34	21.12	15.35	24.72
C19orf52	0.137137	3.29221	0.125798	0.72283	8.19	12.24	6.02	9.51	10.72	11.69	10.49	9.26	8.34
C19orf53	0.607857	5.12183	5.03684	0.0248137	36.42	32.5	18.64	31.08	34.33	23.27	43.12	60.44	31.96
C19orf54	0.156928	0.925927	0.0281457	0.866767	4.05	0.44	0.81	1.01	1.38	2.06	1.28	1.63	3.31
C19orf55	-1.62444	2.72623	12.9904	0.000313098	3.5	5.28	7.29	3.51	3.32	12.01	3.57	6.53	14.01
C19orf57	-1.24404	1.15337	2.08383	0.148866	3.13	3.26	1.16	0.53	1.38	2.6	0.87	1.63	4.57
C19orf60	-0.826023	3.89565	4.53357	0.0332362	13.61	21.31	12.04	4.87	16.36	13.31	9.69	19.17	22.51
C19orf66	-0.723773	3.46809	2.89788	0.0886964	11.41	8.72	11.69	4.04	11.17	13.74	11.23	9.36	17.16
C19orf70	0.745387	3.0333	3.29887	0.0693274	10.12	13.3	5.79	5.76	9.12	5.09	8.07	11.43	3.15
C19orf73	-1.78514	2.50026	10.1648	0.0014315	3.4	1.14	5.67	1.6	3.21	9.96	4.24	2.29	19.36
C19orf77	1.43737	-0.556639	0.964668	0.326013	0.64	0	0.69	0.89	0.28	0	1.21	0.33	0.31
C1D	1.08692	3.30831	6.90079	0.00861577	10.85	13.3	2.89	13.13	11.72	8.33	10.09	11.43	5.35
C1GALT1	0.976513	4.78643	10.0776	0.00150084	28.88	26.07	9.38	33.64	36.87	18.94	27.92	44.75	19.99
C1GALT1C1	1.26283	4.28627	12.779	0.000350532	22.17	23.95	14.47	23.24	25.65	7.9	21.59	28.2	6.3
C1QBP	1.96134	8.17831	43.1744	5.00706e-11	328.92	429.42	142.03	386.07	272.87	65.15	469.53	399.09	111.78
C1QL1	1.79963	0.0941135	2.49848	0.113956	3.5	0	0.69	1.72	0.39	0.54	0.67	0	0.31
C1QL2	-2.41599	2.01187	7.14913	0.00750003	0.64	13.65	0.58	0	4.92	0.32	0.07	12.2	2.52
C1QL4	-0.941084	-0.258918	0.831995	0.361696	0.64	0	1.5	0.95	0.06	1.19	0.61	0	1.42
C1QTNF1	-1.35259	6.48578	19.672	9.19373e-06	56.11	162.4	195.39	35.36	114.38	49.24	27.45	80.69	84.39
C1QTNF3	-1.2095	0.888436	2.09591	0.147694	1.47	0.7	1.16	0.71	1.27	4.76	1.08	1.96	2.52
C1QTNF3-AMACR	-5.98826	-0.300286	10.5257	0.00117727	0	0	2.66	0	0	1.62	0.27	0.54	1.57
C1QTNF4	2.05188	-0.664419	1.85645	0.173036	0.55	0.44	0.46	1.49	0.06	0	0.47	0.11	0.31
C1QTNF6	-0.91776	-0.26613	0.557872	0.455119	1.38	1.06	0.69	0.12	0.44	1.62	0.27	0.22	0.31
C1QTNF9B-AS1	0.363393	-0.423921	0.102821	0.748471	0.92	0.35	1.97	0.77	0.17	0.54	0.4	0.11	0
C1R	0.595145	7.14267	5.43464	0.0197412	270.97	168.03	209.05	151.08	93.76	70.34	117.65	95.72	93.52
C1RL	-1.28188	6.07957	21.1074	4.34255e-06	53.99	70.45	95.61	40.3	82.31	85.81	24.15	60.22	94.78
C1RL-AS1	-1.98096	7.30225	50.6621	1.09718e-12	105.96	64.99	262.41	73.82	55.23	314.91	70.36	65.23	407.61
C1S	-0.551411	7.662	4.95688	0.0259871	180.1	290.27	235.09	131.23	192.88	165.03	136.42	230.96	259.62
C1orf101	-1.18886	1.14803	3.4119	0.0647281	1.75	1.94	4.17	1.07	1.38	3.14	1.48	1.42	2.52
C1orf106	1.46077	3.22162	7.93375	0.0048521	12.33	6.87	1.04	11.41	9.78	8.33	16.01	8.6	7.56
C1orf109	2.23624	5.33015	38.7337	4.85744e-10	45.71	36.11	21.99	99.31	31.73	11.8	72.85	27.01	12.91
C1orf112	-1.28665	2.89165	8.42917	0.00369248	4.23	5.46	14.58	3.86	6.91	12.55	5.92	4.14	8.03
C1orf114	0.450623	2.48014	0.430849	0.511573	4.05	4.23	11	15.1	1.11	3.35	3.97	1.42	4.25
C1orf115	-1.51094	3.91789	13.3908	0.000252856	6.16	8.01	21.76	7.49	22.5	24.56	7.67	23.09	13.54
C1orf116	0.416802	4.51527	1.38784	0.23877	12.6	15.41	5.32	28.47	53.73	20.45	12.18	38.22	17.32
C1orf122	0.716249	4.58175	4.26642	0.0388726	25.94	24.75	10.19	37.26	21.67	19.48	26.23	21.78	26.45
C1orf123	0.0721676	3.55009	0.0435868	0.834624	12.33	15.24	13.66	8.14	10.39	8.98	13.39	12.3	9.45
C1orf131	0.323047	4.38642	0.880191	0.348149	24.19	15.5	23.73	24.01	20.01	11.04	22.27	22.65	23.3
C1orf145	-0.71245	0.499359	0.501064	0.479033	2.12	0.88	0.58	0.59	0.39	3.46	1.08	0.76	1.73
C1orf159	-1.13332	3.56059	8.97236	0.00274094	5.7	13.65	11.11	9.33	9.84	20.34	7.06	10.78	17.32
C1orf162	0.104305	0.333196	0.0123542	0.911498	1.01	1.23	1.62	0.95	1.16	2.06	1.14	0.33	0.16
C1orf168	-4.13569	0.23861	3.09455	0.0785549	0	0	5.44	0	0.22	3.14	0.67	0	0.31
C1orf170	-1.56242	0.513779	3.0182	0.082335	0.92	1.5	1.5	0.65	0.39	2.38	1.01	0.22	3.46
C1orf172	-0.186726	2.64434	0.16522	0.684396	5.33	9.07	6.13	3.09	9.45	4.76	5.79	5.77	5.2
C1orf173	0.504298	-0.42128	0.078991	0.778669	0	0.44	1.27	0.89	0.55	0.22	0.94	0.65	0
C1orf174	0.232935	2.92274	0.320971	0.571025	9.47	5.99	5.21	6.66	8.35	7.03	7.53	8.28	8.19
C1orf198	-0.978309	6.43372	12.3778	0.000434473	40.2	86.75	73.27	48.32	110.4	64.71	43.52	170.53	139.33
C1orf21	0.874575	5.35036	5.61088	0.0178493	51.78	40.78	43.41	91.59	21.73	26.4	31.89	32.45	25.19
C1orf210	-2.04951	0.378231	3.24101	0.0718163	0	1.85	0.93	0.12	2.99	0.97	0.47	2.29	0.31
C1orf213	-0.34888	3.43728	0.524866	0.468773	14.72	6.96	7.52	9.15	3.26	14.39	13.25	2.72	24.72
C1orf216	1.26535	3.25721	6.97356	0.00827229	15.82	10.22	8.1	9.63	5.86	7.68	16.88	7.62	2.2
C1orf220	-1.01042	-0.0679452	0.967554	0.325291	0.64	0.7	1.62	0.77	0.5	1.08	0.61	0	1.42
C1orf226	-1.29531	4.23468	14.6857	0.000127008	19.59	19.55	48.04	8.2	17.41	24.13	6.66	11.22	13.54
C1orf228	-2.62536	0.32143	5.95143	0.0147053	0.55	0	1.74	0.18	0.22	5.09	0.54	0.33	1.89
C1orf229	1.50355	-0.117672	1.09027	0.296411	1.1	1.94	0	1.13	0	0.54	1.08	0.33	0.47
C1orf233	-0.947211	-0.46743	0.364874	0.545812	0.64	1.5	0	0.18	0.72	0.65	0	0.87	0.47
C1orf27	0.371629	6.81217	2.14353	0.143172	93.64	133.6	106.84	132.83	120.51	86.46	130.9	121.63	83.13
C1orf35	-0.923314	4.2384	8.23811	0.00410198	13.34	22.63	17.25	10.16	19.9	25.54	12.18	22.87	24.88
C1orf43	1.20139	6.42737	16.6788	4.42732e-05	105.5	91.06	74.89	108.17	100.28	36.58	113.82	106.28	35.9
C1orf50	0.413607	1.83992	0.603641	0.437192	3.5	2.03	3.13	3.86	3.32	2.6	5.25	3.27	3.62
C1orf51	-0.309145	2.68419	0.439955	0.507144	8.09	7.84	4.86	4.93	5.03	8.01	4.78	4.68	8.34
C1orf52	0.637554	5.21553	4.61139	0.0317603	38.26	42.71	42.13	46.65	33.5	24.13	46.75	36.81	21.57
C1orf54	-0.152405	0.928238	0.0374261	0.8466	1.01	2.29	1.04	2.08	1.82	0.97	1.28	1.96	3.31
C1orf56	-1.04388	1.19319	2.22054	0.136185	1.75	3.35	2.66	0.83	1.93	2.49	1.82	0.98	3.62
C1orf61	0.0745342	0.167986	0.00483856	0.944544	1.84	0.18	0.46	1.31	0.11	1.3	1.21	0	2.52
C1orf63	-1.48583	8.14988	23.3537	1.34781e-06	186.26	263.23	325.84	159.04	191.94	481.99	163.39	168.13	615.9
C1orf74	-0.230652	4.08849	0.533173	0.465276	17.38	19.02	17.83	11.95	18.85	18.29	15.94	15.68	16.69
C1orf85	-0.0823935	1.7544	0.0217982	0.882625	4.05	2.73	2.89	3.03	4.31	3.9	2.09	2.94	2.83
C1orf86	-0.21723	3.37432	0.396841	0.528725	10.39	5.55	13.08	11.47	5.14	11.8	12.65	6.64	15.43
C1orf95	4.30828	1.0072	14.4159	0.000146557	4.97	0.7	0.12	6.48	0.88	0	2.02	0	0.47
C2	-1.73551	1.06849	6.09066	0.0135899	0.37	1.59	2.2	1.43	2.05	3.68	1.21	1.52	3.78
C20orf111	0.731031	7.41377	7.37459	0.00661518	209.99	144.61	153.02	197.49	202.49	120.01	202.75	206.46	95.88
C20orf112	-1.81821	4.6042	35.7307	2.2657e-09	10.85	24.04	33.8	10.1	30.07	49.89	10.43	18.62	30.07
C20orf194	1.37698	5.15795	14.5879	0.000133768	81.68	15.94	12.85	53.79	16.58	35.93	58.12	16.01	28.5
C20orf196	-0.788084	0.111644	0.540768	0.462115	0.74	2.2	1.16	0.24	0.55	1.52	0.81	0.76	0.31
C20orf24	-0.142463	3.27307	0.104404	0.746608	8.65	7.05	4.17	6	8.62	8.44	8.27	18.4	16.37
C20orf26	1.1167	-0.76261	0.677841	0.410331	0.28	0.09	0	0.71	0.33	0.97	0.87	0	0.31
C20orf27	0.197633	2.25268	0.134875	0.71343	5.79	3.08	4.51	2.26	3.7	1.41	5.11	9.26	6.61
C20orf96	-2.45869	2.80678	16.444	5.01074e-05	3.77	4.32	7.76	1.66	2.49	28.57	2.56	1.42	9.92
C21orf119	-1.00386	2.06696	2.25246	0.133402	4.6	4.76	2.32	2.2	2.49	4.65	2.42	2.18	11.49
C21orf2	-0.39809	3.54383	1.26971	0.259822	11.13	12.42	11.34	7.9	8.4	14.28	12.24	11.22	14.8
C21orf33	0.277654	4.64446	0.874749	0.349644	30.45	37.43	21.99	24.13	25.93	15.69	17.42	29.18	21.25
C21orf58	-2.72359	1.01805	8.83308	0.00295819	0.83	0.62	5.09	0.18	0.55	5.84	1.28	1.2	1.89
C21orf59	0.760405	6.32795	9.35646	0.002222	85.54	98.46	64.47	85.76	98.73	49.45	91.62	104.65	42.35
C21orf67	-1.34882	0.306553	1.3503	0.245226	0.28	1.41	0	0.18	1.27	1.73	1.14	1.31	2.68
C21orf7	2.20096	1.30003	4.51356	0.0336272	8	1.59	0	4.4	0.66	1.41	1.35	1.52	1.42
C21orf88	-3.53535	1.86075	24.6942	6.71845e-07	0.74	1.23	6.6	0.12	2.99	4.76	1.28	3.27	11.65
C21orf91	-0.653095	5.47128	5.75348	0.016456	21.25	96.52	47.69	20.44	71.48	23.48	20.79	64.79	31.17
C22orf23	0.378111	-0.48107	0.0679924	0.794283	0.74	0	1.39	0.36	0.83	0.22	0.87	0.22	0.16
C22orf28	0.304228	6.73917	1.20187	0.272948	81.49	114.93	109.04	110.72	141.85	73.37	119.8	139.27	69.12
C22orf29	-1.16942	3.78193	8.03953	0.00457674	14.26	16.12	15.86	5.11	14.65	18.18	7.53	8.93	22.2
C22orf32	-0.504581	2.09857	0.794577	0.37272	4.78	3.43	6.13	2.26	3.81	2.06	4.1	2.61	8.34
C22orf39	-0.209825	2.83429	0.277164	0.598566	5.15	4.05	6.83	6.89	7.08	8.12	9.01	6.64	8.97
C22orf43	0.117553	0.571462	0.0134185	0.907781	2.12	0	0.46	0.71	0.44	0.76	1.95	0.22	6.14
C22orf46	-0.82705	3.532	5.10658	0.0238353	8.65	6.52	12.73	6.95	12	13.31	9.55	14.05	19.36
C2CD2	0.695657	6.06185	5.2547	0.0218876	96.67	54.87	33.92	53.85	76.12	50.75	92.36	72.2	68.8
C2CD2L	-1.12413	3.89633	11.2636	0.000790437	9.93	10.3	22.57	8.91	14.98	21.21	10.29	15.24	19.52
C2CD3	-0.599706	4.99674	4.70203	0.030127	31	18.23	33.45	29.95	23.94	56.38	26.5	21.45	45.34
C2CD4A	-3.64325	2.68399	35.1497	3.05314e-09	0.83	4.32	23.61	1.07	1.99	20.13	0.94	0.65	3.78
C2CD4B	-2.96945	1.08709	9.93599	0.00162078	0.92	4.67	2.55	0.12	1.22	5.74	0.4	0.87	1.57
C2CD4C	0.161492	-0.168011	0.0219588	0.882197	0.74	0.09	1.74	1.37	0.17	0.76	0.94	0.33	0.31
C2CD4D	-0.714419	0.282515	0.342066	0.558639	0.37	3.52	0	0.36	1.55	1.08	0.74	0.33	1.42
C2CD5	-0.722555	3.99515	5.22214	0.0223011	14.16	13.39	18.87	14.68	13.82	24.24	10.7	10.78	21.73
C2orf15	-1.84418	1.51914	4.71945	0.0298232	0.64	0.79	7.99	1.25	4.04	2.49	2.02	2.83	2.52
C2orf16	6.63158	-0.389352	8.57567	0.00340685	0	0	0	0.95	1.44	0	2.02	0.11	0
C2orf27A	0.498099	1.48525	0.583842	0.44481	7.63	1.32	5.32	2.56	0.5	1.08	1.75	1.42	2.36
C2orf40	7.39359	-0.381815	13.6923	0.000215334	2.12	0	0	1.84	0.11	0	0.81	0	0
C2orf42	0.781361	3.29914	3.67156	0.0553483	7.63	10.04	3.36	13.85	10.23	7.03	13.52	10.24	10.86
C2orf43	-0.473285	2.82558	1.07648	0.299487	7.54	8.19	6.48	4.1	11.61	7.47	2.62	9.15	5.04
C2orf44	1.67833	3.22799	15.2564	9.38605e-05	11.5	11.54	6.71	14.2	5.8	2.92	15.27	10.34	3.94
C2orf47	1.07039	4.47508	11.0964	0.000864956	23.09	27.21	17.02	28.11	26.87	12.66	28.72	25.37	8.97
C2orf49	0.0544717	4.85643	0.0261422	0.871553	24.37	20.52	38.55	27.64	32.56	23.37	36.8	32.89	22.36
C2orf50	-4.81178	-0.243388	11.9048	0.000559886	0.18	0.44	3.24	0	0.72	0.65	0	0.33	1.1
C2orf54	3.72689	1.85403	24.9487	5.88759e-07	3.68	0	0.35	16.11	0.5	0.43	7.13	0.33	1.1
C2orf61	-1.12326	0.705827	1.04304	0.307116	0	1.94	3.47	1.78	0.44	2.16	1.28	0.65	1.73
C2orf68	-0.113681	3.85988	0.0950877	0.757806	16.56	18.41	11.34	9.09	16.75	17.53	11.23	17.64	10.55
C2orf69	0.842688	3.8652	6.28153	0.0122003	18.3	17.7	11	12.96	18.68	6.93	15.74	19.6	8.34
C2orf74	-0.0101988	3.20012	0.000753842	0.978096	10.49	15.59	11.92	6.78	7.96	7.25	6.73	8.93	5.51
C2orf76	0.266989	2.87857	0.294628	0.58727	6.99	6.61	7.29	9.98	6.3	3.79	4.64	11.54	7.56
C2orf81	-0.548058	1.10163	0.589897	0.442459	1.56	2.2	3.94	1.43	2.87	1.41	1.08	2.18	1.1
C2orf82	-3.66625	1.07284	16.0798	6.07268e-05	0.09	0.35	0.81	0.36	6.47	6.71	0.13	0.98	1.26
C2orf88	0.355566	2.44997	0.466037	0.494816	4.05	10.04	6.71	3.68	6.85	1.73	5.52	5.66	3.15
C3	-4.40116	10.2639	87.0699	1.04754e-20	118.65	1861.4	1860.47	31.02	1805.15	1402.14	142.47	1429.87	2413.85
C3orf14	0.326709	3.94174	0.577915	0.447131	15.54	18.05	26.97	15.63	21.06	7.9	12.65	12.63	5.98
C3orf17	0.894816	5.77916	11.413	0.000729337	75.61	61.56	55.79	67.69	60.7	30.08	60.95	52.16	27.71
C3orf18	-0.721334	0.0315912	0.366883	0.544708	1.47	0.79	0.12	0.42	0.33	1.73	0.67	0.54	2.05
C3orf20	-1.42422	0.798004	2.63024	0.104846	0.37	0.26	3.13	1.9	1.66	3.57	1.14	1.09	1.1
C3orf33	-0.422924	2.03948	0.498562	0.480133	2.12	7.93	8.22	3.15	4.37	2.27	2.29	3.05	2.05
C3orf35	-1.10459	2.3644	4.85296	0.0275987	2.21	3.35	5.32	4.7	5.2	8.55	4.24	1.96	9.76
C3orf37	0.876032	4.27823	6.98801	0.00820575	22.44	30.12	12.62	20.8	17.75	12.01	26.77	16.66	13.54
C3orf38	0.785509	4.28997	6.77968	0.00922014	20.79	16.29	13.31	27.4	23.11	14.39	25.02	19.27	14.48
C3orf45	-1.93918	-0.211506	1.68449	0.194329	0.28	0	3.13	0.53	0.11	0.11	0.27	0.44	2.2
C3orf52	0.00213439	5.7492	3.28023e-05	0.99543	34.12	37.16	52.09	44.34	45.44	59.19	84.42	92.45	33.22
C3orf55	1.17431	-0.288115	0.932143	0.334307	0.55	0.44	0	0.95	1.16	0.97	0.34	0.98	0.16
C3orf58	0.936628	6.13881	10.4012	0.00125936	95.75	47.56	67.02	102.16	62.14	35.06	92.29	78.51	51.8
C3orf62	-0.771908	2.97721	3.63004	0.0567456	5.24	4.76	9.03	9.98	5.75	11.8	5.45	4.25	13.54
C3orf67	-1.15974	0.076748	0.942033	0.331756	0.18	0.79	0	1.07	0.5	2.16	0.61	0.44	2.68
C4BPA	-3.99956	3.8979	37.973	7.17288e-10	3.04	31.7	39.24	0.24	39.53	8.98	0.4	3.59	5.67
C4BPB	-4.99396	2.42679	49.1566	2.36327e-12	0.55	15.41	10.3	0	7.79	5.74	0.2	2.29	4.88
C4orf19	-4.85432	4.32834	43.7757	3.68252e-11	0.64	36.02	50.35	0.06	29.46	15.69	2.76	26.24	18.58
C4orf21	-1.18304	3.80928	8.54298	0.00346857	10.12	17.61	22.46	7.31	12.16	29.33	8.74	5.12	12.12
C4orf26	3.01883	-0.692003	2.11618	0.14575	0.18	0.09	0	0.12	0.17	0.32	2.69	0	0
C4orf27	1.803	3.02508	15.0925	0.000102371	17.48	11.1	2.66	8.2	12.55	2.92	6.53	6.64	2.99
C4orf29	-0.91662	4.05382	6.92131	0.00851747	11.68	19.02	15.51	12.01	12.27	23.48	11.57	14.81	28.18
C4orf3	0.576868	4.65632	2.58825	0.10766	31.73	28.62	37.97	24.9	28.91	11.69	25.97	23.19	12.12
C4orf32	0.982431	4.38853	9.81121	0.00173452	21.89	19.99	15.16	32.21	16.58	12.12	30.47	22.54	15.59
C4orf33	-1.27588	2.12243	5.74452	0.0165401	2.12	5.37	3.59	1.6	6.91	4.22	2.35	4.57	7.24
C4orf36	0.386643	0.0237465	0.114755	0.734795	0.83	0.26	0	1.01	0.17	1.84	1.48	0.76	1.42
C4orf46	-1.19587	2.50765	6.95134	0.00837566	4.87	6.96	11.92	1.9	3.48	5.52	4.31	3.59	7.71
C4orf47	-1.40203	1.65395	3.08158	0.0791835	1.66	0.7	11.69	2.79	2.6	1.84	1.61	1.09	3.31
C4orf48	-1.2228	-0.113595	1.05265	0.304898	0.18	0.88	0.93	0.12	0.66	0.65	0.74	2.61	0.16
C4orf52	0.700065	3.6963	4.11269	0.0425627	13.71	18.85	10.07	12.72	20.51	6.49	10.16	16.01	6.14
C5	-0.0106784	1.96445	0.000362644	0.984807	8.09	2.2	3.7	3.15	2.6	5.41	2.89	1.63	4.09
C5AR1	-1.75383	-0.169031	1.44823	0.228812	0.37	0	4.17	0.59	0.39	0.22	0.4	0	0.79
C5AR2	-1.95955	-0.571518	1.0849	0.297603	0.46	0.09	2.66	0	0.28	1.3	0.13	0	0
C5orf15	0.205103	4.9031	0.363971	0.546309	24.74	34.26	34.38	28.65	48.76	17.75	20.85	43.99	14.01
C5orf22	0.765076	4.25692	6.24131	0.0124804	22.17	24.66	15.51	19.32	21.61	10.5	21.73	23.19	11.49
C5orf24	0.470634	5.31762	3.24577	0.0716082	48.57	39.72	27.78	42.14	45	29.98	39.69	47.37	37
C5orf27	-4.12908	3.2957	53.2564	2.92731e-13	0.74	5.28	23.73	0.36	8.73	9.63	2.76	14.05	22.99
C5orf28	1.02973	3.27298	7.38099	0.00659168	7.73	10.13	3.01	9.57	17.36	5.19	10.36	15.9	5.67
C5orf30	0.275208	2.29336	0.181967	0.669688	3.5	1.5	6.6	6.54	5.53	5.84	7.2	4.03	1.42
C5orf34	-0.495255	2.17744	0.712789	0.398519	3.13	6.43	11	3.39	5.14	3.14	2.15	3.38	1.42
C5orf38	-0.206423	2.47742	0.145511	0.702862	6.62	0.88	7.52	8.02	4.2	6.28	4.17	3.7	7.4
C5orf4	-1.90164	1.15383	5.04073	0.024758	2.3	2.47	3.94	0.06	1.99	2.38	0.94	1.85	3.15
C5orf42	-1.66598	5.84773	36.5547	1.4844e-09	40.56	41.92	81.6	28.47	47.21	122.28	24.89	37.79	92.89
C5orf45	-1.79293	3.19855	19.6574	9.2645e-06	4.69	7.4	17.59	5.11	3.26	18.18	4.98	5.12	15.74
C5orf46	-3.13083	2.23194	21.2652	3.99921e-06	0.28	1.23	5.21	1.37	12.66	13.2	0.67	3.92	2.05
C5orf49	-1.61402	0.00718191	1.41659	0.233965	0.55	0.09	3.13	0.06	0.72	1.08	1.08	0.76	0.31
C5orf51	0.946943	4.60492	7.07425	0.00781995	29.25	23.34	26.74	35.01	20.4	14.39	30	27.99	9.92
C5orf54	-0.725415	0.520993	0.586318	0.443846	2.21	1.23	1.16	0.24	1.44	0.97	0.87	0.98	2.68
C5orf55	0.0745161	0.690966	0.00872466	0.925581	0.74	1.94	0.93	2.02	1.38	1.19	1.61	1.09	2.05
C5orf56	-3.48555	1.78889	21.6239	3.31691e-06	0	4.23	6.13	0.83	4.42	4.55	0.74	2.94	6.45
C5orf63	-1.79224	2.30598	10.6863	0.00107931	3.4	4.58	8.8	0.95	4.15	8.55	3.09	3.05	7.08
C6orf1	-0.464323	2.92831	0.947413	0.330379	8	4.4	4.86	4.34	7.41	9.85	7.87	5.66	15.11
C6orf106	0.898828	6.87035	14.5298	0.000137962	156.73	113.87	87.86	132.24	121.34	68.39	158.35	128.38	83.91
C6orf120	-0.582486	5.13618	3.65599	0.0558679	29.8	26.07	32.76	34.77	24.21	41.66	30.34	23.3	72.74
C6orf132	-0.670233	6.85177	3.18421	0.0743531	103.57	76.18	86.58	83.27	149.87	133.32	46.42	183.7	175.54
C6orf136	-0.293003	1.67662	0.172547	0.677858	1.56	5.81	0.69	1.72	3.48	4.22	3.16	3.27	3.31
C6orf141	-1.78034	2.10161	6.73655	0.00944574	0.74	0.88	7.06	2.73	2.82	9.52	4.51	5.34	3.94
C6orf15	-0.939143	1.08748	0.791385	0.373682	0	2.03	0	0.18	8.51	0.32	0.27	4.9	0.63
C6orf163	-1.6758	0.998299	2.86931	0.0902835	1.01	0.18	4.75	0.36	2.76	3.79	1.55	0.76	1.57
C6orf164	-1.46792	-0.61554	1.53579	0.215246	0.37	0.35	1.39	0.53	0.22	0.65	0.2	0	0.94
C6orf165	0.24432	0.0508984	0.0472861	0.827855	0.64	0.09	1.27	1.01	1.33	0.43	1.48	0.65	0.63
C6orf170	-1.07008	4.10556	9.98033	0.00158221	17.11	17.26	22.92	11.47	16.53	27.59	8.27	9.26	23.46
C6orf203	0.0409194	3.18182	0.0112609	0.915489	8.92	8.45	10.3	9.57	12.99	8.12	6.46	9.26	5.83
C6orf211	-0.121751	5.21381	0.111439	0.738512	26.21	47.29	60.77	30.61	55	19.91	28.19	43.34	20.94
C6orf226	-0.714955	-0.272509	0.373764	0.54096	1.75	0.44	2.08	0.18	0.11	0.11	0.13	0.54	1.1
C6orf47	0.175171	4.74462	0.374138	0.540758	34.4	38.22	23.15	21.1	22.44	20.78	26.37	26.24	27.08
C6orf48	-0.317318	5.09149	0.901192	0.342462	26.12	30.91	53.94	52.48	17.36	41.23	27.98	17.53	37.94
C6orf52	0.105489	0.601886	0.0101527	0.919741	1.29	0.88	0	1.01	1.82	1.08	1.08	1.42	3.94
C6orf57	-0.794134	1.6047	1.75395	0.185381	2.12	4.93	5.32	1.25	3.98	2.16	1.55	2.83	1.73
C6orf62	0.884671	7.11545	12.2724	0.000459708	209.07	135.01	123.62	147.27	126.48	72.5	167.43	174.55	90.21
C6orf70	-0.519571	4.02545	2.2054	0.137528	12.33	23.43	15.86	10.34	15.81	17.86	15.74	12.96	20.94
C6orf89	0.481151	5.29562	2.76249	0.0964979	48.2	40.25	43.18	38.27	53.07	23.7	37.13	44.54	23.3
C7orf10	0.322195	0.711379	0.175872	0.674945	1.38	1.32	0.69	2.08	2.38	2.38	0.81	1.2	0.63
C7orf13	-0.2645	1.28554	0.126777	0.721797	2.21	1.59	0.58	1.66	1.44	3.57	2.42	2.83	4.57
C7orf25	-0.327325	3.44843	0.786134	0.375272	14.16	14.8	12.04	5.65	10.67	9.85	8.34	9.91	11.49
C7orf26	-0.384162	3.42532	1.24706	0.264115	10.39	10.13	11.81	8.38	9.51	12.12	9.89	9.8	13.38
C7orf29	-1.51745	2.58001	10.2875	0.00133932	3.77	7.22	11	2.14	7.57	8.98	2.83	3.27	5.83
C7orf31	1.03052	0.999905	2.22906	0.135436	2.67	1.94	1.39	2.91	1.11	1.52	2.56	0.98	1.1
C7orf41	-0.325058	5.75781	1.65724	0.197977	45.07	56.72	57.3	43.09	71.31	59.52	38.81	70.78	42.82
C7orf43	-0.648449	3.95562	3.38954	0.0656113	13.8	14.18	12.73	10.64	10.23	20.67	13.79	15.14	27.55
C7orf49	-0.78889	4.94279	6.71045	0.00958496	23	37.43	24.42	17.06	36.32	31.82	19.58	37.13	48.96
C7orf50	0.560431	4.64724	2.99292	0.0836291	25.2	34.26	12.85	21.69	21.73	18.5	37.54	26.57	25.51
C7orf53	-0.616503	4.90678	3.91444	0.047873	20.97	14.8	46.53	40.77	16.58	35.49	27.24	15.24	51.32
C7orf60	-0.114994	4.97605	0.130027	0.718404	31.73	31	23.03	32.81	35.99	28.14	20.58	35.93	42.67
C7orf63	0.0488663	4.44471	0.0230861	0.879233	29.25	20.43	31.25	29.3	15.81	30.19	13.72	13.83	10.55
C7orf73	0.052393	2.95193	0.0127861	0.90997	11.31	7.93	6.02	6.12	11.17	9.2	3.43	8.49	4.25
C8orf33	1.66547	5.3906	36.6809	1.39133e-09	50.41	40.95	19.91	79.58	37.31	18.72	67	38.22	23.14
C8orf37	0.472929	1.68473	0.58622	0.443885	4.42	3.17	4.28	2.97	3.92	1.62	3.36	1.2	2.2
C8orf4	-3.37061	7.94547	50.1016	1.45992e-12	55.28	167.77	954.83	32.33	91.43	726.45	39.02	32.56	118.39
C8orf40	0.113538	4.21115	0.1316	0.716779	20.51	25.19	15.63	16.34	18.57	13.85	16.35	19.06	19.68
C8orf42	1.44558	4.53309	15.7545	7.21143e-05	29.53	22.72	20.49	43.09	15.31	8.12	33.84	20.25	12.91
C8orf44	-1.26896	0.436015	2.35215	0.12511	0.74	0.79	1.97	0.59	1.33	1.08	0.67	1.96	1.89
C8orf46	-0.502198	1.42109	0.294017	0.587658	3.13	0.26	4.28	3.09	1.99	1.41	0.54	3.7	4.72
C8orf47	-1.01007	2.6641	2.61087	0.106134	3.59	7.05	1.97	2.85	9.51	5.41	1.35	12.96	11.34
C8orf48	-0.483905	0.238473	0.277755	0.598176	0.55	2.2	1.04	0.77	1	1.3	0.47	1.42	0.31
C8orf58	-0.319101	3.46889	0.776244	0.378292	14.9	8.37	13.08	8.8	9.51	12.66	8.81	8.28	14.01
C8orf59	1.02433	4.4085	10.6123	0.00112337	22.17	25.45	13.2	18.78	26.09	10.82	29.6	33.1	9.92
C8orf76	-1.61365	-0.344067	1.7364	0.187596	0	0.97	0.12	0.18	0.77	0.32	0.4	1.42	1.73
C8orf82	-0.210342	3.35878	0.314211	0.575107	10.21	9.78	7.64	7.25	9.78	11.47	10.96	9.91	14.01
C9	0.0140322	0.397561	0.00024289	0.987566	0.83	0.53	1.16	2.32	0.83	0.97	1.14	0.65	1.89
C9orf114	0.323691	5.03589	1.19414	0.274495	25.75	31.62	20.72	34	27.09	33.98	54.22	31.58	34.64
C9orf116	-1.94884	0.25062	4.576	0.0324228	0.92	2.11	2.66	0.3	0.33	0.87	0.27	0.44	1.89
C9orf117	-1.53171	-0.489196	1.03061	0.310015	0	0	0	0.59	0	2.49	0.67	0	1.57
C9orf123	1.04509	3.48228	7.05406	0.0079086	8.83	18.41	7.29	12.01	19.24	5.3	9.96	14.48	2.83
C9orf142	-0.590214	2.9317	1.3176	0.251023	7.63	12.77	4.86	4.99	5.31	9.41	5.99	4.14	12.44
C9orf152	-2.11263	1.88688	14.8401	0.000117018	1.56	1.94	9.38	2.2	1.6	8.55	1.41	0.76	5.2
C9orf153	-0.414489	0.898502	0.223439	0.636432	1.38	1.32	7.06	1.37	0.5	1.08	1.48	0.76	0.63
C9orf156	-0.190337	4.90762	0.504509	0.477525	28.79	27.57	29.4	24.19	31.62	29.33	30.07	31.58	36.21
C9orf16	-0.208417	2.95792	0.218179	0.640431	8.28	7.66	4.75	6.06	10.72	8.55	4.17	9.91	8.34
C9orf163	-0.554132	2.64923	1.08231	0.29818	8.46	6.61	6.83	4.87	1.33	8.44	6.19	1.63	11.18
C9orf169	-4.44222	-0.155706	9.66254	0.00188064	0	0.79	0.12	0.06	0.55	2.16	0.13	0.33	3.31
C9orf170	1.12215	0.144448	0.93022	0.334806	1.75	0.35	0.12	0.3	1.05	0.32	1.75	0.98	1.89
C9orf173	-2.49877	0.693579	6.61271	0.0101253	0	0.35	1.27	1.55	0.44	3.03	0.67	0.44	6.45
C9orf24	-0.0336481	-0.511933	0.000792338	0.977544	0.37	0.18	0.93	0.3	0.61	0.65	1.14	0.33	0.16
C9orf3	-0.652443	5.12231	2.71033	0.0997003	46.73	13.47	35.42	27.16	21.67	44.58	20.25	27.55	76.04
C9orf37	-0.686824	2.2906	1.56736	0.210591	3.77	3.43	2.32	2.38	4.75	5.52	4.51	5.01	11.49
C9orf40	0.445681	2.32588	0.783307	0.376132	5.33	7.66	7.18	4.93	4.2	2.71	4.24	5.12	2.05
C9orf41	-0.267496	4.74265	0.764138	0.382037	17.48	35.32	18.52	23.83	29.35	22.94	21.93	33.54	36.68
C9orf43	-0.984731	0.928989	1.79633	0.180157	1.93	0.35	3.59	1.96	1.11	3.03	0.81	0.87	2.36
C9orf47	0.848901	1.18585	1.01446	0.313837	4.32	0.26	1.04	2.62	0.61	5.95	2.96	0	1.1
C9orf64	0.0879182	3.04463	0.049041	0.82474	11.04	8.28	8.91	5.41	8.18	7.25	9.01	7.4	7.24
C9orf66	0.437896	-0.607122	0.110609	0.739452	0.37	0.09	0	0.48	0.22	1.08	0.67	1.09	0.47
C9orf69	-0.129008	3.83798	0.140812	0.707475	12.79	17.09	9.26	10.22	16.53	11.8	10.96	21.67	17
C9orf72	0.138461	6.07787	0.347804	0.555359	73.86	56.45	64.01	53.19	52.3	48.16	92.96	76.88	88.8
C9orf78	0.384249	6.00307	2.28983	0.130224	74.32	74.24	76.05	58.6	61.09	36.58	74.6	68.93	51.17
C9orf84	-3.36394	1.00555	13.0917	0.000296606	0.28	0.7	4.98	0.24	1.11	7.79	0.54	0.22	1.42
C9orf85	-0.324728	3.31923	0.787802	0.374766	7.73	11.89	11	8.86	10.89	8.55	6.59	13.28	9.6
C9orf89	0.204598	3.44611	0.208606	0.647862	13.06	9.51	5.21	5.88	14.21	12.12	12.58	13.07	10.86
C9orf9	-0.326273	-0.155932	0.108257	0.742137	0.74	0.53	1.85	0.65	0.44	0.43	0.67	0.76	0.63
C9orf91	-0.664252	3.66613	3.26512	0.0707679	13.8	13.12	20.84	7.37	12.71	17.64	9.69	6.42	11.34
C9orf96	-0.345024	-0.486169	0.0637216	0.800708	0.37	0	0.23	0.18	0.77	0.97	1.01	0.22	1.26
CA11	0.45506	1.43094	0.590404	0.442263	2.76	2.2	1.85	3.27	2.38	1.95	3.16	2.07	2.99
CA12	-1.08651	7.16353	13.1871	0.000281883	47.92	120.12	183.7	69.54	79.16	121.31	161.44	268.75	237.57
CA13	-0.0561419	2.83898	0.0176205	0.894397	4.14	5.9	6.71	6.95	9.12	7.36	8.48	8.49	5.51
CA2	-0.947215	5.11229	7.24876	0.00709499	21.62	33.11	25.12	19.67	52.41	33.76	11.77	64.36	48.33
CA3	0.152281	0.994259	0.0269207	0.869672	1.56	2.2	0.81	0.42	6.19	1.3	1.48	0.54	1.26
CA5B	-0.854673	2.62785	3.30445	0.0690925	3.68	9.25	6.6	2.91	8.24	9.2	4.1	5.88	4.25
CA5BP1	-0.318628	2.11796	0.318822	0.572316	1.66	3.17	4.75	5.65	4.15	4.33	3.7	6.64	3.46
CA6	-2.73769	-0.675343	3.53598	0.0600508	0	1.06	1.74	0.06	0.39	0.11	0.13	0.44	0.47
CA8	-4.27656	6.1617	88.4876	5.11557e-21	8.92	149.98	152.1	0.95	80.99	60.28	8.74	79.16	102.49
CAAP1	0.676486	5.19599	6.36974	0.0116082	38.91	33.47	25	47.61	45.88	25.11	45.61	33.97	32.43
CAB39	0.36855	7.08443	2.05242	0.151964	125.46	162.84	136.7	158.63	157.16	94.47	123.84	172.81	87.69
CAB39L	-0.929342	3.9976	4.04898	0.0441979	8.92	12.86	38.78	9.39	19.02	18.4	13.72	11.22	10.08
CABIN1	-1.53807	6.58667	26.7838	2.2754e-07	63.01	99.78	101.51	45.29	83.25	163.62	48.57	70.89	188.45
CABLES1	-1.56631	4.52086	27.12	1.91208e-07	10.49	16.2	22.34	12.24	23	42.85	12.58	23.19	42.98
CABLES2	-0.44963	1.80619	0.645757	0.421634	3.4	2.2	4.05	2.62	4.42	4.87	2.96	1.85	3.62
CABP4	-2.46552	2.29857	22.294	2.33939e-06	1.47	1.59	5.56	1.9	4.48	11.25	1.41	5.12	11.02
CABYR	-1.97177	3.67785	22.0514	2.65449e-06	6.81	2.99	12.62	5.35	4.15	24.35	7.26	4.14	47.86
CACFD1	-1.36619	2.7035	9.91734	0.00163729	3.5	8.54	12.85	2.73	5.75	7.25	3.97	5.88	7.08
CACHD1	1.86393	5.9422	28.4819	9.45809e-08	125.28	36.2	28.36	155.3	35.38	22.73	69.96	33.54	44.4
CACNA1A	0.888937	0.589771	0.955091	0.328427	1.29	0.26	0.23	1.07	1.77	1.52	3.03	0.76	1.89
CACNA1B	1.22615	-0.670758	0.683458	0.408398	0	0	0	0.3	0.28	0.22	2.22	0.22	0.63
CACNA1C	5.62664	4.44863	163.259	2.19597e-37	66.78	2.73	0.69	83.86	2.82	1.62	31.55	2.18	1.26
CACNA1C-IT3	7.32142	-0.210705	13.8185	0.000201348	1.29	0	0	3.51	0	0	0.61	0.11	0
CACNA1D	-1.72109	2.29668	4.99135	0.0254743	1.01	1.41	5.09	2.67	2.43	26.4	2.29	0.87	0.94
CACNA1E	4.84631	-0.658348	5.10622	0.0238402	0.55	0	0	0.06	1.16	0.11	1.55	0.22	0
CACNA1F	-0.0139083	0.191083	5.22119e-05	0.994235	0.46	0.18	0	0.53	0.66	3.68	1.88	0.22	1.26
CACNA1G	3.28036	1.50432	9.9603	0.00159952	3.96	7.4	0	4.64	1.6	0.32	3.97	0.44	0.94
CACNA1H	3.74569	0.136092	7.73357	0.00542034	1.66	0.79	0.69	2.02	0.22	0.11	2.29	0	0
CACNA2D1	0.190571	3.73755	0.179038	0.672201	11.41	7.93	13.89	24.96	3.32	14.28	14.46	11.54	16.85
CACNA2D2	-0.365129	1.27262	0.26832	0.604461	1.56	0	3.36	4.93	0.28	3.25	2.69	0.44	3.94
CACNA2D3	1.4802	0.59168	1.16174	0.281105	2.85	0	0	2.14	1.05	2.38	1.41	0.11	2.05
CACNB1	-0.819299	3.27346	2.12816	0.144615	9.11	9.51	3.36	5.41	10.89	15.26	5.45	7.73	19.36
CACNB2	-1.97236	1.9299	11.5361	0.000682568	2.02	1.59	11	1.55	1.38	5.74	1.95	3.27	5.2
CACNB3	-0.708661	2.11866	1.8075	0.178808	3.4	2.99	4.98	3.27	3.7	9.41	3.43	3.38	3.15
CACNB4	1.73566	2.15489	5.62088	0.0177477	8.19	0	3.59	11.53	1.49	4.87	6.86	0.76	0.47
CACNG4	-2.20866	0.961518	3.70471	0.0542591	0.46	0	4.4	0.48	0.88	8.22	1.08	0	1.1
CACNG8	2.04487	-0.278369	2.48246	0.115122	0.28	0	0.12	1.13	1.11	0.54	1.75	0.22	0.16
CACTIN	0.266846	5.77745	0.859198	0.353963	49.58	55.92	31.72	64.37	41.79	50	70.16	52.16	76.52
CACUL1	-0.0913483	7.91873	0.141338	0.706954	215.6	229.68	206.04	212.89	282.76	224.11	226.09	306.32	272.84
CACYBP	1.8898	7.24579	23.624	1.17117e-06	121.69	111.14	86.7	388.75	118.08	51.73	260.06	168.13	57.15
CAD	-0.0123903	5.30015	0.00153771	0.96872	53.72	45.44	32.41	45.58	29.24	42.1	25.63	32.34	46.76
CADM1	0.982181	4.29465	8.42948	0.00369187	20.51	17.35	14.24	30.79	18.68	13.85	33.3	11.32	14.48
CADM2	0.543419	0.124069	0.312388	0.576218	2.12	0.53	0.46	1.43	0.28	1.08	0.67	0.54	1.26
CADM3	6.83383	-0.636257	10.3752	0.00127721	0.74	1.32	0	0.83	0.06	0	0.87	0.11	0
CADM4	1.16399	3.52478	10.658	0.00109597	22.35	10.83	12.39	18.19	10.28	7.25	10.7	5.44	4.09
CADPS2	-1.61595	6.70222	39.1091	4.00764e-10	39.18	98.02	173.28	52.6	110.73	150.2	62.16	107.26	142.8
CAGE1	-1.72181	2.81254	8.07949	0.0044769	3.22	5.28	7.64	4.75	2.54	8.98	4.1	1.2	25.51
CAHM	-0.761798	2.49064	1.85387	0.173334	4.42	4.84	2.78	3.8	2.71	9.74	5.99	3.05	12.44
CALB2	-1.39757	1.75087	3.46044	0.0628536	1.47	2.55	0.93	1.07	5.86	2.92	1.28	3.92	9.45
CALCA	3.65789	-0.621512	4.07193	0.0436013	1.29	0	0	1.07	0.22	0.76	0.67	0	0
CALCOCO1	-1.71808	7.86973	30.1932	3.91078e-08	174.03	168.56	301.19	121.3	215.82	492.49	81.33	135.03	414.69
CALCOCO2	0.0547101	6.94774	0.0454163	0.83124	131.62	151.65	160.55	100.5	139.25	103.35	109.18	138.62	74.63
CALCRL	-1.06398	2.60918	4.58294	0.0322918	4.97	3.08	20.14	2.2	1.55	4	7	3.38	7.87
CALD1	2.28379	7.87111	46.9472	7.29255e-12	535.6	123.03	78.83	387.26	305.7	136.13	318.72	160.4	58.88
CALHM2	-1.56463	1.13792	4.03808	0.0444843	1.01	1.23	0.81	0.59	2.71	3.9	1.08	2.83	4.72
CALM1	0.323981	8.33523	1.65099	0.198825	269.41	347.51	222.47	246.35	395.54	192.73	357.8	591.72	281.5
CALM2	0.356666	9.48805	1.36578	0.242538	561.72	1046.51	666.84	626.78	1049.07	394.34	628.56	1098.84	388.4
CALM3	-0.138305	5.88703	0.269341	0.603774	68.89	57.07	54.52	38.45	56.44	56.81	54.49	80.69	63.92
CALML3	4.96189	2.06601	18.0056	2.20254e-05	10.03	0.7	0	8.56	0.61	2.27	12.85	0	0
CALML4	0.722962	2.47356	2.43504	0.118651	6.99	4.4	5.44	7.31	2.87	5.41	8.95	3.48	3.31
CALML5	-6.87527	2.36158	77.4636	1.3519e-18	0.18	4.14	14.82	0	5.97	6.38	0.07	5.12	9.13
CALR	1.01125	10.7374	8.80698	0.0030008	1380.81	1684.65	921.73	2405.6	2272.71	717.03	1978.5	2805.4	1196.38
CALU	2.20454	8.36139	55.2607	1.05557e-13	413.54	321.45	129.29	613.35	294.92	83.43	557.99	408.24	135.24
CAMK1	-0.704772	0.512675	0.791554	0.373631	0.64	0.88	1.27	0.89	1.88	1.62	1.35	1.09	1.73
CAMK1D	-1.39153	2.37117	7.98435	0.00471835	1.38	2.38	6.48	4.93	3.48	12.88	4.17	2.72	7.08
CAMK1G	-2.29114	-0.00318088	4.43035	0.0353052	0.28	0.62	3.01	0.12	0.77	0.54	0.61	0.33	1.73
CAMK2A	1.50685	-0.405795	0.689327	0.406393	0.55	0	1.27	1.13	0.22	0	1.61	0	0.16
CAMK2B	1.08172	-0.214908	0.824989	0.363725	0.18	0	0.23	2.97	0.39	0.87	0.54	0.33	0.16
CAMK2D	1.04393	5.41357	10.9953	0.00091344	51.78	49.58	18.17	65.97	38.7	24.89	51.46	39.75	41.41
CAMK2G	-1.53849	4.89592	19.8453	8.39697e-06	20.51	34.26	37.62	6.6	33.11	37.88	16.62	36.7	43.77
CAMK2N1	1.62695	4.73633	7.77327	0.00530249	22.72	16.56	26.51	47.55	17.69	20.78	70.03	11.76	3.78
CAMK2N2	0.0471749	-0.301859	0.0010826	0.973752	0.92	0.88	0.35	0.83	0.06	0.87	0.87	0	1.1
CAMKK1	-1.12649	1.62414	3.04333	0.0810694	1.47	5.46	1.39	1.13	3.26	3.57	1.75	3.81	4.72
CAMKK2	0.286321	3.53264	0.595883	0.440153	15.45	9.95	10.53	12.18	13.1	16.67	11.03	6.97	6.45
CAMKMT	-0.733611	2.64619	2.45139	0.117421	5.15	5.81	4.51	4.87	5.58	9.09	4.57	4.36	11.34
CAMLG	0.56717	5.07478	3.9531	0.046785	33.2	37.78	32.76	35.07	38.81	20.24	44.26	35.72	23.62
CAMSAP1	0.414469	6.50924	3.21979	0.0727529	102.28	78.91	79.64	105.08	95.3	80.84	107.9	92.23	75.89
CAMSAP2	0.777856	7.19825	9.17587	0.00245227	159.95	113.96	127.21	241.53	129.69	106.92	187.61	147.55	105.33
CAMSAP3	-2.94555	4.4262	82.2328	1.20964e-19	4.05	14.8	26.85	5.17	27.7	41.45	5.52	20.58	46.92
CAMTA1	0.171396	5.45113	0.242309	0.622543	37.9	32.14	67.48	59.91	46.1	37.88	44.67	41.6	24.25
CAMTA2	-1.2022	4.87684	15.496	8.26805e-05	22.81	27.74	31.48	15.21	24.82	46.32	18.1	26.13	51.01
CAND1	0.537794	7.64161	5.13897	0.0233945	231.24	244.04	175.36	228.1	223.94	158.86	204.09	203.74	125.95
CAND2	2.94644	0.288338	6.56498	0.0104005	1.66	1.5	0	1.19	1.05	0.54	2.29	0.54	0.16
CANT1	-0.428525	5.84408	3.01707	0.0823921	47.09	62.44	57.3	38.39	80.93	55.62	41.37	74.59	57.78
CANX	1.28843	10.4168	12.2297	0.000470354	1209.26	1347.35	936.2	2096.73	1725.98	496.38	1890.64	1930.12	668.01
CAP1	1.74617	8.1348	44.693	2.30485e-11	412.35	240.6	124.09	365.1	300.89	120.34	468.93	370.45	124.69
CAP2	-0.872933	3.39046	4.68439	0.0304379	6.9	8.81	9.26	11.77	6.97	21.97	5.72	8.17	13.7
CAPG	-0.856153	4.6587	5.46201	0.0194343	19.96	28.8	19.33	8.97	35.55	34.74	15.27	37.57	25.82
CAPN1	-0.715384	6.3665	4.71867	0.0298369	65.12	67.81	61.35	39.46	126.98	88.63	41.71	150.93	99.34
CAPN10	-0.202146	3.96698	0.350565	0.553793	16.92	15.06	13.66	11.71	12	20.67	17.62	13.5	18.26
CAPN11	-1.01616	0.138943	0.963142	0.326397	0.46	1.5	3.82	0.36	0.17	0.32	0.74	0.54	0.94
CAPN12	-1.73798	0.853608	3.62082	0.0570608	0.09	1.23	3.36	0.83	1.22	2.38	2.15	1.09	2.83
CAPN13	-3.7991	4.28307	68.2941	1.40843e-16	4.78	2.11	39.47	4.16	5.14	110.05	0.54	1.2	7.24
CAPN14	1.85097	-0.135503	2.58865	0.107632	0.55	0	0	2.44	0.11	0.97	1.35	0.22	0.63
CAPN2	0.429768	8.29697	2.44267	0.118075	219.65	341	136.24	330.51	393.93	325.29	388.95	441.45	251.74
CAPN3	-2.23586	4.78853	27.9985	1.21411e-07	11.22	16.91	26.85	20.15	19.18	68.82	5.38	12.52	67.38
CAPN5	-0.616019	-0.0733605	0.220199	0.638888	1.56	2.64	0.69	0.12	0.06	0.97	0.4	0.54	0.16
CAPN6	3.70691	0.769405	12.5056	0.000405727	1.75	0.44	0	5.59	1.55	0.54	1.08	1.85	0.16
CAPN7	0.0650376	5.47676	0.0630035	0.80181	48.84	36.2	34.61	50.76	45.72	63.52	41.37	38	40.15
CAPN8	-3.8436	3.72969	20.6271	5.58003e-06	0.83	3.96	29.98	1.49	4.59	73.59	1.61	0.98	1.73
CAPNS1	0.498471	6.75736	4.43293	0.0352519	81.95	145.14	57.99	88.79	163.13	53.13	100.36	197.75	83.6
CAPNS2	6.90497	-0.404605	14.2423	0.000160719	0.83	0.44	0	1.78	0.28	0	1.14	0.22	0
CAPRIN1	0.158268	8.38522	0.398993	0.52761	338.12	401.32	337.76	339.06	395.09	273.03	292.95	368.93	261.19
CAPRIN2	-0.485176	4.30468	2.52515	0.112044	23.09	7.66	28.01	17.24	7.68	21.86	22.4	9.47	39.67
CAPS	-2.58288	1.32883	13.0354	0.00030565	1.01	0.79	6.02	0.65	2.65	4.65	0.67	1.85	3.46
CAPS2	0.630479	0.567939	0.58546	0.44418	2.39	0.44	0.58	2.02	0.83	1.84	1.35	0.76	1.57
CAPZA1	0.353116	6.69675	2.14132	0.143378	82.69	151.48	84.61	90.81	140.19	61.57	96.8	157.02	66.6
CAPZA2	1.5294	7.41057	28.1411	1.12784e-07	197.21	170.06	109.73	252.29	223.61	69.15	242.03	202.65	62.19
CAPZB	0.426866	5.65249	2.84662	0.0915665	69.17	49.93	39.24	51.17	51.74	41.01	50.99	51.18	46.6
CARD10	1.94301	5.64225	26.7881	2.27034e-07	82.32	19.46	7.76	103	33.72	34.95	83.75	41.27	41.09
CARD11	4.32716	-0.68722	5.4446	0.0196289	0.64	0.35	0	0.3	0.33	0.11	1.88	0	0
CARD14	-4.19745	4.30499	113.259	1.89336e-26	1.93	13.91	20.6	2.85	20.73	52.92	1.55	16.44	46.76
CARD16	-1.62945	0.180164	2.62327	0.105307	0.28	1.85	0.35	0.59	1.49	1.52	0.13	1.31	1.26
CARD6	-2.63173	5.16947	40.7719	1.71072e-10	8.55	55.39	32.18	1.55	65.67	21.43	7.67	81.56	48.81
CARD8	-1.20669	4.41787	14.9916	0.000107989	15.36	23.43	27.78	10.16	15.98	33.22	14.46	21.78	29.28
CARD9	-2.41599	3.02549	29.434	5.7853e-08	2.48	10.13	17.59	3.74	11.22	11.04	1.14	5.88	8.97
CARHSP1	-1.64084	6.1687	28.7309	8.31666e-08	45.16	101.72	88.43	15.57	101	73.26	22.74	115.97	82.5
CARKD	-0.204791	4.85051	0.522368	0.469833	26.86	34.35	24.31	23.71	28.47	33.87	27.11	28.2	31.33
CARM1	0.53321	3.75365	2.1964	0.138334	12.69	15.06	6.13	15.81	13.88	14.5	15.67	15.14	10.71
CARNS1	-0.392303	-0.335212	0.0325604	0.856803	0.64	0	0	0.83	0.55	1.62	0.27	0	2.05
CARS	0.0943975	6.75538	0.140694	0.707592	91.43	119.51	92.37	124.04	135.27	141.98	107.76	80.36	77.77
CARS2	0.0535039	5.17121	0.0380968	0.845249	30.81	36.2	31.14	48.14	35.1	35.49	30.41	37.79	37.63
CASC1	-0.572872	2.11676	1.34241	0.246609	5.43	1.06	7.87	5.53	1.66	7.14	3.16	0.54	5.51
CASC2	-0.582868	0.0318935	0.336389	0.561921	0.64	0.26	1.16	0.53	1.16	1.62	1.14	0.22	0.94
CASC3	-0.279183	6.9538	1.44021	0.230105	105.23	101.45	127.33	115.54	130.85	156.8	127.88	109.22	139.96
CASC4	-0.240721	7.67887	1.01942	0.312655	158.76	211.19	194	163.56	258.83	183.86	187.01	261.67	223.88
CASC5	-1.52128	2.53857	4.46449	0.0346064	2.48	3.52	1.5	1.78	6.14	23.81	2.56	4.36	5.04
CASD1	0.221278	4.69111	0.651538	0.419563	36.06	33.73	33.34	28.05	22.61	21.53	20.65	16.44	18.42
CASK	-0.0249546	6.38201	0.0113381	0.915201	92.99	73.98	87.16	77.74	72.03	93.39	93.84	70.02	88.01
CASKIN1	-1.02403	-0.413154	0.680528	0.409405	0	0.44	0.23	0.53	0.83	1.84	0.61	0.22	0.47
CASKIN2	-0.560664	4.34651	2.58773	0.107695	21.06	16.82	16.78	15.51	20.68	27.92	15.27	15.03	32.9
CASP1	2.57911	3.84068	45.6204	1.43541e-11	22.26	8.37	3.59	31.68	11.89	3.35	27.65	10.56	7.08
CASP10	-0.336475	2.10595	0.255138	0.61348	3.31	0.97	10.42	3.03	1.93	3.46	8.14	2.94	3.15
CASP14	-0.0559855	-0.634777	0.000580481	0.980778	0	0.26	0	0.06	1.66	1.41	0.4	0.11	0
CASP2	-0.267591	4.26927	0.550612	0.458068	28.42	12.51	28.82	15.1	16.64	23.59	13.72	17.97	15.43
CASP3	0.332413	5.95924	1.45038	0.228467	54.08	69.66	62.74	55.63	71.09	38.74	67	100.07	39.2
CASP4	0.687617	6.9199	6.36288	0.0116532	195.27	87.45	110.08	173.84	110.62	91.44	108.71	118.8	91.79
CASP6	-0.756911	2.42521	1.73466	0.187817	4.42	2.2	9.26	3.27	6.08	7.47	4.04	7.08	3.15
CASP7	0.0696322	5.76755	0.0641058	0.80012	41.39	66.93	56.72	53.01	74.8	32.46	44.94	73.61	44.71
CASP8	-0.437153	5.08878	2.3462	0.125589	20.05	31.35	38.89	31.38	30.07	43.18	37.74	36.48	35.74
CASP8AP2	-0.144894	5.64421	0.262687	0.60828	55.56	60.5	43.52	49.57	39.53	49.24	40.63	42.58	67.7
CASP9	0.133662	2.46693	0.0689452	0.792879	6.81	8.45	2.78	4.46	4.53	4.44	4.24	5.88	6.77
CASQ2	7.16414	-0.585073	11.5128	0.000691182	2.12	0	0	0.95	0.17	0	0.87	0	0
CASS4	0.902672	-0.162192	0.56316	0.45299	0.18	1.32	0.69	1.6	0.39	0.65	0.94	0.11	0.31
CAST	-0.211108	8.51579	0.545093	0.460329	306.57	260.77	271.67	324.38	525.23	381.89	277.08	514.41	430.75
CASZ1	-1.39477	7.19034	29.9421	4.45145e-08	65.4	85.07	130.22	104.9	163.96	321.18	72.65	152.23	217.89
CAT	-1.36565	4.91691	15.0043	0.000107264	12.51	29.94	23.27	5.35	50.86	22.18	17.36	65.23	44.08
CATSPER2	-1.67625	2.20446	9.75181	0.00179147	1.75	2.2	6.71	4.7	2.99	9.74	1.48	3.81	7.24
CATSPER2P1	-0.740696	0.805308	0.809284	0.368332	1.93	2.11	0.93	0.89	0.88	3.03	1.21	1.2	2.36
CATSPER3	-1.13748	-0.317235	1.05553	0.304236	0	0.35	0.23	0.77	0.44	1.41	0.74	0.54	1.42
CATSPERB	-3.54972	4.95974	114.873	8.39055e-27	4.42	41.92	57.53	5.11	34.61	72.61	4.51	18.19	40.46
CATSPERD	0.475202	-0.0764492	0.188499	0.664169	0.64	0.44	1.85	1.25	0.55	0.54	1.14	0.11	0.31
CATSPERG	-1.77803	2.88978	13.7342	0.00021059	5.33	1.23	10.19	4.75	1.66	13.96	3.03	2.4	24.25
CAV1	5.05125	6.28919	144.675	2.52999e-33	123.71	13.3	8.57	307.8	27.53	4.22	191.85	18.95	4.57
CAV2	3.38988	5.93392	103.454	2.66509e-24	96.76	53.1	7.87	142.52	72.36	8.01	87.79	63.16	15.9
CBFA2T2	-1.19517	4.55936	16.3343	5.30932e-05	18.58	23.95	31.72	12.06	21.78	34.74	13.52	21.67	33.22
CBFB	0.390287	5.73326	2.28987	0.130221	48.75	52.22	40.05	46.54	74.24	39.71	68.95	62.07	44.4
CBL	0.68807	5.02213	6.80111	0.00911014	44.43	29.94	29.4	45.23	29.8	23.92	35.45	28.2	24.25
CBLB	-0.652534	5.7772	3.05407	0.0805352	63.37	44.03	49.54	54.92	35.93	71.85	24.35	46.71	102.02
CBLC	-2.51342	3.31271	17.3548	3.10115e-05	5.24	9.25	7.29	1.19	11.39	23.05	2.15	11.87	17.32
CBLL1	0.724034	5.4046	4.44112	0.0350833	39.74	35.05	46.18	56.28	47.87	22.29	53.14	56.19	22.51
CBLN3	-0.790566	0.973752	1.06538	0.301991	1.01	1.23	0.69	1.37	0.94	2.16	1.88	1.52	6.14
CBR1	0.98337	4.63427	7.51595	0.0061155	36.61	33.2	10.3	14.03	27.7	7.47	29.46	38.55	24.56
CBR3	-1.17926	6.7373	16.5348	4.77664e-05	42.59	270.1	97.23	30.37	228.81	78.35	35.79	102.25	72.89
CBR3-AS1	-2.69071	1.20839	9.37788	0.0021962	0.37	0.62	6.02	0.3	1.71	4	2.02	1.09	3.94
CBR4	-0.66381	5.24779	6.35701	0.0116918	23.73	45.88	41.9	27.64	69.43	41.45	20.79	38.44	31.02
CBS	-0.644568	4.8871	1.6656	0.196849	17.84	23.43	6.25	16.23	40.36	68.28	19.51	37.57	35.58
CBWD1	0.946436	5.72127	11.447	0.000716077	66.59	59.27	51.28	75.06	53.84	24.67	59.94	50.2	31.96
CBWD2	0.779733	5.77679	10.0246	0.00154467	64.2	50.29	39.24	90.1	56.5	44.26	64.04	40.62	42.19
CBWD3	0.83371	0.609734	1.15062	0.28342	1.38	0.62	0.81	2.14	1.77	1.08	1.61	1.52	0.94
CBWD6	0.154698	3.22317	0.158856	0.690212	9.75	10.04	8.68	9.03	5.47	10.39	12.71	7.62	8.82
CBX1	1.05706	6.6588	16.9193	3.90024e-05	166.02	78.64	67.02	152.8	94.36	70.56	108.23	103.01	66.75
CBX2	-0.3202	1.01391	0.174531	0.676116	2.85	0.79	2.89	0.95	1	3.25	2.42	1.42	1.26
CBX3	0.605568	7.19034	6.61937	0.0100875	177.25	193.31	107.88	142.46	184.8	103.02	134.67	182.29	86.91
CBX3P2	-0.570743	2.05365	1.01607	0.313454	4.42	2.82	5.21	3.51	2.16	3.46	4.1	1.09	9.76
CBX4	-1.53566	7.00805	39.0696	4.08972e-10	61.63	139.23	222.59	65.49	137.21	154.75	64.85	128.06	183.73
CBX5	1.03615	6.18955	17.2062	3.35335e-05	95.29	74.33	62.74	116.13	71.92	46.75	86.17	64.14	37.31
CBX6	0.643412	5.00054	4.80568	0.0283661	34.68	29.77	14.01	31.32	41.07	23.37	36.66	43.99	31.49
CBX7	-1.45304	2.93194	10.2041	0.00140132	6.35	7.75	8.1	3.39	6.3	11.9	3.57	5.34	15.27
CBX8	-0.36382	2.47388	0.649706	0.420218	4.87	3.43	6.25	4.99	5.47	5.3	5.72	4.03	8.66
CBY1	0.451385	2.93217	1.10151	0.293935	9.29	9.78	3.94	8.14	9.73	6.38	4.57	9.58	5.51
CC2D1A	-2.01938	5.92905	37.7734	7.94598e-10	29.53	55.83	77.44	13.79	75.46	107.89	28.32	55.75	103.59
CC2D1B	-0.247899	5.49407	0.625378	0.429056	55.83	45.18	32.64	34.29	36.54	56.06	36.06	47.37	60.46
CC2D2A	-0.0945703	3.1557	0.0552593	0.814152	11.96	4.49	9.61	9.09	8.68	10.06	7.87	5.88	11.18
CCAR1	-0.590623	7.77496	6.19271	0.0128278	158.67	197.1	239.03	212.12	232.62	312.85	162.92	203.96	250.64
CCBE1	2.25814	-0.3352	2.58395	0.107952	0.83	1.41	0	0.95	0.72	0.65	0.47	0.22	0
[truncated: 13,829 more rows]
