# Supplementary material for: Heterogeneity of Human Breast Stem and Progenitor Cells as Revealed by Transcriptional Profiling
Source: Stem Cell Reports. 2018 Mar 29;10(5):1596–609. doi: 10.1016/j.stemcr.2018.03.001 (PMC5995162; doi:10.1016/j.stemcr.2018.03.001)
Supplement: Table S4. Comparison of Gene Expression between Samples of Bulk RNA, Normalized for Housekeeping Genes, Isolated from ALDH+ Cells that Expressed CD44+/CD24− (Dual) and Did Not Express CD44+/CD24− (ALDH+) [file mmc5.xlsx]

## Sheet: Supp Table 4
GeneID	ALDH+/CD44+/CD24-vs ALDH+ Bulk.pValue	ALDH+ Bulk.Average	ALDH+/CD44+/CD24-.Average
ID1	0.00603544	2.89861	3.6566
CXCR1	0.012564	0.2934	0.614757
Twist1	0.0125958	0.289076	0.859962
ITGB3	0.012605	0.156572	0.742228
SOX2	0.0132576	1.09757	1.71024
CD44	0.0248277	5.73937	6.52557
ZEB1	0.0273084	0.198203	0.561818
EGFR	0.0317901	1.08951	1.59749
HER2	0.0328094	1.84449	1.28484
Vimentin	0.0358214	3.28442	4.55616
WNT2	0.040848	0	0.133958
SLUG	0.0505983	0.129311	0.506557
KRT7	0.0550543	5.13403	4.23326
LIN28A	0.0876312	2.34657	2.78976
NFKB1	0.102929	2.50585	2.98271
CD11B	0.111757	0.316971	0.103839
KRT8	0.114734	2.9948	2.46357
p53	0.133875	3.37936	2.79374
ANXA3	0.135431	0.737856	0.421823
KRT5	0.165859	3.39307	2.74225
TM4SF1	0.167014	6.30644	5.54163
CD24	0.178661	5.53926	4.83358
ZEB2	0.186409	0.342978	0.686879
TGFbR1	0.186872	1.52828	1.90061
TMEM57	0.188917	0	0.00984892
CD133	0.202817	4.16906	3.54534
ID2	0.203729	4.14312	4.62989
MET	0.219642	2.00024	1.59545
TSPAN6	0.226533	0.352544	0.206795
MKI67	0.231596	0	0.0177305
ABCG2	0.239802	0.00832285	0.0464629
PTEN	0.240992	0.381477	0.523188
SNAI1	0.247681	1.39827	1.69166
HPRT1	0.248968	0.849594	0.646282
CDH1	0.258623	3.96877	3.46694
TGFb1	0.27959	1.17321	1.57355
CXCR4	0.294614	1.86644	2.17396
PCNA	0.306737	1.90857	2.22733
CD14	0.309869	0.637307	0.849742
TNKS1BP1	0.314726	1.11832	1.30887
CDH3	0.332673	1.17103	0.914782
GSK3B	0.351744	3.67002	3.40249
MMP9	0.367945	0.0227846	0
CD146	0.370036	1.01112	0.787366
KRT18	0.372823	5.30747	5.0251
IL8	0.379056	6.91526	7.44853
gp130	0.393799	3.03799	3.30393
ABCB1	0.407581	0.0651984	0
CDH2	0.407581	0.0357188	0
AKT3	0.416554	2.22268	2.49201
RAB7A	0.420537	5.35896	5.59308
MCL1	0.424862	7.66639	7.87666
BAX	0.442564	2.1832	2.40899
JAG2	0.455794	0.206023	0.128556
MUC1	0.467737	2.41929	2.15262
IL6	0.472052	1.93275	2.3454
MTOR	0.543512	1.28183	1.15892
ALDH1a3	0.554895	5.09381	4.80925
FBXW7	0.567317	1.05167	0.925599
GAPDH	0.576744	7.72579	7.8641
CTNNB1	0.596567	5.41501	5.55959
NOTCH2	0.617688	3.09618	3.27308
HES1	0.622613	3.97218	3.80373
STAP2	0.635024	0.978489	0.88336
PI3K	0.657592	0.496631	0.563695
ESR1	0.662173	0.244077	0.189979
NESTIN	0.664841	0.626652	0.523305
CCND1	0.687715	2.46999	2.31579
EpCAM	0.697329	2.6651	2.53578
AMOTL2	0.701467	1.49055	1.60014
TAZ	0.711602	0.329597	0.37477
YAP1	0.740842	3.80903	3.90194
HEY2	0.751314	0.77867	0.856915
KRT19	0.773883	1.51357	1.42319
BRCA1	0.793599	0.0308733	0.044641
ITGA6	0.804943	1.02507	0.961251
PGR	0.849297	0.0717127	0.0878884
NOTCH3	0.849442	0.561068	0.52908
UXT	0.849867	1.46415	1.51012
SOCS3	0.851932	4.82552	4.76236
IL6R	0.852308	2.14113	2.08185
EZH2	0.853454	0.55358	0.522062
AKT1	0.878875	3.30169	3.34421
NOTCH1	0.894035	1.35978	1.32449
ALDH1a1	0.923852	0.163975	0.179012
DLL1	0.957567	0.315331	0.323301
GATA3	0.975408	2.96282	2.97457
NUMB	0.976763	1.89478	1.902
AR	0.992134	0.101407	0.100457
CD45	1	0	0
CD3D	1	0	0
CD20	1	0	0
BCL2	1	0	0
p63	1	0	0
