# Supplementary material for: Heterogeneity of Human Breast Stem and Progenitor Cells as Revealed by Transcriptional Profiling
Source: Stem Cell Reports. 2018 Mar 29;10(5):1596–609. doi: 10.1016/j.stemcr.2018.03.001 (PMC5995162; doi:10.1016/j.stemcr.2018.03.001)
Supplement: Table S5. Comparison of Single-Cell Gene Expression Levels between the Four Identified Expression Clusters of ALDH+ Normal Mammary Cells [file mmc6.xlsx]

## Sheet: Supp Table 5
GeneID	Anova.pValue	Cluster 3.Average	Cluster 2.Average	Cluster 1.Average	Cluster 4.Average
KRT7	3.0356e-28	0.839414	6.82276	0.694483	5.07282
ALDH1a3	2.43733e-24	1.28566	7.13186	0.951533	5.18102
CDH1	2.73971e-24	0	5.61815	0.553549	4.04332
KRT8	8.98332e-23	0	4.29105	0.607902	2.89334
CD24	1.54447e-22	1.05049	7.59777	1.60686	5.43523
TM4SF1	4.03705e-22	1.60953	8.35672	1.87153	6.26117
CD133	1.72181e-21	0	5.88498	0.249029	4.21823
EpCAM	1.5677e-19	0	4.09075	0.78619	2.67271
RAB7A	2.63351e-19	6.58002	6.62639	2.27589	4.96592
KRT18	4.3062e-19	2.73849	6.70151	3.86112	5.15057
CD44	3.93179e-17	7.96566	7.39508	3.3265	5.27355
GATA3	1.51814e-15	0	4.29077	0.907144	3.20719
IL6	3.12344e-15	6.58043	3.287	0.825859	0.657686
GAPDH	4.02659e-15	7.10157	9.03615	5.67584	7.54771
p53	8.95462e-15	0.483489	4.6363	0.510256	3.28427
ZEB2	1.23982e-14	2.87343	0.366529	0	0.0548797
KRT5	2.21875e-14	0	5.08864	0.41436	3.16067
MUC1	4.66035e-14	0.045088	4.03869	0.739969	2.14567
STAP2	1.41557e-13	0.0230458	1.97278	0	0.743332
gp130	3.47658e-13	4.71889	4.13883	0.705383	2.56826
GSK3B	3.38291e-12	2.9361	4.82604	0.988932	3.35545
YAP1	5.07626e-12	3.49912	5.14416	1.51763	3.53987
NOTCH2	6.60235e-12	4.28559	4.51025	0.294994	2.56787
HER2	7.0287e-12	0.00125857	2.70127	0.35403	1.58328
SLUG	1.30462e-11	1.92732	0.117681	0.241517	0
AKT1	2.76542e-11	2.75827	4.63883	1.35739	3.01063
AMOTL2	5.97202e-11	0.02986	2.72487	0	1.45751
ITGA6	1.02742e-10	0.0594134	2.26086	0	0.703654
KRT19	2.54958e-10	0.230378	2.94863	0.143499	1.18312
CTNNB1	4.04679e-10	5.3036	6.6401	3.31419	5.17308
NUMB	5.72369e-10	2.13501	2.98579	0.360393	1.47832
CCND1	8.84794e-10	1.16827	4.15206	0.364495	2.05321
NFKB1	1.89372e-09	3.61422	3.82985	1.39568	2.08663
IL6R	4.17687e-09	0.847667	3.50246	0.752746	1.87353
MET	4.63762e-09	0.401949	3.19926	0.225071	1.66317
CDH3	6.27925e-09	0	2.21367	0	0.861324
MCL1	1.08749e-08	7.85723	8.73985	5.63176	7.47176
TGFbR1	1.10398e-08	2.05024	2.87809	0.401232	1.15229
HES1	2.13695e-08	2.18034	5.22225	2.73046	3.77389
Vimentin	2.47344e-08	7.18131	5.17353	2.24484	2.54938
Twist1	2.95616e-08	1.97376	0.875938	0.0416064	0.0770052
PCNA	3.78105e-08	0.844395	3.2245	0.225182	1.92229
BAX	5.32607e-08	2.29572	3.48614	0.561503	1.86414
MTOR	6.8484e-08	0.710515	2.0775	0.193058	1.04727
PTEN	1.57615e-07	0.38191	0.968191	0.119584	0.230293
NOTCH3	1.77277e-07	0.171346	1.28132	0.0467252	0.330202
ZEB1	2.69191e-07	1.46724	0.384932	0.229356	0.0899731
ITGB3	3.19611e-07	2.054	0.22711	0	0.147624
AKT3	8.8656e-07	3.18146	3.37981	0.48101	1.82901
UXT	9.29532e-07	0.976986	2.43264	0.270649	1.26334
IL8	9.73684e-07	8.30832	9.2271	4.04343	6.1794
TNKS1BP1	1.11019e-06	0.712367	1.97713	0.691701	0.980115
HPRT1	2.1191e-06	0.658839	1.46676	0.0477941	0.526618
ID2	2.78139e-06	3.56111	5.75812	2.29266	4.04623
SOCS3	5.4724e-06	4.30407	6.10551	3.47253	4.41762
ANXA3	7.41296e-06	0	1.4108	0	0.420397
ALDH1a1	1.4694e-05	1.13733	0.109952	0	0
CD146	3.44827e-05	0	1.69956	0	0.844112
WNT2	6.01348e-05	0.44309	0	0	0
PI3K	8.36513e-05	0.505342	1.04411	0	0.331476
ID1	0.000429911	3.85127	3.92278	3.21673	2.71971
TAZ	0.000517816	0.0164768	0.724143	0.0706642	0.269585
FBXW7	0.00070506	0.422004	1.64289	0.300127	0.891669
TSPAN6	0.00159113	0	0.640867	0	0.220787
HEY2	0.0018873	0	1.38403	0	0.799517
PGR	0.00198509	0.486487	0.0678949	0	0
EGFR	0.00247248	1.58157	1.89121	0.394561	1.04069
NOTCH1	0.00351857	0.725674	2.01263	0.434575	1.25628
TGFb1	0.00439133	2.70559	1.64356	0	1.02085
DLL1	0.00783688	0.230496	0.727597	0.144	0.158954
JAG2	0.00853209	0	0.45363	0.098828	0.0863232
CXCR4	0.00867061	1.13285	2.62634	1.2275	1.95811
NESTIN	0.00894336	0.718654	1.19034	0.274422	0.293725
LIN28A	0.0421492	2.70259	3.07108	2.48951	2.23079
SNAI1	0.0478545	1.29912	2.08148	1.02927	1.34636
CDH2	0.0671872	0.170351	0	0	0
MKI67	0.0671872	0.058647	0	0	0
ABCB1	0.0671872	0.310946	0	0	0
AR	0.178521	0.300394	0.189476	0	0.0240762
EZH2	0.215391	0.668912	0.796251	0.381373	0.405026
CD14	0.257931	0.289348	0.867152	0.292695	0.797483
CXCR1	0.308442	0.716408	0.414864	0.176097	0.390332
TMEM57	0.349733	0	0.0151251	0	0
CD11B	0.441404	0	0.299619	0	0.271171
SOX2	0.441561	1.80458	1.42399	1.47452	1.19675
MMP9	0.470031	0	0.0462733	0	0.00201715
ESR1	0.571074	0.23369	0.34183	0	0.184356
ABCG2	0.625053	0.0317421	0.0566163	0	0.00889684
BRCA1	0.855569	0	0.0685558	0	0.0330025
CD20	1	0	0	0	0
CD45	1	0	0	0	0
BCL2	1	0	0	0	0
CD3D	1	0	0	0	0
p63	1	0	0	0	0
