# Supplementary material for: Heterogeneity of Human Breast Stem and Progenitor Cells as Revealed by Transcriptional Profiling
Source: Stem Cell Reports. 2018 Mar 29;10(5):1596–609. doi: 10.1016/j.stemcr.2018.03.001 (PMC5995162; doi:10.1016/j.stemcr.2018.03.001)
Supplement: Table S6. Comparison of Single-Cell Gene Expression Levels between ALDH+ Normal Mammary Cells Expressing Detectable Levels of ALDH1A1 (n = 9) Compared with Cells that Did Not (n = 96) [file mmc7.xlsx]

## Sheet: Supp Table 6
GeneID	Anova.pValue	ALDH1a1+_vs_ALDH1a1+.pValue	ALDH1a1-.Average	ALDH1a1+.Average
ALDH1a1	2.44813e-17	9.65894e-15	0	1.98489
Twist1	0.0001124	0.0001124	0.392557	1.91284
ZEB2	0.000131872	0.000131872	0.338568	2.0331
AR	0.000172133	0.000172133	0.0483543	0.662762
IL6	0.000385473	0.000385473	1.80386	5.27905
ZEB1	0.00054559	0.00054559	0.262801	1.24643
ABCB1	0.00086677	0.00086677	0	0.449144
CDH2	0.00086677	0.00086677	0	0.246063
PGR	0.00185617	0.00185617	0.0393667	0.494021
ABCG2	0.00293999	0.00293999	0.00967358	0.17614
KRT18	0.00475248	0.00475248	5.3242	3.77994
EpCAM	0.00757311	0.00757311	2.74359	1.21001
HES1	0.00937056	0.00937056	4.035	2.49731
Vimentin	0.0106553	0.0106553	3.57344	6.27761
AKT3	0.0157789	0.0157789	2.21398	3.60225
RAB7A	0.0178489	0.0178489	5.35242	6.54734
ALDH1a3	0.0205772	0.0205772	5.14328	3.20663
KRT7	0.027886	0.027886	4.92016	3.11164
gp130	0.0279849	0.0279849	3.04474	4.23662
TGFb1	0.0299385	0.0299385	1.21717	2.61704
CD24	0.0340812	0.0340812	5.4166	3.47608
CDH1	0.0394008	0.0394008	3.90005	2.3041
PTEN	0.0523022	0.0523022	0.404401	0.814021
NOTCH2	0.0534958	0.0534958	3.06646	4.25843
ITGB3	0.0557389	0.0557389	0.328371	1.12218
KRT8	0.0607717	0.0607717	2.8721	1.76548
CD44	0.0611172	0.0611172	5.96219	7.11893
SLUG	0.067321	0.067321	0.230583	0.851478
NFKB1	0.0673281	0.0673281	2.62073	3.55885
HPRT1	0.0921551	0.0921551	0.721778	1.24159
HEY2	0.0923501	0.0923501	0.872868	0.147728
ID2	0.095005	0.095005	4.43847	3.31846
KRT19	0.110231	0.110231	1.55175	0.674467
CD133	0.12206	0.12206	4.02743	2.69976
MUC1	0.134875	0.134875	2.39241	1.43192
AMOTL2	0.136751	0.136751	1.59916	0.855621
CD146	0.137279	0.137279	0.975145	0.325803
p53	0.143089	0.143089	3.22569	2.22049
ANXA3	0.167629	0.167629	0.652445	0.138971
HER2	0.177219	0.177219	1.66892	1.04329
ITGA6	0.187123	0.187123	1.05006	0.453643
GATA3	0.199935	0.199935	3.0409	2.18615
EGFR	0.215251	0.215251	1.25307	1.77196
KRT5	0.232796	0.232796	3.21103	2.22539
MTOR	0.242324	0.242324	1.26702	0.852506
TM4SF1	0.243805	0.243805	6.09049	4.95582
GSK3B	0.258064	0.258064	3.60933	3.03915
TGFbR1	0.275521	0.275521	1.63438	2.17544
JAG2	0.295473	0.295473	0.190639	0
ID1	0.30538	0.30538	3.16575	3.67064
STAP2	0.347208	0.347208	0.967851	0.637455
IL8	0.369166	0.369166	7.05168	8.00793
AKT1	0.37195	0.37195	3.35654	2.91972
NOTCH3	0.37342	0.37342	0.525427	0.788408
MET	0.41731	0.41731	1.87482	1.40401
ESR1	0.422156	0.422156	0.206975	0.381365
BAX	0.447931	0.447931	2.30927	1.91728
NUMB	0.489776	0.489776	1.92348	1.6231
CDH3	0.531095	0.531095	1.09107	0.799655
LIN28A	0.574823	0.574823	2.50601	2.76332
PI3K	0.589158	0.589158	0.511795	0.655299
WNT2	0.605484	0.605484	0.0600018	0
SOCS3	0.608487	0.608487	4.77357	5.0779
SOX2	0.621225	0.621225	1.36714	1.14934
CCND1	0.634693	0.634693	2.3794	2.69952
BRCA1	0.665625	0.665625	0.0399344	0
EZH2	0.692629	0.692629	0.53052	0.648968
TNKS1BP1	0.696843	0.696843	1.2075	1.07752
IL6R	0.697425	0.697425	2.13549	1.91809
CD11B	0.700491	0.700491	0.221881	0.312961
NESTIN	0.709089	0.709089	0.570928	0.727278
NOTCH1	0.732599	0.732599	1.35895	1.19998
MMP9	0.74106	0.74106	0.0147151	0
MKI67	0.761097	0.761097	0.00794178	0
FBXW7	0.786559	0.786559	1.00903	0.904132
SNAI1	0.795869	0.795869	1.50851	1.6242
MCL1	0.835095	0.835095	7.74423	7.84072
PCNA	0.843514	0.843514	2.02982	2.13823
CXCR4	0.846138	0.846138	2.00097	1.9007
TSPAN6	0.851243	0.851243	0.296271	0.256431
CD14	0.854902	0.854902	0.718531	0.785892
DLL1	0.904944	0.904944	0.315902	0.347322
GAPDH	0.925868	0.925868	7.7859	7.74537
UXT	0.946988	0.946988	1.48054	1.50891
TAZ	0.963169	0.963169	0.348946	0.339032
CXCR1	0.974432	0.974432	0.425634	0.418275
TMEM57	0.97851	0.97851	0.00400283	0.00435905
YAP1	0.98875	0.98875	3.84768	3.84072
CTNNB1	0.993651	0.993651	5.47455	5.47073
CD20	1	1	0	0
CD45	1	1	0	0
BCL2	1	1	0	0
CD3D	1	1	0	0
p63	1	1	0	0
